# Supplementary material for: Ketogenic diet therapy for pediatric epilepsy is associated with alterations in the human gut microbiome that confer seizure resistance in mice
Source: Cell Rep. Author manuscript; Available in PMC 2024 Jan 5. (PMC10769314; doi:10.1016/j.celrep.2023.113521)
Supplement: 3 [file NIHMS1954782-supplement-3.xlsx]

## Sheet: Table S1A
Table S1A: Human Subjects Demographic and Clinical Information
Legend: Demographic and clinical information collected from pediatric epilepsy patients participating (n=10 children) in this study. KD ratio denotes the ratio of grams of fat to grams of carbohydrates consumed. Patient response to KD denotes for a responder >50% decrease in seizures based on parent reporting and physician’s notes at one month after starting KD. F, female; M, male; KD, ketogenic …
Donor Patient	Sex	Age	KD ratio (fat:carb, in grams)	Patient Response to KD	Epilepsy Etiology	Pre-KD BHB (mg/dL)	Post-KD BHB (mg/dL)	Pre-KD Glucose (mg/dL)	Post-KD Glucose (mg/dL)	Pre-KD Period ASMs	Post-KD Period ASMs	Medications During any other visit	Antibiotics within the past 4 weeks (Y/N)	Probiotics within the past 4 weeks (Y/N)
1	F	8	3:1	responder	Isodicentric chromosome 15q duplication syndrome	28.3	75.3	95	78	levetiracetam	levetiracetam	CBD oil, rufinamide	N	N
2	F	4	3:1	non-responder	Hypoxic-ishemic encephalopathy	11.8	46.7	82	75	levetiracetam	levetiracetam	-	N	N
3	F	3	2:1	responder	Trisomy 23 mosaicism	1	4.73	84	65	ACTH, CBD oil, clobozam, felbamate, levetiracetam, prednisolone, topiramate, vigabratin	-	-	N	N
4	M	1	2:1	non-responder	WWOX gene mutation	2.1	51.2	83	61	felbamate, levetiracetam, rufinamide, zonisamide	felbamate, levetiracetam, rufinamide, zonisamide	-	N	N
5	M	2	1.75:1	non-responder	Non-ketotic hyperglycinemia	3.1	16.8	97	75	CBD oil, clobozam, felbamate, levetiracetam, sodium benzoate	CBD + THCa oil, clobozam, felbamate, levetiracetam, sodium benzoate	-	N	N
6	F	1	3:1	responder	Pyruvate dehydrogenase E1-alpha deficiency + agenesis of corpus callosum	6.3	20.1	89	86	levetiracetam, vigabratin	-	levetiracetam, vigabatrin	N	N
7	F	1	3.75:1	responder	NeuroD2 mutation	8.9	47	92	64	felbamate	felbamate	-	N	N
8	M	5	2.75:1	non-responder	Bilateral perisylvian polymicrogyria	43.9	93.5	89	87	felbamate	felbamate	-	N	N
9	F	5	3:1	non-responder	Tuberous sclerosis	27.8	45.3	63	74	CBD oil, lacosamide, levetiracetam, vigabratin	CBD oil, lacosamide, levetiracetam, vigabratin	CBD oil, lacosamide, levetiracetam, vigabratin	N	N
10	F	10	2.75:1	non-responder	Neuronal ceroid lipofuscinosis type 6 (CLN6/Battens disease)	4.1	14.8	96	85	clobozam, levetiracetam, zonisamide	clobozam, levetiracetam, zonisamide	clobozam, levetiracetam, zonisamide	N	N

## Sheet: Table S1B
Table S1B: Donor clinical metadata multivariate association statistical results
Legend: Multivariate association testing data of collected clinical metadata
feature	metadata	value	coef	stderr	pval	qval
D_0__Bacteria.D_1__Firmicutes.D_2__Clostridia.D_3__Clostridiales.D_4__Ruminococcaceae.D_5__Ruminiclostridium.9.D_6__uncultured.Flavonifractor.sp.	age	young	-3.65372	0.952224	0.00181331	0.500025
D_0__Bacteria.D_1__Bacteroidetes.D_2__Bacteroidia.D_3__Bacteroidales.D_4__Marinifilaceae.D_5__Butyricimonas.__	age	young	-2.33608	0.618239	0.00203503	0.500025
D_0__Bacteria.D_1__Firmicutes.D_2__Clostridia.D_3__Clostridiales.D_4__Ruminococcaceae.D_5__.Eubacterium..coprostanoligenes.group.__	responder	yes	2.0783	0.59171	0.00344947	0.500025
D_0__Bacteria.D_1__Firmicutes.D_2__Clostridia.D_3__Clostridiales.D_4__Ruminococcaceae.D_5__UBA1819.__	aeds	yes	-7.41834	2.27027	0.00561266	0.500025
D_0__Bacteria.D_1__Bacteroidetes.D_2__Bacteroidia.D_3__Bacteroidales.D_4__Bacteroidaceae.D_5__Bacteroides.D_6__Bacteroides.massiliensis.B84634...Timone.84634...DSM.17679...JCM.13223	age	young	-4.62881	1.44426	0.00635722	0.500025
D_0__Bacteria.D_1__Firmicutes.D_2__Erysipelotrichia.D_3__Erysipelotrichales.D_4__Erysipelotrichaceae.D_5__Holdemania.D_6__uncultured.bacterium	age	young	-1.13167	0.353515	0.00640534	0.500025
D_0__Bacteria.D_1__Firmicutes.D_2__Clostridia.D_3__Clostridiales.D_4__Ruminococcaceae.D_5__Ruminiclostridium.D_6__Massilioclostridium.coli	age	young	-1.48343	0.474727	0.00745578	0.500025
D_0__Bacteria.D_1__Bacteroidetes.D_2__Bacteroidia.D_3__Bacteroidales.D_4__Tannerellaceae.D_5__Parabacteroides.__	age	young	-4.32044	1.43967	0.00953262	0.500025
D_0__Bacteria.D_1__Actinobacteria.D_2__Coriobacteriia.D_3__Coriobacteriales.D_4__Eggerthellaceae.D_5__Senegalimassilia.D_6__uncultured.bacterium	sex	m	1.32496	0.445221	0.0100174	0.500025
D_0__Bacteria.D_1__Bacteroidetes.D_2__Bacteroidia.D_3__Bacteroidales.D_4__Marinifilaceae.D_5__Odoribacter.D_6__gut.metagenome	age	young	-1.00033	0.339559	0.0106302	0.500025
D_0__Bacteria.D_1__Firmicutes.D_2__Clostridia.D_3__Clostridiales.D_4__Lachnospiraceae.D_5__Tyzzerella.__	age	young	-1.80318	0.618561	0.0112991	0.500025
D_0__Bacteria.D_1__Firmicutes.D_2__Negativicutes.D_3__Selenomonadales.D_4__Acidaminococcaceae.D_5__Phascolarctobacterium.__	age	young	-6.093	2.09217	0.0113628	0.500025
D_0__Bacteria.D_1__Firmicutes.D_2__Clostridia.D_3__Clostridiales.D_4__Ruminococcaceae.D_5__Oscillibacter.D_6__human.gut.metagenome	responder	yes	2.73941	0.945325	0.0116915	0.500025
D_0__Bacteria.D_1__Firmicutes.D_2__Clostridia.D_3__Clostridiales.D_4__Lachnospiraceae.D_5__Agathobacter.__	age	young	-1.33912	0.467559	0.012498	0.500025
D_0__Bacteria.D_1__Firmicutes.D_2__Clostridia.D_3__Clostridiales.D_4__Lachnospiraceae.D_5__Agathobacter.__	sex	m	1.47821	0.516905	0.0126057	0.500025
D_0__Bacteria.D_1__Firmicutes.D_2__Clostridia.D_3__Clostridiales.D_4__Lachnospiraceae.D_5__Anaerostipes.__	sex	m	5.62344	2.10885	0.0184224	0.604712
D_0__Bacteria.D_1__Firmicutes.D_2__Clostridia.D_3__Clostridiales.D_4__Ruminococcaceae.D_5__Ruminococcaceae.UCG.004.D_6__uncultured.bacterium	age	young	-1.06331	0.400775	0.0189128	0.604712
D_0__Bacteria.D_1__Firmicutes.D_2__Clostridia.D_3__Clostridiales.D_4__Ruminococcaceae.D_5__Ruminococcaceae.UCG.005.__	age	young	-2.24404	0.846357	0.0189768	0.604712
D_0__Bacteria.D_1__Firmicutes.D_2__Negativicutes.D_3__Selenomonadales.D_4__Veillonellaceae.D_5__Veillonella.__	age	young	5.455	2.07522	0.0198394	0.604712
D_0__Bacteria.D_1__Proteobacteria.D_2__Gammaproteobacteria.D_3__Betaproteobacteriales.D_4__Burkholderiaceae.D_5__Parasutterella.__	sex	m	-4.9303	1.92005	0.0223323	0.604712
D_0__Bacteria.D_1__Firmicutes.D_2__Clostridia.D_3__Clostridiales.D_4__Ruminococcaceae.D_5__Ruminiclostridium.9.D_6__uncultured.Flavonifractor.sp.	sex	m	2.66328	1.05272	0.024036	0.604712
D_0__Bacteria.D_1__Firmicutes.D_2__Clostridia.D_3__Clostridiales.D_4__Ruminococcaceae.D_5__.Eubacterium..coprostanoligenes.group.__	age	young	-0.841626	0.333489	0.0243258	0.604712
D_0__Bacteria.D_1__Bacteroidetes.D_2__Bacteroidia.D_3__Bacteroidales.D_4__Rikenellaceae.D_5__Alistipes.__	age	young	-4.54489	1.80134	0.0243557	0.604712
D_0__Bacteria.D_1__Firmicutes.D_2__Clostridia.D_3__Clostridiales.D_4__Ruminococcaceae.D_5__Ruminococcaceae.UCG.004.D_6__uncultured.bacterium	sex	m	1.1067	0.443074	0.0255766	0.604712
D_0__Bacteria.D_1__Verrucomicrobia.D_2__Verrucomicrobiae.D_3__Verrucomicrobiales.D_4__Akkermansiaceae.D_5__Akkermansia.__	sex	m	-5.47857	2.20344	0.0261459	0.604712
D_0__Bacteria.D_1__Bacteroidetes.D_2__Bacteroidia.D_3__Bacteroidales.D_4__Rikenellaceae.D_5__Alistipes.D_6__Alistipes.sp..N15.MGS.157	age	young	-1.73164	0.703975	0.02752	0.604712
D_0__Bacteria.D_1__Firmicutes.D_2__Clostridia.D_3__Clostridiales.D_4__Clostridiaceae.1.D_5__Clostridium.sensu.stricto.1.__	age	young	3.6658	1.49159	0.0276341	0.604712
D_0__Bacteria.D_1__Firmicutes.D_2__Clostridia.D_3__Clostridiales.D_4__Lachnospiraceae.D_5__Sellimonas.D_6__Lachnoclostridium.phocaeense	responder	yes	1.78081	0.732424	0.0290654	0.604712
D_0__Bacteria.D_1__Bacteroidetes.D_2__Bacteroidia.D_3__Bacteroidales.D_4__Bacteroidaceae.D_5__Bacteroides.D_6__Bacteroides.massiliensis.B84634...Timone.84634...DSM.17679...JCM.13223	sex	m	-3.84417	1.59668	0.0304228	0.604712
D_0__Bacteria.D_1__Actinobacteria.D_2__Actinobacteria.D_3__Bifidobacteriales.D_4__Bifidobacteriaceae.D_5__Bifidobacterium.D_6__Bifidobacterium.animalis	age	young	1.87315	0.783557	0.0314313	0.604712
D_0__Bacteria.D_1__Proteobacteria.D_2__Gammaproteobacteria.D_3__Pasteurellales.D_4__Pasteurellaceae.D_5__Haemophilus.__	age	young	2.6369	1.10362	0.031506	0.604712
D_0__Bacteria.D_1__Bacteroidetes.D_2__Bacteroidia.D_3__Bacteroidales.D_4__Tannerellaceae.D_5__Parabacteroides.__	sex	m	-3.74426	1.59161	0.0338022	0.627314
D_0__Bacteria.D_1__Firmicutes.D_2__Erysipelotrichia.D_3__Erysipelotrichales.D_4__Erysipelotrichaceae.D_5__.Clostridium..innocuum.group.__	age	young	3.37555	1.44418	0.0347922	0.627314
D_0__Bacteria.D_1__Firmicutes.D_2__Clostridia.D_3__Clostridiales.D_4__Lachnospiraceae.D_5__Sellimonas.D_6__Lachnoclostridium.phocaeense	age	young	-0.91218	0.412796	0.0442821	0.75353
D_0__Bacteria.D_1__Bacteroidetes.D_2__Bacteroidia.D_3__Bacteroidales.D_4__Bacteroidaceae.D_5__Bacteroides.__	age	young	-4.62426	2.10562	0.0454267	0.75353
D_0__Bacteria.D_1__Firmicutes.D_2__Clostridia.D_3__Clostridiales.D_4__Ruminococcaceae.D_5__Butyricicoccus.__	age	young	-1.80083	0.820715	0.0455917	0.75353
D_0__Bacteria.D_1__Firmicutes.D_2__Clostridia.D_3__Clostridiales.D_4__Ruminococcaceae.D_5__.Eubacterium..coprostanoligenes.group.__	aeds	yes	1.53628	0.708527	0.0478588	0.768029
D_0__Bacteria.D_1__Proteobacteria.D_2__Deltaproteobacteria.D_3__Desulfovibrionales.D_4__Desulfovibrionaceae.D_5__Bilophila.__	sex	m	-3.55252	1.64844	0.0490506	0.768029
D_0__Bacteria.D_1__Firmicutes.D_2__Clostridia.D_3__Clostridiales.D_4__Ruminococcaceae.D_5__Oscillibacter.D_6__human.gut.metagenome	age	young	-1.13199	0.532787	0.0519066	0.791909
D_0__Bacteria.D_1__Actinobacteria.D_2__Actinobacteria.D_3__Corynebacteriales.D_4__Corynebacteriaceae.D_5__Lawsonella.__	aeds	yes	-4.4455	2.12722	0.0553655	0.803524
D_0__Bacteria.D_1__Firmicutes.D_2__Clostridia.D_3__Clostridiales.D_4__Ruminococcaceae.D_5__Subdoligranulum.__	age	young	-1.05889	0.509154	0.0564098	0.803524
D_0__Bacteria.D_1__Firmicutes.D_2__Clostridia.D_3__Clostridiales.D_4__Ruminococcaceae.D_5__Ruminococcus.1.__	age	young	-2.12841	1.02847	0.0574814	0.803524
D_0__Bacteria.D_1__Bacteroidetes.D_2__Bacteroidia.D_3__Bacteroidales.D_4__Bacteroidaceae.D_5__Bacteroides.D_6__Bacteroides.massiliensis.B84634...Timone.84634...DSM.17679...JCM.13223	responder	yes	-5.28898	2.56255	0.0580698	0.803524
D_0__Bacteria.D_1__Firmicutes.D_2__Clostridia.D_3__Clostridiales.D_4__Lachnospiraceae.D_5__Lachnoclostridium.D_6__Eubacterium.sp..Marseille.P3202	responder	yes	2.00973	0.991883	0.0622392	0.822444
D_0__Bacteria.D_1__Firmicutes.D_2__Erysipelotrichia.D_3__Erysipelotrichales.D_4__Erysipelotrichaceae.D_5__Holdemania.D_6__uncultured.bacterium	sex	m	0.787473	0.390825	0.0635365	0.822444
D_0__Bacteria.D_1__Firmicutes.D_2__Clostridia.D_3__Clostridiales.D_4__Ruminococcaceae.D_5__Ruminiclostridium.D_6__Massilioclostridium.coli	sex	m	1.05727	0.524831	0.0635839	0.822444
D_0__Bacteria.D_1__Bacteroidetes.D_2__Bacteroidia.D_3__Bacteroidales.D_4__Tannerellaceae.D_5__Parabacteroides.D_6__Parabacteroides.merdae	age	young	-3.10383	1.55356	0.0655397	0.829705
D_0__Bacteria.D_1__Actinobacteria.D_2__Coriobacteriia.D_3__Coriobacteriales.D_4__Eggerthellaceae.D_5__Senegalimassilia.D_6__uncultured.bacterium	age	young	-0.796739	0.402718	0.0679048	0.841736
D_0__Bacteria.D_1__Firmicutes.D_2__Clostridia.D_3__Clostridiales.D_4__Ruminococcaceae.D_5__Oscillibacter.D_6__human.gut.metagenome	aeds	yes	2.22031	1.13195	0.0700212	0.850258
D_0__Bacteria.D_1__Firmicutes.D_2__Clostridia.D_3__Clostridiales.D_4__Lachnospiraceae.D_5__Lachnoclostridium.D_6__Eubacterium.sp..Marseille.P3202	age	young	-1.07394	0.559027	0.0753212	0.875144
D_0__Bacteria.D_1__Firmicutes.D_2__Clostridia.D_3__Clostridiales.D_4__Ruminococcaceae.D_5__Ruminococcaceae.UCG.005.__	aeds	yes	-3.44459	1.79816	0.0760654	0.875144
D_0__Bacteria.D_1__Bacteroidetes.D_2__Bacteroidia.D_3__Bacteroidales.D_4__Tannerellaceae.D_5__Parabacteroides.__	aeds	yes	5.84094	3.0587	0.0768904	0.875144
D_0__Bacteria.D_1__Firmicutes.D_2__Clostridia.D_3__Clostridiales.D_4__Lachnospiraceae.D_5__Tyzzerella.4.__	age	young	-2.66473	1.40104	0.077954	0.875144
D_0__Bacteria.D_1__Proteobacteria.D_2__Deltaproteobacteria.D_3__Desulfovibrionales.D_4__Desulfovibrionaceae.D_5__Bilophila.D_6__uncultured.delta.proteobacterium	sex	m	-2.79587	1.49304	0.0821572	0.881669
D_0__Bacteria.D_1__Firmicutes.D_2__Negativicutes.D_3__Selenomonadales.D_4__Veillonellaceae.D_5__uncultured.D_6__uncultured.organism	sex	m	-2.00168	1.07695	0.0842246	0.881669
D_0__Bacteria.D_1__Proteobacteria.D_2__Gammaproteobacteria.D_3__Enterobacteriales.D_4__Enterobacteriaceae.D_5__Proteus.__	aeds	yes	-3.57194	1.93075	0.085527	0.881669
D_0__Bacteria.D_1__Bacteroidetes.D_2__Bacteroidia.D_3__Bacteroidales.D_4__Marinifilaceae.D_5__Odoribacter.D_6__gut.metagenome	sex	m	-0.69437	0.375396	0.0855774	0.881669
D_0__Bacteria.D_1__Actinobacteria.D_2__Actinobacteria.D_3__Bifidobacteriales.D_4__Bifidobacteriaceae.D_5__Bifidobacterium.__	age	young	2.82199	1.53423	0.0871635	0.881669
D_0__Bacteria.D_1__Firmicutes.D_2__Clostridia.D_3__Clostridiales.D_4__Lachnospiraceae.D_5__Lachnoclostridium.D_6__Eubacterium.sp..Marseille.P3202	aeds	yes	2.18259	1.1877	0.087426	0.881669
D_0__Bacteria.D_1__Proteobacteria.D_2__Gammaproteobacteria.D_3__Betaproteobacteriales.D_4__Burkholderiaceae.D_5__Sutterella.__	sex	m	-3.18185	1.74893	0.090311	0.895584
D_0__Bacteria.D_1__Firmicutes.D_2__Clostridia.D_3__Clostridiales.D_4__Lachnospiraceae.D_5__Lactonifactor.__	age	young	-0.548583	0.305954	0.0945941	0.92268
D_0__Bacteria.D_1__Firmicutes.D_2__Clostridia.D_3__Clostridiales.D_4__Peptostreptococcaceae.D_5__Clostridioides.__	aeds	yes	-6.97115	3.9086	0.0961825	0.923042
D_0__Bacteria.D_1__Proteobacteria.D_2__Gammaproteobacteria.D_3__Enterobacteriales.D_4__Enterobacteriaceae.__.__	sex	m	4.21764	2.39311	0.0998081	0.942239
