# Supplementary material for: Ketogenic diet therapy for pediatric epilepsy is associated with alterations in the human gut microbiome that confer seizure resistance in mice
Source: Cell Rep. Author manuscript; Available in PMC 2024 Jan 5. (PMC10769314; doi:10.1016/j.celrep.2023.113521)
Supplement: 5 [file NIHMS1954782-supplement-5.xlsx]

## Sheet: Table S3A
Table S3A: Metagenomic pathway relative abundance for human donor fecal samples
Legend: Table information displays counts per million (CPM) of MetaCyc metagenomic pathways found in human donor fecal samples																						Legend: Table information displays relative abundance (%) of reclassified MetaCyc metagenomic pathways found in human donor fecal samples
MetaCyc metagenomic pathway ID	Patient 1		Patient 2		Patient 3		Patient 4		Patient 5		Patient 6		Patient 7		Patient 8		Patient 9		Patient 10			MetaCyc metagenomic superpathway	Patient 1		Patient 2		Patient 3		Patient 4		Patient 5		Patient 6		Patient 7		Patient 8		Patient 9		Patient 10
	pre-KD	post-KD	pre-KD	post-KD	pre-KD	post-KD	pre-KD	post-KD	pre-KD	post-KD	pre-KD	post-KD	pre-KD	post-KD	pre-KD	post-KD	pre-KD	post-KD	pre-KD	post-KD			pre-KD	post-KD	pre-KD	post-KD	pre-KD	post-KD	pre-KD	post-KD	pre-KD	post-KD	pre-KD	post-KD	pre-KD	post-KD	pre-KD	post-KD	pre-KD	post-KD	pre-KD	post-KD
1CMET2-PWY: N10-formyl-tetrahydrofolate biosynthesis	257.785	252.953	257.043	216.489	285.152	166.906	368.617	457.352	294.635	267.848	344.661	349.474	641.913	463.792	393.081	425.978	383.73	281.828	326.171	372.746		Amino Acid Biosynthesis	17.1814	15.8362	20.1568	18.8757	15.332	16.0979	20.7019	19.4293	14.8716	18.1426	19.7085	17.6389	31.8891	25.7857	22.6448	21.1118	18.703	16.6069	22.7031	19.6431
3-HYDROXYPHENYLACETATE-DEGRADATION-PWY: 4-hydroxyphenylacetate degradation	0	80.8187	0	0	76.2343	9.4913	0	0	93.8713	9.55627	18.5706	29.3323	0	0	0	0	0	0	0	0		Nucleoside and Nucleotide Biosynthesis	12.7085	9.26124	14.0681	10.2871	9.2686	12.1629	18.6071	16.8986	12.5993	20.4026	16.9201	13.0948	19.3706	18.917	14.7945	15.9976	18.522	13.864	18.0555	17.0411
AEROBACTINSYN-PWY: aerobactin biosynthesis	29.0701	0	0	0	41.619	0	0	0	12.8345	0	0	0	7.27911	0	0	0	0	0	5.25665	0		Cofactor, Carrier, and Vitamin Biosynthesis	11.8583	14.4084	11.9679	12.1238	15.6315	13.487	11.6854	11.7167	13.4772	9.0729	10.7081	12.144	6.66839	8.7307	9.42507	10.0053	14.0468	15.491	9.4087	10.1771
ALLANTOINDEG-PWY: superpathway of allantoin degradation in yeast	0	0	0	0	0	0	0	0	0	0	0	0	0	0	0	0	0	0	0	11.7435		Fatty Acid and Lipid Biosynthesis	7.89911	9.56151	5.56526	6.81729	8.30511	7.59923	4.26536	6.76256	7.75406	4.31499	5.70662	7.52167	3.88659	3.25846	5.89043	5.05803	3.83294	7.38449	3.76205	6.06125
ANAEROFRUCAT-PWY: homolactic fermentation	260.962	270.368	229.715	250.586	326.335	135.288	285.628	399.725	314.052	334.171	241.299	363.379	250.253	431.163	273.671	268.153	331.183	274.438	328.285	330.102		Carbohydrate Biosynthesis	4.96257	3.92913	5.32456	4.65758	4.73175	4.519	5.99303	6.4229	3.75711	4.07812	5.25258	5.23243	5.36705	5.25107	5.29242	5.19986	5.62979	4.62663	5.53847	5.94336
ANAGLYCOLYSIS-PWY: glycolysis III (from glucose)	298.95	326.31	318.198	274.619	384.914	164.667	405.877	600.349	370.476	516.59	299.79	401.013	841.462	524.862	387.271	333.313	502.336	343.529	430.817	436.943		Carbohydrate Degradation	4.92442	4.16286	6.22551	4.16913	4.21788	4.03902	3.96359	3.52938	4.33809	4.46572	4.82895	4.90808	7.3366	5.27646	4.89423	4.30278	3.09254	3.67401	5.32533	5.55026
ARG+POLYAMINE-SYN: superpathway of arginine and polyamine biosynthesis	175.92	320.01	125.853	219.986	240.901	84.5042	99.7659	126.246	222.892	61.1242	144.198	122.705	39.5122	37.5422	99.3617	104.481	206.051	210.43	108.942	32.9437		Cell Structure Biosynthesis	4.47277	3.70286	4.3681	4.18111	4.65817	4.15267	5.23639	4.72046	4.43457	5.13538	4.05643	4.18921	5.59077	4.16624	4.93155	5.82956	4.37959	3.80425	4.92537	5.51937
ARGDEG-PWY: superpathway of L-arginine, putrescine, and 4-aminobutanoate degradation	50.5006	194.611	0	0	119.77	54.507	0	0	112.774	17.6513	27.2685	40.6925	0	0	21.3309	15.5322	0	0	0	0		Fermentation	4.07482	3.20486	4.78434	5.19906	3.62223	3.42084	4.99625	4.42684	3.71336	4.23451	4.74906	4.56191	4.60168	4.9763	4.54333	5.08018	4.12531	3.91753	4.46225	4.09977
ARGININE-SYN4-PWY: L-ornithine de novo biosynthesis	46.5656	262.748	23.9355	45.5184	32.6935	55.4204	75.1843	244.08	83.9441	0	35.0014	22.8386	0	66.6894	50.871	20.7348	70.8656	116.188	31.0165	130.597		Nucleoside and Nucleotide Degradation	3.87532	3.67101	3.67608	4.87337	3.00087	4.71993	3.55669	3.29791	3.90295	4.76316	5.20256	4.02334	1.35716	3.5146	3.9595	4.30081	4.05184	4.48208	3.78318	2.63005
ARGORNPROST-PWY: arginine, ornithine and proline interconversion	36.7142	50.2479	37.1004	63.7414	0	0	0	72.6745	156.199	15.1253	38.8821	59.6059	0	35.0035	48.9919	59.5016	29.7028	35.6281	112.442	64.0323		Glycolysis	2.70208	2.03995	3.43672	2.63118	2.44904	2.6333	4.342	4.60205	2.29583	3.86816	3.11912	2.68073	2.38276	3.57223	3.17275	3.21188	3.95801	2.62587	3.90409	4.5742
ARGSYN-PWY: L-arginine biosynthesis I (via L-ornithine)	300.416	382.045	289.988	289.836	321.012	123.159	356.076	353.677	317.743	340.845	348.91	361.222	837.621	446.678	486.493	434.447	372.161	283.406	376.59	333.218		Carboxylate Degradation	3.52156	4.64418	3.12389	3.87994	3.75231	3.64844	2.24895	1.93309	4.49942	3.89246	3.58029	3.6609	0.817015	2.00672	3.35829	3.60808	2.33959	3.17514	1.97323	1.67197
ARGSYNBSUB-PWY: L-arginine biosynthesis II (acetyl cycle)	319.781	400.751	322.271	322.337	310.55	126.888	377.785	372.127	333.73	375.981	451.219	406.096	898.159	478.269	516.155	459.031	404.013	304.905	390.556	354.504		Superpathways	2.44448	2.9049	1.90946	2.34786	2.58851	2.35441	1.14018	1.60989	2.54292	1.43418	1.71556	2.01588	0.880755	2.00466	1.78908	1.48458	1.44563	2.26961	1.71206	1.35041
ARO-PWY: chorismate biosynthesis I	237.327	312.785	254.042	281.488	326.465	157.494	399.663	406.563	359.793	476.094	409.53	422.872	507.277	470.723	525.253	539.753	388.188	324.612	379.84	363.796		TCA cycle	2.44889	2.74399	1.76172	2.62755	2.62318	1.6329	0.0937117	1.23723	1.76809	0.995973	0.638395	1.44314	2.535	1.85514	1.22679	0.691999	1.55862	2.32256	1.75938	1.54234
ASPASN-PWY: superpathway of L-aspartate and L-asparagine biosynthesis	208.696	458.779	194.137	265.213	311.092	133.996	250.333	334.827	267.591	73.247	205.967	191.023	575.912	285.113	330.582	286.945	193.874	217.917	199.973	233.217		Aromatic Compound Biosynthesis	0.972825	0.755928	1.35955	1.16237	0.932174	1.06243	1.95051	1.46571	0.95612	1.82826	1.70473	1.29241	1.30194	1.64605	1.99958	2.08177	1.41926	1.11332	1.80071	1.74238
AST-PWY: L-arginine degradation II (AST pathway)	42.438	212.032	18.7519	44.2434	233.444	30.7438	0	7.3125	130.993	17.0325	17.8577	44.7063	6.39733	0	0	0	8.49776	51.9639	0	16.0646		Pentose Phosphate Pathways	1.37531	1.36629	1.41201	1.46091	1.11564	1.31649	1.42852	1.45986	1.4598	1.83243	1.49	1.47577	2.10503	1.69419	1.20383	1.16332	1.12482	1.174	1.14565	1.36663
BIOTIN-BIOSYNTHESIS-PWY: biotin biosynthesis I	131.922	349.439	67.8846	92.7159	246.726	84.5306	42.0891	209.826	227.809	69.7459	53.6781	122.852	34.254	46.9684	89.047	71.607	69.5861	145.359	36.8916	132.907		Secondary Metabolite Degradation	1.52598	1.83725	1.295	1.56639	2.02428	1.42402	0.936979	0.870176	1.99149	1.65089	0.867943	2.10831	0.251524	1.02295	1.43095	1.3949	1.04826	1.34667	1.03386	0.725626
BRANCHED-CHAIN-AA-SYN-PWY: superpathway of branched amino acid biosynthesis	319.476	512.363	313.432	440.503	461.668	168.636	469.782	464.433	385.709	390.439	449.991	522.288	1276.07	708.453	650.33	598.832	429.578	414.122	463.605	377.196		Amine and Polyamine Biosynthesis	0.963813	1.34841	0.922719	1.32129	1.11333	0.967169	0.723593	0.653322	1.15357	0.299956	0.646747	0.640642	0.125779	0.189312	0.632666	0.624911	1.13818	1.10934	0.747924	0.554653
CALVIN-PWY: Calvin-Benson-Bassham cycle	355.12	490.164	358.978	432.69	498.042	224.06	439.255	546.187	517.856	461.491	475.851	613.632	353.463	527.173	515.424	565.029	470.119	325.162	443.097	498.54		Secondary Metabolite Biosynthesis	0.76313	0.672567	0.664234	1.07992	0.85587	1.30835	0.83879	0.729914	1.13258	0.584124	0.961716	0.646617	0.0721402	0.166488	0.355256	0.489795	2.05823	1.57103	0.319817	0.823949
CATECHOL-ORTHO-CLEAVAGE-PWY: catechol degradation to &beta;-ketoadipate	0	22.7426	0	0	50.1237	0	0	0	7.3095	0	4.3212	22.1864	0	0	0	0	0	0	0	12.4245		Amino Acid Degradation	0.774275	1.06381	0.366769	0.338809	1.27656	0.909045	1.20378	1.23484	0.858813	0.248206	0.525966	0.808365	0.0258259	0.314618	0.735385	0.632151	0.838125	0.600295	0.985881	1.41223
CENTFERM-PWY: pyruvate fermentation to butanoate	34.2482	0	61.177	103.379	30.0248	13.8714	67.9751	70.8615	55.3735	33.7628	70.1751	54.4367	12.9863	36.778	77.6068	113.055	51.3474	79.8773	50.9561	78.8624		Aminoacyl-tRNA Charging	0.594148	0.466821	0.86774	0.639322	0.464319	0.575154	0.91731	0.77991	0.433632	0.67685	0.648444	0.613068	0.3258	0.67755	0.749727	0.801439	0.804767	0.642316	0.943552	0.837458
CITRULBIO-PWY: L-citrulline biosynthesis	65.7112	331.123	34.8843	64.552	47.6181	67.565	105.41	272.251	116.422	0	51.111	37.5754	17.9671	94.9491	74.2222	42.618	100.037	153.83	45.5743	177.042		Superpathways	0.711222	0.598571	0.669733	0.724964	0.618833	0.750259	1.00292	0.891501	0.536815	0.564329	0.564816	0.593157	0.124811	0.375916	0.854543	0.806829	0.85393	0.894844	0.680881	0.87045
COA-PWY-1: coenzyme A biosynthesis II (mammalian)	243.934	208.791	238.147	245.195	221.189	89.017	413.364	506.233	274.541	350.324	375.309	427.138	755.748	487.911	360.554	446.568	384.559	336.994	403.973	335.134		Fatty Acid and Lipid Degradation	1.26111	1.3468	0.743673	1.26957	1.10029	1.18309	0.131323	0.726287	1.01802	0.626125	0.489701	0.746124	0.238124	0.385567	0.637885	0.476207	0.591042	0.920044	0.384234	0.47355
COA-PWY: coenzyme A biosynthesis I	247.183	217.622	203.72	186.703	177.667	97.3403	312.682	356.586	197.094	297.656	330.799	308.634	580.238	397.011	310.66	330.635	306.57	266.451	270.99	294.985		Photosynthesis	0.339981	0.560308	0.333638	0.561669	0.933745	0.525733	0.719311	0.583831	1.4866	0.483059	0.581985	0.812665	0.184234	0.599704	0.611847	0.710775	0.60451	0.586642	0.546083	0.423278
COBALSYN-PWY: adenosylcobalamin salvage from cobinamide I	122.992	199.909	175.769	175.872	115.396	59.8135	129.761	116.765	144.705	36.9421	189.077	166.291	45.1683	99.0739	218.708	165.241	131.873	204.569	134.162	38.288		Nucleic Acid Processing	0.969556	1.27961	0.514989	0.941386	1.0127	1.40437	0.369043	0.277207	1.1588	0.499487	0.623977	0.681327	0.121204	0.182651	0.453422	0.442418	0.183953	0.555089	0.643929	0.419523
COLANSYN-PWY: colanic acid building blocks biosynthesis	117.257	245.715	87.3342	98.9892	130.923	64.6389	117.192	196.72	147.12	55.8349	82.8803	118.083	40.0049	134.274	86.67	68.1643	87.8763	155.402	56.248	120.172		Inorganic Nutrient Metabolism	0.820471	1.16922	0.55626	0.848934	1.31174	1.31309	0.465998	0.472744	1.10972	0.437881	0.504275	0.534174	0.113795	0.241761	0.440352	0.362954	0.41392	0.754699	0.280991	0.485347
COMPLETE-ARO-PWY: superpathway of aromatic amino acid biosynthesis	244.573	306.853	262.929	279.122	339.567	152.717	386.525	414.613	368.162	455.045	401.242	406.992	555.927	489.096	488.624	506.446	399.5	323.234	354.184	362.199		Carbohydrates-Degradation	1.08025	1.58823	0.653083	1.10307	1.50227	1.28178	0.2691	0.699411	0.888197	0.214678	0.393818	0.90695	0.160694	0.275003	0.475656	0.426356	0.324552	0.789869	0.143579	0.497669
CRNFORCAT-PWY: creatinine degradation I	0	0	0	0	73.885	0	0	0	0	0	0	0	0	0	0	0	0	0	0	0		Amine and Polyamine Degradation	0.581967	0.370386	0.66457	0.403019	0.359645	0.422377	0.590592	0.432205	0.368258	0.636531	0.732291	0.522628	0.946154	0.491185	0.694769	0.557776	0.314306	0.328767	0.619015	0.66857
DAPLYSINESYN-PWY: L-lysine biosynthesis I	150.622	313.028	113.176	207.101	294.805	87.8349	201.986	141.375	243.339	164.616	160.235	213.115	867.074	277.176	279.564	278.237	107.481	230.747	228.129	106.771		Tetrapyrrole Biosynthesis	0.691261	0.729482	0.539155	0.582321	0.873474	0.853221	0.14367	0.203967	0.801673	0.442002	0.422245	0.600005	0.703359	1.03142	0.52967	0.394398	0.33845	0.491361	0.766311	0.363065
DENITRIFICATION-PWY: nitrate reduction I (denitrification)	0	0	0	0	0	0	0	0	0	0	0	0	0	0	0	0	0	0	0	22.8086		C1 Compound Utilization and Assimilation	0.842622	0.94182	0.600993	0.817509	0.689373	0.977384	0.232749	0.554574	0.536211	0.275575	0.669677	0.545842	0.163047	0.214279	0.591142	0.302149	0.385615	0.645963	0.167481	0.306228
DENOVOPURINE2-PWY: superpathway of purine nucleotides de novo biosynthesis II	208.726	275.098	83.3921	85.5124	226.271	131.627	259.722	365.338	335.744	421.33	242.269	229.977	94.5865	279.606	131.454	210.361	385.598	280.925	205.359	286.245		Generation of Precursor Metabolites and Energy	0.451323	0.706607	0.395001	0.555587	0.522039	0.439106	0.445841	0.366779	0.637145	0.622341	0.415012	0.455412	0.141155	0.280208	0.409497	0.52915	0.624349	0.685786	0.359921	0.415873
DTDPRHAMSYN-PWY: dTDP-L-rhamnose biosynthesis I	320.199	77.1967	309.973	303.263	285.092	213.129	499.251	728.768	198.08	300.619	344.641	496.661	585.099	339.336	560.478	711.988	345.899	336.744	530.137	450.696		Alcohol Degradation	0.366698	0.190687	0.232994	0.477456	0.597743	0.193176	0.310579	0.130913	1.17173	1.84041	0.14794	1.11103	0.0515065	0.445183	0.659073	1.25897	0.254799	0.376926	0.414266	0.394431
ECASYN-PWY: enterobacterial common antigen biosynthesis	36.9524	118.497	14.3291	39.0795	198.525	38.3919	0	10.8632	133.755	30.864	19.1845	73.4831	0	0	0	9.19814	0	23.1891	0	0		Aromatic Compound Degradation	0.53442	1.09754	0.231942	0.535591	1.02072	0.772972	0	0	0.717526	0.137238	0.292004	0.691262	0.00850985	0.0490062	0.161285	0.118571	0	0	0.0112396	0.274445
ENTBACSYN-PWY: enterobactin biosynthesis	156.398	321.169	73.2854	181.414	305.963	59.1589	0	91.7921	309.506	118.507	67.8659	162.387	37.5598	0	59.1173	37.3102	60.8764	250.975	0	0		Other Biosynthesis	0.255003	0.498408	0.187376	0.180449	0.337135	0.265465	0.081933	0.331101	0.377848	0.441426	0.112524	0.196859	0.0534384	0.202247	0.150102	0.12136	0.109008	0.239351	0.0706911	0.270987
FAO-PWY: fatty acid &beta;-oxidation I	220.168	532.413	92.6539	229.804	324.465	120.272	58.0124	166.809	237.85	34.8927	70.0943	166.858	38.0354	29.256	76.0413	66.9412	67.338	158.478	34.6479	68.9958		Metabolic Regulator Biosynthesis	0.270884	0.361694	0.0650659	0.0379813	0.346257	0.192129	0.165631	0.10649	0.325894	0.442534	0.142724	0.20993	0.00787067	0.0125634	0.0522338	0.0247149	0.152026	0.119897	0.0405135	0.117146
FASYN-ELONG-PWY: fatty acid elongation -- saturated	152.606	455.338	104.55	101.858	274.653	89.2226	152.323	275.995	298.409	176.874	84.0495	239.436	171.653	105.723	161.38	191.87	74.2186	152.628	36.6853	212.021		Polyprenyl Biosynthesis	0.146237	0.251887	0.11835	0.274187	0.223888	0.176408	0	0.0489766	0.257674	0.0810174	0.202802	0.103483	0	0	0.0489743	0.0250518	0.368983	0.289708	0	0
FASYN-INITIAL-PWY: superpathway of fatty acid biosynthesis initiation (E. coli)	228.14	327.246	163.262	218.281	293.612	166.749	194.55	411.919	300.692	187.089	138.945	241.008	112.569	129.505	168.646	179.657	226.178	276.303	188.167	234.503		Degradation/Utilization/Assimilation - Other	0.0318597	0.0560583	0	0.0394896	0.172384	0.0563656	0.216896	0.0470014	0.0173215	0.0233388	0.28353	0.0992513	0	0	0.024889	0.124326	0.112148	0.0460237	0.216419	0.159
FERMENTATION-PWY: mixed acid fermentation	194.964	369.192	181.142	231.957	293.351	94.2943	51.3161	115.097	318.189	190.445	63.2671	211.618	357.697	282.327	203.56	90.0333	140.715	229.487	225.572	96.1918		Acetyl-CoA-Biosynthesis	0.144923	0.315187	0.0729307	0.213585	0.218976	0.149082	0	0.0215228	0.190636	0.141408	0.0852706	0.0955906	0.0611857	0.0628893	0.0563783	0.0288405	0.0674608	0.11598	0.02485	0.0688164
FOLSYN-PWY: superpathway of tetrahydrofolate biosynthesis and salvage	143.721	107.013	52.401	95.3761	236.736	72.9208	0	56.4123	179.357	114.657	50.4235	75.3457	15.9904	33.4355	35.2861	0	136.854	130.684	17.4315	0		Interconversion	0.0746865	0.0639317	0.102421	0.128573	0	0	0	0.126638	0.205666	0.0283582	0.081498	0.091884	0	0.065056	0.0921683	0.113186	0.0556016	0.0643852	0.254631	0.144144
FUC-RHAMCAT-PWY: superpathway of fucose and rhamnose degradation	158.477	275.24	82.4318	125.833	250.268	65.812	47.68	148.807	250.194	96.4325	78.5289	121.372	29.9173	78.8211	53.5211	36.2321	85.2961	145.574	29.8138	61.0861		Interconversions	0.164034	0.0442604	0.0614092	0.0528963	0.0710889	0.336359	0	0.198247	0.100518	0.0508115	0.128591	0.13966	0.0294203	0.0589456	0.00384507	0.0138531	0.0799633	0.13303	0.0459982	0.0712591
FUCCAT-PWY: fucose degradation	144.958	222.685	53.7412	155.888	281.61	84.3065	31.3689	106.674	313.977	68.8363	55.0892	118.378	21.5991	54.047	126.67	20.5564	101.83	162.086	17.688	35.7705		Electron Transfer Chains	0.0799133	0.0850418	0	0	0	0.608247	0.0243556	0	0.153264	0.0747866	0.0397858	0.0999923	0	0	0	0	0.0324104	0.0445602	0	0.278128
GALACT-GLUCUROCAT-PWY: superpathway of hexuronide and hexuronate degradation	121.955	269.175	54.8572	124.986	194.291	65.2517	57.5132	81.4199	234.106	64.3996	90.1403	158.037	33.6574	61.5678	139.665	55.3963	35.2569	87.0846	37.311	61.0045		Aldehyde Degradation	0.137874	0.162063	0	0	0.124468	0.0692277	0	0	0	0.0152606	0.0269874	0.0626311	0	0	0.0220968	0.0390985	0.0156489	0.103327	0	0
GALACTARDEG-PWY: D-galactarate degradation I	120.153	458.822	102.318	196.805	216.129	59.2	29.1514	72.7158	278.934	153.018	100.321	138.938	54.0229	62.6316	54.4289	74.8746	139.411	195.158	19.145	0		Respiration	0	0	0	0	0	0	0	0	0	0	0	0	0	0	0	0.0523057	0	0	0.0389356	0.0310244
GALACTUROCAT-PWY: D-galacturonate degradation I	102.88	226.487	40.7507	96.3539	195.044	55.6528	52.8903	53.636	249.402	125.151	168.246	171.602	37.8703	85.1021	163.008	108.866	23.9975	58.673	46.415	54.7206		Other	0	0	0	0.01203	0	0	0	0	0	0	0.0267946	0	0	0	0	0	0	0	0	0
GALLATE-DEGRADATION-I-PWY: gallate degradation II	0	0	0	0	0	0	0	0	0	0	0	19.6159	0	0	0	0	0	0	0	0		Hydrogen Production	0	0	0	0	0	0	0	0	0	0	0	0	0	0	0	0	0	0.0128007	0	0
GALLATE-DEGRADATION-II-PWY: gallate degradation I	0	6.06244	0	0	0	0	0	0	0	0	0	19.6159	0	0	0	0	0	0	0	0
GLCMANNANAUT-PWY: superpathway of N-acetylglucosamine, N-acetylmannosamine and N-acetylneuraminate degradation	167.699	377.931	78.151	223.115	229.616	77.4651	10.7044	35.5582	255.71	75.0103	64.079	101.627	34.5662	30.5462	105.405	76.3942	66.4882	124.376	52.9021	27.1347
GLUCARDEG-PWY: D-glucarate degradation I	105.197	337.533	64.8387	168.407	243.236	56.0228	25.8278	56.7362	242.564	61.1095	60.1644	100.568	25.3355	63.033	51.824	45.3786	142.974	188.347	15.6551	0
GLUCARGALACTSUPER-PWY: superpathway of D-glucarate and D-galactarate degradation	120.153	458.822	102.318	196.805	216.129	59.2	29.1514	72.7158	278.934	153.018	100.321	138.938	54.0229	62.6316	54.4289	74.8746	139.411	195.158	19.145	0
GLUCONEO-PWY: gluconeogenesis I	217.455	278.444	123.228	191.619	296.708	147.393	238.807	374.168	255.942	143.848	188.19	176.149	61.9028	109.434	202.384	120.794	354.151	205.191	157.516	66.0309
GLUCOSE1PMETAB-PWY: glucose and glucose-1-phosphate degradation	145.378	284.854	110.123	123.117	270.754	66.7317	13.3296	79.3333	240.77	75.3294	63.5101	173.919	451.214	44.4365	82.1663	41.4125	69.0948	193.233	133.348	72.5358
GLUCUROCAT-PWY: superpathway of &beta;-D-glucuronide and D-glucuronate degradation	101.98	255.757	39.3246	100.309	215.88	59.9298	42.8392	58.9917	228.099	52.4075	69.0168	135.006	26.5218	46.566	116.976	40.462	25.716	68.5161	29.5625	46.3001
GLUDEG-I-PWY: GABA shunt	0	26.1724	0	0	0	0	0	0	13.5019	0	5.24133	0	0	0	0	0	0	3.70469	0	0
GLUDEG-II-PWY: L-glutamate degradation VII (to butanoate)	0	0	14.7453	11.9943	0	0	0	0	0	0	11.6604	53.1892	0	0	37.923	43.3554	0	0	32.8758	5.42061
GLUTORN-PWY: L-ornithine biosynthesis	290.723	300.912	240.54	266.223	332.441	132.292	279.567	361.11	260.836	322.796	207.488	246.11	731.225	372.173	423.406	406.493	246.977	315.693	326.266	255.536
GLYCOCAT-PWY: glycogen degradation I (bacterial)	96.3836	412.992	114.019	103.551	224.58	48.1135	26.0381	60.7376	244.801	58.3851	63.1862	274.505	682.979	61.0286	152.121	53.7678	51.3882	119.547	230.858	129.951
GLYCOGENSYNTH-PWY: glycogen biosynthesis I (from ADP-D-Glucose)	254.71	301.233	198.751	215.208	298.311	140.398	273.47	297.83	247.278	236.059	447.404	373.217	538.156	317.497	417.19	279.884	152.445	170.783	282.704	311.641
GLYCOL-GLYOXDEG-PWY: superpathway of glycol metabolism and degradation	29.4453	56.4847	4.26853	64.8833	17.8349	14.1193	0	80.7054	87.2546	18.7756	12.0286	28.765	5.3627	28.6945	1.49506	2.48009	32.0483	79.1502	14.1234	18.208
GLYCOLYSIS-E-D: superpathway of glycolysis and Entner-Doudoroff	163.001	307.975	118.922	191.127	247.606	112.879	55.2423	182.967	262.357	103.085	111.063	167.971	83.2299	123.034	148.25	97.2364	98.7316	173.737	62.0502	98.3978
GLYCOLYSIS-TCA-GLYOX-BYPASS: superpathway of glycolysis, pyruvate dehydrogenase, TCA, and glyoxylate bypass	188.031	345.381	92.318	220.876	284.252	140.186	0	118.468	243.114	88.1024	77.5394	152.351	50.9849	54.3463	102.023	71.485	101.309	214.257	59.1122	77.0303
GLYCOLYSIS: glycolysis I (from glucose 6-phosphate)	301.542	356.374	270.611	301.35	358.807	183.785	428.742	579.322	337.202	444.6	350.686	386.951	316.035	444.723	351.144	371.092	496.383	344.618	392.069	459.522
GLYOXYLATE-BYPASS: glyoxylate cycle	157.185	306.523	58.8988	152.659	183.58	92.4955	0	55.7646	129.648	36.0993	37.6103	72.1246	49.458	30.1692	121.14	33.214	62.9406	142.46	24.565	28.2637
GOLPDLCAT-PWY: superpathway of glycerol degradation to 1,3-propanediol	0	43.1141	15.786	56.8541	169.583	24.7826	45.0981	41.7549	222.598	36.131	70.066	148.619	0	88.0915	87.0712	93.3981	24.1249	13.4353	23.3373	29.2636
HCAMHPDEG-PWY: 3-phenylpropanoate and 3-(3-hydroxyphenyl)propanoate degradation to 2-oxopent-4-enoate	75.2483	138.14	17.8918	75.1856	79.9948	49.9599	0	0	62.0967	5.07129	21.8134	21.6792	0	9.86552	16.4567	14.5148	0	0	0	0
HEME-BIOSYNTHESIS-II: heme biosynthesis I (aerobic)	87.8135	237.928	42.7011	97.974	161.503	34.8879	0	53.309	210.304	49.692	38.0742	90.1532	18.2772	15.38	10.9722	40.1926	87.1004	97.0554	4.34631	20.5875
HEMESYN2-PWY: heme biosynthesis II (anaerobic)	95.809	193.631	55.0082	99.6913	168.651	26.1526	37.9812	61.5557	129.838	36.3878	44.1808	69.2952	21.3158	19.2263	14.9679	37.4647	78.0248	101.634	0	24.6334
HEXITOLDEGSUPER-PWY: superpathway of hexitol degradation (bacteria)	221.435	301.595	169.987	215.288	273.808	123.484	75.7762	204.208	323.521	370.301	126.572	352.928	91.7095	177.584	191.129	244.101	202.607	226.026	122.711	59.2712
HISDEG-PWY: L-histidine degradation I	66.9598	42.7368	42.5225	16.5921	264.948	59.7225	152.676	339.043	141.468	32.1147	36.2071	88.2467	3.7863	64.5108	116.547	86.6253	135.25	83.1541	114.126	208.977
HISTSYN-PWY: L-histidine biosynthesis	171.141	161.044	214.513	187.447	228.855	104.122	234.481	318.543	230.271	269.183	292.923	322.563	795.506	423.622	279.295	252.014	335.022	253.162	265.606	274.48
HOMOSER-METSYN-PWY: L-methionine biosynthesis I	227.078	372.251	149.187	197.312	368.477	131.388	112.24	174.415	345.881	166.079	137.517	237.422	158.554	233.063	217.975	207.676	194.829	203.821	166.025	127.577
HSERMETANA-PWY: L-methionine biosynthesis III	261.203	125.189	178.449	230.077	282.336	173.477	121.107	230.004	284.071	229.271	150.381	261.487	895.649	413.965	254.359	231.576	339.07	283.353	197.695	124.909
ILEUSYN-PWY: L-isoleucine biosynthesis I (from threonine)	509.339	626.9	511.699	674.63	499.76	288.583	537.199	752.802	454.771	462.116	504.999	704.866	1606.01	973.918	783.985	710.35	608.64	563.921	629.194	548.88
KDO-NAGLIPASYN-PWY: superpathway of (Kdo)2-lipid A biosynthesis	19.606	65.7309	0	20.0102	136.701	19.5996	0	0	34.728	0	13.714	0	0	0	0	0	0	19.7412	0	0
KETOGLUCONMET-PWY: ketogluconate metabolism	90.0561	304.051	90.9148	122.469	115.114	70.4973	0	44.8063	133.862	47.0241	41.6916	102.174	17.0218	2.16678	26.5845	19.1505	33.1431	122.132	38.6542	32.5229
LACTOSECAT-PWY: lactose and galactose degradation I	14.7268	17.8008	8.09307	0	47.6269	0	0	0	17.7295	162.932	0	53.4631	0	40.7674	48.9691	102.081	6.24651	0	60.06	13.2985
LEU-DEG2-PWY: L-leucine degradation I	0	0	0	0	0	0	0	0	0	0	0	0	0	0	0	0	0	0	0	10.6463
LIPASYN-PWY: phospholipases	0	0	0	0	0	0	0	0	0	0	0	0	0	0	0	0	0	0	0	0
LPSSYN-PWY: superpathway of lipopolysaccharide biosynthesis	0	53.4236	0	0	0	0	0	0	45.0019	0	0	0	0	0	0	0	0	0	0	0
LYSINE-AMINOAD-PWY: L-lysine biosynthesis IV	0	0	0	0	0	0	0	0	0	0	0	0	0	0	0	0	0	0	18.0042	9.80257
MET-SAM-PWY: superpathway of S-adenosyl-L-methionine biosynthesis	289.326	428.861	214.747	271.243	459.128	170.033	160.45	232.194	411.035	250.708	221.213	350.082	234.818	342.031	327.135	295.779	276.161	268.525	274.076	177.752
METH-ACETATE-PWY: methanogenesis from acetate	0	0	0	0	0	0	0	0	0	0	0	0	0	0	0	27.497	0	0	0	0
METHANOGENESIS-PWY: methanogenesis from H2 and CO2	0	0	0	0	0	0	0	0	0	0	0	0	0	0	0	0	0	0	17.1935	13.7818
METHGLYUT-PWY: superpathway of methylglyoxal degradation	67.7757	127.375	0	0	89.5798	20.2363	0	0	0	8.13948	12.8755	40.6293	0	0	11.7455	20.554	8.35976	57.1766	0	0
METHYLGALLATE-DEGRADATION-PWY: methylgallate degradation	0	0	0	0	0	0	0	0	0	0	0	23.6911	0	0	0	0	0	0	0	0
METSYN-PWY: L-homoserine and L-methionine biosynthesis	286.406	472.387	214.247	269.25	459.864	170.542	175.951	244.925	404.338	246.083	213.377	331.931	281.381	343.057	319.347	304.23	279.842	257.5	247.986	186.107
NAD-BIOSYNTHESIS-II: NAD salvage pathway II	35.4409	99.83	13.8875	30.2121	228.339	42.8276	36.9353	62.6254	115.324	17.7222	38.6552	59.7042	5.12045	26.4367	19.1587	10.0975	41.8875	68.2332	19.1339	41.3787
NAGLIPASYN-PWY: lipid IVA biosynthesis	126.689	265.752	63.1883	110.191	162.113	81.7609	22.5175	100.248	151.199	27.4711	50.3104	68.2396	10.6531	20.281	34.2124	58.9428	109.236	215.289	48.3588	57.7572
NONMEVIPP-PWY: methylerythritol phosphate pathway I	0	0	0	95.4644	0	81.6616	55.7724	0	120.532	0	123.399	0	0	0	0	0	234.623	120.006	0	42.3957
NONOXIPENT-PWY: pentose phosphate pathway (non-oxidative branch)	479.293	660.162	405.267	526.649	539.735	246.915	431.951	534.571	778.154	727.47	557.289	664.236	754.941	502.166	457.646	429.186	426.4	456.237	319.283	375.966
OANTIGEN-PWY: O-antigen building blocks biosynthesis (E. coli)	256.439	94.9647	180.437	226.92	282.793	104.231	221.151	216.192	231.151	337.876	265.166	323.2	774.305	398.649	315.34	228.555	254.241	173.196	329.813	208.664
ORNARGDEG-PWY: superpathway of L-arginine and L-ornithine degradation	50.5006	194.611	0	0	119.77	54.507	0	0	112.774	17.6513	27.2685	40.6925	0	0	21.3309	15.5322	0	0	0	0
ORNDEG-PWY: superpathway of ornithine degradation	101.329	310.612	0	0	134.822	116.962	0	0	191.364	39.6837	60.3356	40.8443	0	0	58.9844	46.2765	0	0	0	21.9191
P105-PWY: TCA cycle IV (2-oxoglutarate decarboxylase)	164.724	287.273	75.1409	178.477	259.231	55.6005	0	94.472	158.85	60.8126	46.4638	108.881	52.9978	58.0807	46.6895	52.1571	72.4888	163.813	26.8676	46.9064
P108-PWY: pyruvate fermentation to propanoate I	54.1956	33.2748	22.9239	39.0171	30.1798	21.0193	83.929	96.2221	64.4505	0	19.5805	80.6718	0	25.6038	12.8705	21.0058	96.0505	78.9416	57.1808	91.9753
P122-PWY: heterolactic fermentation	107.805	140.35	80.0956	101.835	192.191	94.8674	110.074	70.3357	183.414	122.426	84.1041	160.013	729.893	257.08	105.241	145.073	65.6055	93.6411	66.9869	103.83
P124-PWY: Bifidobacterium shunt	0	0	72.1742	34.5521	71.2299	0	18.8151	0	28.5537	134.491	0	120.583	969.232	400.846	96.1143	32.3914	0	0	172.445	88.5869
P125-PWY: superpathway of (R,R)-butanediol biosynthesis	0	0	0	0	0	0	0	0	43.6616	133.389	0	0	0	35.2597	0	0	0	0	0	0
P161-PWY: acetylene degradation	191.804	359.195	156.81	171.871	321.874	126.83	269.458	208.929	387.574	366.186	430.8	347.28	81.1083	193.442	265.608	290.729	217.129	184.071	168.768	104.569
P162-PWY: L-glutamate degradation V (via hydroxyglutarate)	0	0	0	22.4404	0	0	122.175	0	0	0	16.0382	0	0	0	63.1819	27.5622	150.857	76.797	14.4243	57.8642
P163-PWY: L-lysine fermentation to acetate and butanoate	29.9972	0	19.4242	42.8533	0	0	71.6498	44.7159	0	0	52.806	38.1772	7.97967	31.4809	25.8072	27.0552	0	0	52.7472	61.6467
P164-PWY: purine nucleobases degradation I (anaerobic)	148.097	24.9501	82.4094	199.905	0	74.5107	152.835	124.352	0	0	222.436	92.2404	0	215.464	127.243	127.451	259.574	328.647	117.116	108.374
P165-PWY: superpathway of purines degradation in plants	0	0	0	0	0	0	0	0	31.3152	0	0	0	0	0	0	0	0	0	0	0
P185-PWY: formaldehyde assimilation III (dihydroxyacetone cycle)	0	44.5831	10.1808	42.871	292.207	0	4.29429	0	373.446	361.2	44.3371	329.506	0	133.738	223.278	297.583	20.3237	0	26.9296	34.6102
P221-PWY: octane oxidation	4.2422	44.0597	0	19.5774	124.065	16.4765	91.2395	26.9729	13.1553	12.4481	135.27	64.3851	0	0	13.2297	65.3579	59.9101	25.4676	95.5682	70.6316
P23-PWY: reductive TCA cycle I	53.0549	18.3966	15.2782	25.5675	0	0	30.4891	0	0	0	0	0	0	0	0	11.8545	43.579	58.603	7.86104	0
P241-PWY: coenzyme B biosynthesis	0	0	0	0	0	0	0	0	0	0	0	0	0	0	0	0	0	0	22.2913	6.43862
P261-PWY: coenzyme M biosynthesis I	0	0	0	0	0	0	0	0	0	0	0	0	0	0	0	0	0	0	22.2594	8.5129
P4-PWY: superpathway of L-lysine, L-threonine and L-methionine biosynthesis I	169.898	313.839	101.927	190.768	269.011	88.4879	110.174	131.806	274.776	147.016	161.205	226.581	189.681	252.829	199.201	146.988	124.289	140.279	210.909	120.186
P42-PWY: incomplete reductive TCA cycle	72.4104	18.2674	33.5951	89.6809	107.097	7.11875	37.7251	33.7467	148.257	62.2209	26.2441	104.902	12.3636	8.58088	14.9643	41.4685	60.3543	67.4956	86.5521	85.1205
P441-PWY: superpathway of N-acetylneuraminate degradation	205.103	343.53	142.671	234.13	301.572	124.509	33.606	98.2874	319.122	169.65	144.03	203.079	63.567	81.7849	191.958	130.108	157.01	210.234	120.271	72.1837
P461-PWY: hexitol fermentation to lactate, formate, ethanol and acetate	199.689	451.107	109.5	182.807	382.824	135.942	28.0475	107.85	434.29	327.952	58.2205	444.44	55.4845	106.418	271.327	510.107	79.2684	229.545	61.5949	18.1205
P562-PWY: myo-inositol degradation I	8.53302	17.0698	0	0	183.615	0	0	0	97.4693	19.1334	0	81.7585	0	0	0	0	0	0	12.7421	0
P621-PWY: nylon-6 oligomer degradation	11.4193	0	0	0	0	0	0	0	0	0	0	0	0	0	0	0	0	0	0	0
PANTO-PWY: phosphopantothenate biosynthesis I	194.654	248.671	208.253	230.618	288.245	160.501	303.1	489.133	274.63	221.926	308.954	288.104	34.6618	217.761	266.45	402.854	392.995	357.096	198.914	302.352
PANTOSYN-PWY: pantothenate and coenzyme A biosynthesis I	202.39	189.315	186.125	171.246	218.628	110.637	289.343	391.52	216.527	235.113	321.749	290.668	54.9574	233.719	270.294	353.583	324.987	291.452	218.711	286.007
PENTOSE-P-PWY: pentose phosphate pathway	196.779	413.687	106.21	197.614	263.197	137.915	168.971	303.202	330.535	249.884	153.58	293.105	725.517	409.394	182.248	182.368	174.489	193.405	186.625	231.124
PEPTIDOGLYCANSYN-PWY: peptidoglycan biosynthesis I (meso-diaminopimelate containing)	268.512	295.697	255.917	251.259	334.629	168.585	402.654	529.028	289.537	317.261	374.169	407.591	743.705	423.915	454.023	491.668	420.429	355.817	399.557	395.261
PHOSLIPSYN-PWY: superpathway of phospholipid biosynthesis I (bacteria)	306.383	367.098	154.999	258.35	267.845	115.583	55.4998	172.651	247.867	79.1844	212.711	231.814	71.8308	59.6378	255.152	167.458	171.686	219.91	73.5968	104.292
POLYAMINSYN3-PWY: superpathway of polyamine biosynthesis II	26.026	0	18.5928	0	0	0	75.2488	0	0	0	15.8517	0	0	0	40.973	31.6773	13.6142	9.08766	7.32681	17.1943
POLYAMSYN-PWY: superpathway of polyamine biosynthesis I	125.085	276.465	82.2154	177.271	199.867	65.1088	59.1072	79.8776	171.984	34.8949	90.9313	74.4106	21.9815	19.6531	57.6498	62.3871	142.497	183.907	67.2178	17.3402
POLYISOPRENSYN-PWY: polyisoprenoid biosynthesis (E. coli)	71.8869	197.974	42.8703	97.4968	161.133	22.0477	0	28.1064	141.215	43.2119	44.5404	67.1301	0	0	26.0322	13.1697	58.2974	83.9101	0	0
PPGPPMET-PWY: ppGpp biosynthesis	94.2315	152.3	0	14.7749	219.247	26.1392	69.6743	21.9949	223.439	217.827	35.3857	120.808	0	0	13.0187	0	68.2452	11.3966	17.8903	52.0389
PROPFERM-PWY: L-alanine fermentation to propanoate and acetate	22.7815	0	0	44.5188	52.4888	21.1091	19.6011	0	0	0	0	0	0	86.5161	0	12.1814	32.9798	25.8614	18.7873	15.4889
PROTOCATECHUATE-ORTHO-CLEAVAGE-PWY: protocatechuate degradation II (ortho-cleavage pathway)	0	49.5658	0	0	19.5551	0	0	0	114.751	15.7567	3.27753	43.4303	0	0	0	0	0	0	0	27.4881
PRPP-PWY: superpathway of histidine, purine, and pyrimidine biosynthesis	164.796	245.273	76.7911	78.2919	223.283	114.749	82.9948	182.747	278.617	0	135.681	198.452	82.2868	255.463	117.073	119.593	58.7394	252.005	156.032	136.315
PWY-101: photosynthesis light reactions	0	0	0	0	0	0	10.2454	0	0	0	0	0	0	0	0	0	0	4.35695	0	0
PWY-1042: glycolysis IV (plant cytosol)	462.576	601.417	441.855	471.674	691.521	257.531	597.708	868.864	723.23	714.346	544.643	600.847	287.171	545.841	694.67	715.196	634.703	426.717	579.646	709.39
PWY-1269: CMP-3-deoxy-D-manno-octulosonate biosynthesis I	125.954	390.877	107.086	130.749	250.616	93.5878	58.0022	136.062	209.697	21.818	48.9827	71.1285	23.692	41.7751	30.7473	30.1007	299.625	322.596	54.6057	52.992
PWY-1361: benzoyl-CoA degradation I (aerobic)	0	0	0	0	0	0	0	0	0	0	0	0	0	0	14.1139	0	0	0	0	0
PWY-1541: superpathway of taurine degradation	0	0	0	0	0	0	0	0	16.7022	0	0	0	0	0	0	0	0	0	0	0
PWY-1861: formaldehyde assimilation II (RuMP Cycle)	22.7609	56.7027	13.6072	57.7286	30.8936	49.3495	32.2252	41.3808	316.031	500.469	0	286.327	23.8608	97.2125	112.087	244.389	0	65.2281	43.8004	43.748
PWY-2221: Entner-Doudoroff pathway III (semi-phosphorylative)	15.6413	0	0	0	0	0	0	0	0	0	24.8591	0	0	0	0	0	0	0	0	0
PWY-241: C4 photosynthetic carbon assimilation cycle, NADP-ME type	98.8416	85.8303	47.6124	79.6642	88.756	71.7889	16.3892	35.1494	131.134	67.1073	73.0705	15.5583	26.0413	46.645	67.9073	35.8471	75.0468	78.4701	58.3221	19.7048
PWY-2723: trehalose degradation V	48.079	212.064	67.5872	57.0496	146.48	26.7765	13.3445	33.1372	164.359	31.0741	30.5928	178.623	123.619	31.9492	81.0076	28.4955	30.4192	72.6448	157.841	78.2293
PWY-2941: L-lysine biosynthesis II	146.635	28.2835	22.7426	31.843	28.9986	100.279	56.9937	211.64	223.737	393.115	216.336	143.402	68.011	131.147	125.059	174.202	111.761	0	92.5584	145.912
PWY-2942: L-lysine biosynthesis III	266.801	358.836	231.356	245.887	395.293	150.269	363.752	431.993	384.577	470.202	376.383	449.078	1164.1	572.828	421.194	457.351	463.164	283.059	383.632	324.641
PWY-3001: superpathway of L-isoleucine biosynthesis I	268.69	453.454	208.491	309.743	395.528	143.13	252.108	304.834	377.15	365.235	352.464	421.735	1245.03	632.619	375.355	374.345	346.302	240.758	351.17	250.726
PWY-3781: aerobic respiration I (cytochrome c)	20.6472	20.3051	0	0	0	147.09	0	0	48.2733	16.4676	10.2705	32.3211	0	0	0	0	17.3139	12.6742	0	123.551
PWY-3801: sucrose degradation II (sucrose synthase)	0	0	0	0	0	0	0	0	166.065	0	0	0	0	0	0	0	48.8692	0	0	0
PWY-3841: folate transformations II	275.767	223.251	274.073	224.13	278.216	162.54	404.483	502.807	294.922	370.423	368.318	385.942	679.01	470.716	427.357	475.004	359.726	253.911	401.113	421.044
PWY-4041: &gamma;-glutamyl cycle	124.261	350.95	30.3376	141.157	288.302	113.104	22.8939	82.4505	235.148	72.6073	49.3053	121.62	11.9611	46.1816	41.6869	34.2888	71.889	151.727	55.1877	66.5957
PWY-4242: pantothenate and coenzyme A biosynthesis III	243.652	172.622	191.457	182.932	176.624	87.8662	324.784	344.404	192.279	280.297	345.752	307.177	582.638	398.749	332.611	336.305	312.596	269.203	275.976	295.349
PWY-4321: L-glutamate degradation IV	0	38.0247	0	0	0	0	0	0	17.1165	0	0	0	0	0	0	0	0	0	0	0
PWY-4702: phytate degradation I	103.835	298.954	51.0364	181.164	0	67.9487	0	46.6637	0	0	31.4233	9.97146	7.46954	16.6056	10.0326	31.7581	34.0376	132.688	0	0
PWY-4981: L-proline biosynthesis II (from arginine)	96.8496	299.364	98.1718	181.067	103.707	51.5524	77.5316	227.216	220.52	275.838	35.6938	180.613	70.203	66.6038	52.0328	108.373	70.8506	167.348	212.241	135.442
PWY-4984: urea cycle	0	0	17.6759	34.2867	0	0	56.8751	33.0511	7.56831	0	42.3361	31.4242	14.9892	37.817	15.5375	35.7417	19.1661	11.6355	14.6135	16.838
PWY-5004: superpathway of L-citrulline metabolism	0	0	0	27.6065	0	0	0	0	0	0	0	0	0	0	5.52232	0	0	0	0	21.695
PWY-5005: biotin biosynthesis II	0	0	27.3126	0	71.8255	18.3622	49.2493	31.386	38.4693	0	16.8387	0	0	19.7604	24.7856	0	70.2655	54.7935	41.3143	23.7749
PWY-5022: 4-aminobutanoate degradation V	143.465	120.673	56.9523	180.5	171.089	120.742	144.537	123.524	190.979	120.835	145.866	168.46	50.6762	67.7296	76.626	88.2867	31.7808	126.666	222.95	125.565
PWY-5030: L-histidine degradation III	77.2301	0	28.5693	11.3374	42.785	66.2472	159.882	317.574	0	0	34.7696	37.1434	0	73.289	98.7464	95.6201	143.478	84.3352	95.0671	215.364
PWY-5044: purine nucleotides degradation I (plants)	0	0	0	41.2798	0	0	0	0	21.9038	20.2447	0	0	0	0	0	0	0	0	0	0
PWY-5083: NAD/NADH phosphorylation and dephosphorylation	80.6354	34.787	22.2445	26.2239	51.1629	98.3229	0	113.769	76.3412	27.1011	61.3499	90.5985	20.6912	31.7158	2.04384	7.28257	42.717	73.613	20.3123	31.655
PWY-5088: L-glutamate degradation VIII (to propanoate)	0	0	0	18.5074	0	0	0	0	0	0	0	0	0	0	0	12.6096	0	0	9.04433	0
PWY-5097: L-lysine biosynthesis VI	245.683	339.629	208.101	249.954	382.746	149.133	388.634	431.625	371.964	412.058	407.546	447.272	1089.35	588.554	470.394	472.506	392.007	281.064	386.084	321.817
PWY-5100: pyruvate fermentation to acetate and lactate II	247.631	221.304	191.915	211.62	229.028	85.397	270.975	205.58	440.213	567.29	381.245	410.156	132.407	271.366	329.923	330.827	209.847	148.8	227.59	194.589
PWY-5101: L-isoleucine biosynthesis II	37.4846	64.918	120.449	93.3001	49.992	0	175.665	197.624	62.0059	196.376	334.198	102.814	81.9899	51.5402	186.863	216.462	123.348	54.349	128.701	110.048
PWY-5103: L-isoleucine biosynthesis III	295.444	504.811	283.701	440.503	448.514	159.5	469.782	448.545	437.742	378.877	449.991	507.381	1222.93	689.723	650.33	583.576	410.379	400.662	436.8	349.711
PWY-5104: L-isoleucine biosynthesis IV	163.627	351.631	176.979	293.114	272.09	132.165	188.174	157.492	258.648	208.115	148.87	188.011	147.386	115.296	234.822	239.967	59.1409	175.822	184.354	116.57
PWY-5121: superpathway of geranylgeranyl diphosphate biosynthesis II (via MEP)	0	0	0	38.4343	0	29.5189	0	0	54.4828	0	52.2152	0	0	0	0	0	138.816	76.4021	0	0
PWY-5136: fatty acid &beta;-oxidation II (peroxisome)	168.97	390.963	66.1665	182.764	313.444	116.297	55.187	158.95	195.515	32.4741	65.1278	155.16	30.442	25.7859	72.9688	66.3677	60.6935	109.937	28.7549	66.0819
PWY-5138: unsaturated, even numbered fatty acid &beta;-oxidation	64.9683	224.071	27.8517	91.6066	305.217	74.5287	0	58.6865	151.036	33.2588	40.3694	105.006	11.3301	32.8786	29.9804	27.0316	31.3417	69.4632	0	54.4412
PWY-5154: L-arginine biosynthesis III (via N-acetyl-L-citrulline)	245.49	316.62	174.658	258.077	185.515	112.88	154.987	342.884	256.274	70.1771	206.677	214.564	37.9424	244.502	107.284	134.906	246.909	185	130.355	241.329
PWY-5173: superpathway of acetyl-CoA biosynthesis	71.241	247.725	26.418	105.887	157.598	43.579	0	12.3514	144.784	75.4224	40.682	62.0104	43.0317	33.8377	29.9678	15.1614	36.0381	64.1783	10.9735	30.5699
PWY-5177: glutaryl-CoA degradation	140.242	70.2083	133.898	177.339	151.955	104.128	141.436	99.9889	174.554	53.9282	156.895	114.654	39.7298	42.0889	193.012	270.64	145.393	118.476	79.6688	110.359
PWY-5180: toluene degradation I (aerobic) (via o-cresol)	0	0	0	0	0	0	0	0	0	11.3082	0	33.8812	0	0	0	0	0	0	0	0
PWY-5181: toluene degradation III (aerobic) (via p-cresol)	0	19.9452	0	0	21.4696	0	0	0	14.9085	0	0	0	0	0	0	0	0	0	0	21.8893
PWY-5182: toluene degradation II (aerobic) (via 4-methylcatechol)	0	0	0	0	0	0	0	0	0	11.3082	0	33.8812	0	0	0	0	0	0	0	0
PWY-5188: tetrapyrrole biosynthesis I (from glutamate)	142.752	362.028	84.2518	181.722	198.122	69.6653	175.39	150.355	280.344	286.176	161.853	197.198	73.9881	112.323	202.876	258.102	229.261	250.808	158.937	140.844
PWY-5189: tetrapyrrole biosynthesis II (from glycine)	79.1081	193.338	58.831	93.7165	177.591	58.692	12.157	60.1302	203.554	45.7595	36.1462	98.2314	25.286	38.4434	14.7914	20.0713	104.271	128.677	0	43.8969
PWY-5198: factor 420 biosynthesis	0	0	0	0	0	0	0	0	0	0	0	0	0	0	0	0	0	0	9.28616	0
PWY-5265: peptidoglycan biosynthesis II (staphylococci)	0	0	0	0	0	0	0	0	233.483	287.7	0	0	0	0	0	0	0	0	0	0
PWY-5304: superpathway of sulfur oxidation (Acidianus ambivalens)	0	0	0	0	0	0	0	0	0	0	0	0	0	0	0	0	0	0	0	20.1208
PWY-5345: superpathway of L-methionine biosynthesis (by sulfhydrylation)	122.296	229.97	82.1477	125.697	309.605	113.459	91.1819	131.134	267.886	81.4858	85.555	146.884	35.9172	48.9824	89.7343	70.9831	138.994	193.702	67.7529	53.1195
PWY-5347: superpathway of L-methionine biosynthesis (transsulfuration)	269.001	479.585	197.136	274.06	487.947	159.804	185.226	250.157	395.951	176.655	220.034	341.222	319.155	366.374	333.989	323.12	287.361	257.897	251.285	189.12
PWY-5367: petroselinate biosynthesis	25.8394	102.849	0	56.4916	194.589	35.7443	0	7.73786	148.619	16.975	24.9629	83.0956	134.433	42.7606	0	0	0	55.8037	0	0
PWY-5384: sucrose degradation IV (sucrose phosphorylase)	59.1528	202.929	80.5196	125.316	121.667	31.2626	16.9904	30.9108	163.985	142.271	74.8395	160.556	684.704	196.352	104.712	113.306	44.119	91.1597	120.822	61.5393
PWY-5392: reductive TCA cycle II	25.3032	11.9231	11.7372	9.09139	0	0	25.9142	0	0	0	0	0	0	0	0	10.4773	11.8589	17.2483	7.6294	0
PWY-5415: catechol degradation I (meta-cleavage pathway)	0	0	0	0	0	0	0	0	0	8.2231	0	30.7514	0	0	0	0	0	0	0	0
PWY-5417: catechol degradation III (ortho-cleavage pathway)	0	30.9053	0	0	65.6465	0	0	0	10.7161	0	4.74737	28.8723	0	0	0	0	0	0	0	15.5029
PWY-5431: aromatic compounds degradation via &beta;-ketoadipate	0	30.9053	0	0	65.6465	0	0	0	10.7161	0	4.74737	28.8723	0	0	0	0	0	0	0	15.5029
PWY-5464: superpathway of cytosolic glycolysis (plants), pyruvate dehydrogenase and TCA cycle	133.841	115.043	0	42.3797	0	32.2838	0	33.2384	115.26	106.917	24.7241	56.4289	0	0	59.2755	30.3736	73.2772	0	31.9515	0
PWY-5484: glycolysis II (from fructose 6-phosphate)	265.214	319.224	214.235	256.794	327.338	163.771	394.176	592.461	312.73	387.608	292.991	350.203	231.117	406.62	253.382	268.879	480.978	338.18	321.468	426.116
PWY-5505: L-glutamate and L-glutamine biosynthesis	0	0	0	0	0	0	0	19.2734	0	0	7.79976	0	0	0	0	0	22.7164	21.6982	14.4184	14.8862
PWY-5509: adenosylcobalamin biosynthesis from cobyrinate a,c-diamide I	0	131.314	0	0	108.645	0	0	0	137.133	33.7392	46.9088	125.532	0	0	0	0	18.8755	32.0898	0	0
PWY-561: superpathway of glyoxylate cycle and fatty acid degradation	135.062	290.137	58.1439	175.022	260.025	60.4861	0	82.1238	152.436	35.8496	20.3062	107.266	33.2573	30.0749	29.5181	51.2461	42.4215	121.12	16.5593	34.934
PWY-5656: mannosylglycerate biosynthesis I	38.9288	131.978	23.5691	4.05473	29.9553	30.0229	0	39.1167	24.0703	18.2058	32.7067	15.3751	5.53542	6.75975	14.7461	12.9926	12.9681	54.9492	0	0
PWY-5659: GDP-mannose biosynthesis	134.919	274.981	83.1826	103.077	147.639	55.905	130.935	240.491	181.823	60.6294	89.9008	204.69	121.52	218.848	88.8346	126.457	152.609	185.859	33.8082	201.706
PWY-5667: CDP-diacylglycerol biosynthesis I	379.052	515.337	150.543	281.253	259.838	172.341	356.683	211.15	292.679	77.7524	394.184	350.051	58.4023	230.092	535.176	415.483	189.154	388.128	393.152	363.33
PWY-5675: nitrate reduction V (assimilatory)	128.949	308.401	55.2604	113.3	222.721	136.647	0	56.8499	171.5	69.0183	65.3392	59.4711	17.0599	27.4448	88.027	48.0337	41.8246	105.494	23.6894	55.3071
PWY-5676: acetyl-CoA fermentation to butanoate II	101.144	34.1423	94.4563	175.9	195.256	67.9453	187.391	130.991	316.363	371.696	230.61	308.279	67.4883	146.007	195.737	271.427	129.044	160.572	85.1151	86.2486
PWY-5677: succinate fermentation to butanoate	38.9921	0	24.7715	73.6977	0	0	102.653	44.4204	46.6325	39.024	138.242	117.449	20.0135	59.2857	53.4187	86.0018	58.7178	40.5953	38.13	38.6483
PWY-5686: UMP biosynthesis	245.177	272.591	305.502	245.994	349.374	101.676	470.412	434.44	308.313	384.736	407.732	402.645	921.027	529.163	474.785	482.128	460.921	346.332	372.041	349.118
PWY-5690: TCA cycle II (plants and fungi)	193.134	253.081	89.3255	188.5	278.634	40.8273	0	102.708	146.61	86.1902	14.2683	132.051	93.6754	113.775	149.827	51.4646	133.502	188.988	145.525	129.323
PWY-5692: allantoin degradation to glyoxylate II	5.42163	32.8492	5.2806	9.74328	0	12.8463	0	0	34.7295	0	0	14.4555	0	0	0	0	0	5.55061	0	0
PWY-5695: urate biosynthesis/inosine 5'-phosphate degradation	347.172	490.813	332.644	328.516	473.361	212.849	349.436	512.507	553.344	394.493	282.057	433.628	220.91	357.338	359.924	477.563	299.814	440.637	378.159	425.897
PWY-5705: allantoin degradation to glyoxylate III	23.0702	45.0771	19.2019	18.7703	0	24.2617	0	0	59.4891	14.3188	7.46313	29.7188	0	0	0	9.81733	0	33.1161	4.2257	0
PWY-5723: Rubisco shunt	198.805	404.263	77.4479	205.353	297.06	120.889	0	41.6951	252.88	74.7952	145.714	174.425	0	15.6692	47.4204	22.465	48.4831	120.187	0	0
PWY-5747: 2-methylcitrate cycle II	50.8865	191.255	15.0073	67.9536	0	56.5548	0	31.4382	128.57	25.7468	17.5014	30.2884	10.1621	0	5.70553	12.5345	13.4895	77.4115	0	22.8175
PWY-5751: phenylethanol biosynthesis	0	0	0	0	0	0	0	0	0	0	0	0	0	0	0	0	0	0	0	0
PWY-5791: 1,4-dihydroxy-2-naphthoate biosynthesis II (plants)	34.7464	158.179	37.4916	58.1747	155.158	20.7009	0	12.0911	200.307	57.5561	34.4474	69.1783	10.9507	29.0364	10.6613	6.40336	89.7565	122.093	7.75196	0
PWY-5823: superpathway of CDP-glucose-derived O-antigen building blocks biosynthesis	0	0	0	0	0	0	0	0	0	0	0	0	0	0	0	0	15.7138	15.3998	0	15.9535
PWY-5837: 1,4-dihydroxy-2-naphthoate biosynthesis I	34.7464	158.179	37.4916	58.1747	155.158	20.7009	0	12.0911	200.307	57.5561	34.4474	69.1783	10.9507	29.0364	10.6613	6.40336	89.7565	122.093	7.75196	0
PWY-5838: superpathway of menaquinol-8 biosynthesis I	77.9814	248.855	74.8372	107.588	212.907	45.5085	0	37.4503	161.854	45.958	53.0896	100.963	26.401	27.9419	27.433	18.3065	106.727	177.376	22.0914	0
PWY-5840: superpathway of menaquinol-7 biosynthesis	43.0287	194.542	77.9329	88.8273	147.315	41.904	0	0	150.778	0	28.7776	94.8138	0	0	21.6019	10.9375	0	47.7568	16.9343	0
PWY-5845: superpathway of menaquinol-9 biosynthesis	43.0287	194.542	0	88.8273	147.315	41.904	0	0	150.778	0	28.7776	94.8138	0	0	0	10.9375	0	47.7568	0	0
PWY-5850: superpathway of menaquinol-6 biosynthesis I	43.0287	194.542	0	88.8273	147.315	41.904	0	0	150.778	0	28.7776	94.8138	0	0	0	10.9375	0	47.7568	0	0
PWY-5855: ubiquinol-7 biosynthesis (prokaryotic)	15.4388	61.8494	0	14.5063	159.014	30.6002	0	5.3592	88.3721	7.68829	17.9279	61.9756	0	0	3.48647	0	0	18.2567	0	19.2128
PWY-5856: ubiquinol-9 biosynthesis (prokaryotic)	15.4388	61.8494	0	14.5063	159.014	30.6002	0	5.3592	88.3721	7.68829	17.9279	61.9756	0	0	3.48647	0	0	18.2567	0	19.2128
PWY-5857: ubiquinol-10 biosynthesis (prokaryotic)	15.4388	61.8494	0	14.5063	159.014	30.6002	0	5.3592	88.3721	7.68829	17.9279	61.9756	0	0	3.48647	0	0	18.2567	0	19.2128
PWY-5860: superpathway of demethylmenaquinol-6 biosynthesis I	31.6059	161.584	0	73.7356	116.668	31.1677	0	0	150.974	0	21.5078	86.7176	0	0	0	7.51629	0	35.3371	0	0
PWY-5861: superpathway of demethylmenaquinol-8 biosynthesis	62.443	221.931	60.0934	94.185	184.013	34.1889	0	25.7183	168.268	36.2025	44.1989	94.6238	22.1196	22.6602	19.7239	12.8469	109.058	187.043	15.9333	0
PWY-5862: superpathway of demethylmenaquinol-9 biosynthesis	31.6059	161.584	0	73.7356	116.668	31.1677	0	0	150.974	0	21.5078	86.7176	0	0	0	7.51629	0	35.3371	0	0
PWY-5863: superpathway of phylloquinol biosynthesis	17.2302	106.425	22.2438	45.2229	78.8079	18.1887	0	0	128.376	0	23.6522	58.7169	0	24.8718	0	3.94025	88.6622	92.1224	0	0
PWY-5896: superpathway of menaquinol-10 biosynthesis	43.0287	194.542	0	88.8273	147.315	41.904	0	0	150.778	0	28.7776	94.8138	0	0	0	10.9375	0	47.7568	0	0
PWY-5897: superpathway of menaquinol-11 biosynthesis	74.1412	242.983	73.5743	103.985	212.457	46.2106	0	34.2732	174.404	47.9475	55.0305	103.215	25.9771	53.7545	27.0215	16.9815	125.5	176.589	20.6581	0
PWY-5898: superpathway of menaquinol-12 biosynthesis	74.1412	242.983	73.5743	103.985	212.457	46.2106	0	34.2732	174.404	47.9475	55.0305	103.215	25.9771	53.7545	27.0215	16.9815	125.5	176.589	20.6581	0
PWY-5899: superpathway of menaquinol-13 biosynthesis	74.1412	242.983	73.5743	103.985	212.457	46.2106	0	34.2732	174.404	47.9475	55.0305	103.215	25.9771	53.7545	27.0215	16.9815	125.5	176.589	20.6581	0
PWY-5910: superpathway of geranylgeranyldiphosphate biosynthesis I (via mevalonate)	0	0	0	0	0	0	0	0	0	0	0	0	0	0	0	0	0	0	0	0
PWY-5913: TCA cycle VI (obligate autotrophs)	137.974	395.873	108.186	153.72	333.742	112.682	39.4207	82.3833	290.026	101.024	90.7806	219.123	1344.21	499.138	139.464	80.3371	101.964	170.711	159.398	59.3647
PWY-5918: superpathay of heme biosynthesis from glutamate	97.4186	252.233	59.229	118.415	181.016	49.271	0	73.0193	223.352	65.0489	50.9726	116.752	28.9138	28.9963	19.3269	59.5418	121.635	139.882	0	37.6563
PWY-5920: superpathway of heme biosynthesis from glycine	0	173.868	33.0778	0	89.4167	38.0559	0	0	90.318	26.9165	33.5677	39.057	18.4821	17.4884	11.95	26.3308	46.4927	90.0386	0	13.2253
PWY-5941: glycogen degradation II (eukaryotic)	218.546	0	224.125	20.025	19.4763	104.594	273.407	318.661	0	0	147.051	87.2174	11.0575	245.673	45.4339	0	157.815	194.837	145.563	324.885
PWY-5971: palmitate biosynthesis II (bacteria and plants)	136.018	428.318	0	97.5557	259.183	80.9432	0	176.033	284.332	162.089	79.2535	228.731	168.365	67.3495	0	0	0	143.249	0	0
PWY-5973: cis-vaccenate biosynthesis	116.191	394.959	81.4447	72.477	215.763	66.8621	152.281	217.407	250.204	210.571	73.1544	233.653	135.816	97.8812	198.46	274.433	51.5861	107.055	25.0646	173.831
PWY-5989: stearate biosynthesis II (bacteria and plants)	114.361	354.107	82.427	80.1196	220.436	69.1362	32.389	181.992	218.288	62.6786	66.6523	202.498	171.163	58.4843	103.643	69.2267	51.7031	105.628	27.6546	113.48
PWY-5994: palmitate biosynthesis I (animals and fungi)	0	0	0	0	0	0	0	0	0	0	0	81.6292	0	0	0	0	0	0	0	0
PWY-6060: malonate degradation II (biotin-dependent)	11.1824	14.0977	0	0	0	0	0	0	28.6265	16.6505	0	0	0	0	0	0	0	0	21.3734	14.8203
PWY-6071: superpathway of phenylethylamine degradation	11.1635	10.381	0	0	119.43	20.2762	0	0	38.6713	0	4.7604	22.1513	0	0	0	0	0	0	0	0
PWY-6113: superpathway of mycolate biosynthesis	116.776	0	0	103.134	260.045	81.5824	0	85.3887	240.926	0	76.3397	209.349	163.126	67.9335	0	0	0	141.216	0	0
PWY-6121: 5-aminoimidazole ribonucleotide biosynthesis I	270.19	405.989	303.233	329.692	324.702	153.198	401.719	528.897	349.02	431.262	402.947	341.121	560.728	324.021	425.507	449.541	436.212	394.671	346.755	347.143
PWY-6122: 5-aminoimidazole ribonucleotide biosynthesis II	316.334	406.141	360.049	320.255	310.428	162.047	405.044	512.415	357.131	464.578	419.366	405.498	748.519	462.94	500.21	495.397	437.306	405.699	434.789	362.427
PWY-6123: inosine-5'-phosphate biosynthesis I	212.078	245.923	124.349	132.576	232.826	94.2663	212.927	351.631	267.387	381.485	204.336	208.089	789.24	395.024	131.531	151.258	315.305	209.901	208.215	240.258
PWY-6124: inosine-5'-phosphate biosynthesis II	192.109	148.539	198.47	120.45	216.02	142.4	199.242	337.935	249.273	365.267	189.824	192.256	749.109	378.522	164.212	205.024	304.262	199.842	160.919	224.636
PWY-6125: superpathway of guanosine nucleotides de novo biosynthesis II	170.427	263.72	50.2897	51.0841	204.839	146.48	250.013	410.1	378.638	466.578	241.378	201.096	46.393	209.79	102.906	204.289	409.675	300.195	167.523	275.718
PWY-6126: superpathway of adenosine nucleotides de novo biosynthesis II	370.085	331.978	373.551	385.442	225.383	171.269	410.896	431.391	411.186	438.08	432.088	426.635	883.849	594.374	591.191	518.612	459.16	342.859	547.183	381.522
PWY-6138: CMP-N-acetylneuraminate biosynthesis I (eukaryotes)	0	0	0	0	0	0	6.94736	19.8676	0	0	0	0	0	0	0	0	0	0	0	0
PWY-6145: superpathway of sialic acids and CMP-sialic acids biosynthesis	0	0	0	0	0	0	9.55938	40.7507	0	0	0	0	0	0	0	0	7.76229	30.245	0	0
PWY-6147: 6-hydroxymethyl-dihydropterin diphosphate biosynthesis I	80.3249	155.84	39.2282	68.5588	220.351	79.4061	63.753	23.707	161.605	38.2823	42.3167	85.438	15.5094	62.8869	19.705	12.1307	99.6245	110.285	41.5671	77.445
PWY-6148: tetrahydromethanopterin biosynthesis	0	0	0	0	0	0	0	0	0	0	0	0	0	0	0	0	0	0	8.24793	0
PWY-6151: S-adenosyl-L-methionine cycle I	293.122	225.635	327.481	222.281	298.317	127.357	334.887	297.71	293.039	497.078	348.474	349.359	893.382	485.856	388.613	312.877	158.786	206.068	308.154	320.703
PWY-6163: chorismate biosynthesis from 3-dehydroquinate	240.892	281.346	238.434	294.769	344.424	153.07	420.837	434.571	366.36	499.036	403.784	415.523	408.372	414.937	537.622	554.63	369.993	291.452	380.087	402.601
PWY-6165: chorismate biosynthesis II (archaea)	0	0	0	0	0	0	0	0	0	0	0	0	0	0	0	0	0	0	35.2449	7.60917
PWY-6167: flavin biosynthesis II (archaea)	0	0	0	0	0	0	0	0	0	0	0	0	0	0	0	0	0	0	25.1709	12.7338
PWY-6168: flavin biosynthesis III (fungi)	102.623	158.287	159.788	114.632	185.512	67.5132	202.447	114.006	148.551	33.9838	74.8294	237.123	7.75142	147.854	45.899	12.089	310.383	263.066	158.98	133.767
PWY-6182: superpathway of salicylate degradation	0	15.9296	0	0	26.6309	0	0	0	11.0229	0	3.96916	0	0	0	0	0	0	0	0	13.7162
PWY-6185: 4-methylcatechol degradation (ortho cleavage)	0	14.7389	0	0	22.2786	0	0	0	0	0	3.72788	0	0	0	0	0	0	0	0	15.3911
PWY-6215: 4-chlorobenzoate degradation	0	30.8792	0	0	0	0	0	0	0	0	0	0	0	0	0	0	0	0	0	0
PWY-621: sucrose degradation III (sucrose invertase)	176.198	248.853	90.5021	165.685	207.88	69.0508	68.739	122.708	317.512	360.707	93.2847	251.895	125.078	107.784	174.236	158.925	140.996	90.3731	85.0497	108.407
PWY-622: starch biosynthesis	0	0	76.8669	54.5193	174.114	0	0	0	0	0	0	0	237.823	80.1685	0	0	0	0	0	86.221
PWY-6269: adenosylcobalamin salvage from cobinamide II	0	134.372	0	0	109.996	0	0	0	138.431	34.537	64.3002	138.874	0	0	0	0	66.8379	40.385	0	0
PWY-6270: isoprene biosynthesis I	0	0	0	48.4553	0	49.1941	23.5822	0	65.4767	0	62.8764	0	0	0	0	0	174.239	65.1262	0	17.6788
PWY-6277: superpathway of 5-aminoimidazole ribonucleotide biosynthesis	316.334	406.141	360.049	320.255	310.428	162.047	405.044	512.415	357.131	464.578	419.366	405.498	748.519	462.94	500.21	495.397	437.306	405.699	434.789	362.427
PWY-6282: palmitoleate biosynthesis I (from (5Z)-dodec-5-enoate)	124.625	424.308	89.0406	82.7707	231.513	71.5487	32.1472	202.599	260.735	164.529	69.7623	217.146	158.047	55.3282	101.908	69.0987	57.736	123.841	27.5714	122.638
PWY-6284: superpathway of unsaturated fatty acids biosynthesis (E. coli)	71.1626	233.443	0	79.0456	229.406	57.5869	0	29.8042	227.742	59.4357	50.3063	145.883	148.741	56.1421	0	0	0	103.24	0	0
PWY-6285: superpathway of fatty acids biosynthesis (E. coli)	96.0267	302.408	0	89.7075	243.16	69.3434	0	53.1941	253.858	90.6031	63.8023	180.167	80.3769	57.5227	0	0	0	122.79	0	0
PWY-6305: putrescine biosynthesis IV	133.587	411.299	107.579	257.789	226.928	133.105	70.2644	168.801	354.762	63.9673	57.5775	174.622	26.9666	44.6645	138.308	129.969	224.664	210.437	137.482	178.912
PWY-6309: L-tryptophan degradation XI (mammalian, via kynurenine)	0	0	0	0	5.7166	0	0	0	0	0	0	65.7183	0	0	0	0	0	0	86.0154	13.479
PWY-6317: galactose degradation I (Leloir pathway)	203.328	278.82	228.796	199.801	258.838	116.438	147.922	164.965	279.684	339.504	334.728	299.808	212.771	209.98	312.183	293.222	117.702	129.188	223.063	242.724
PWY-6318: L-phenylalanine degradation IV (mammalian, via side chain)	0	41.0816	8.84306	0	0	0	0	0	51.9725	6.4027	0	43.8105	0	0	0	0	9.65045	7.90592	0	27.7312
PWY-6339: syringate degradation	0	0	0	0	0	0	0	0	0	0	0	33.1923	0	0	0	0	0	0	0	0
PWY-6344: L-ornithine degradation II (Stickland reaction)	0	0	0	0	0	0	0	0	0	0	0	0	0	0	0	0	0	0	31.0536	0
PWY-6353: purine nucleotides degradation II (aerobic)	185.722	377.7	102.05	231.123	166.046	179.896	0	205.674	356.144	256.893	242.823	248.244	135.701	216.028	207.07	147.041	239.424	287.715	161.865	53.0961
PWY-6383: mono-trans, poly-cis decaprenyl phosphate biosynthesis	0	0	13.4417	10.3576	13.3441	0	0	8.7663	0	0	0	39.6383	0	0	6.9318	3.74459	0	0	0	0
PWY-6385: peptidoglycan biosynthesis III (mycobacteria)	295.999	327.469	286.336	280.116	361.517	178.872	402.654	522.616	324.685	341.303	373.784	413.674	754.026	427.594	454.023	491.668	429.661	369.174	399.557	395.261
PWY-6386: UDP-N-acetylmuramoyl-pentapeptide biosynthesis II (lysine-containing)	279.678	288.851	261.287	282.239	327.864	173.197	408.105	531.804	303.922	354.782	400.681	436.392	768.007	428.131	503.44	540.895	362.013	301.718	425.299	407.244
PWY-6387: UDP-N-acetylmuramoyl-pentapeptide biosynthesis I (meso-diaminopimelate containing)	290.515	319.345	279.92	266.495	332.247	176.754	414.645	534.437	304.915	341.807	404.651	435.226	739.73	416.863	496.639	540.338	413.718	345.602	430.378	413.266
PWY-6396: superpathway of 2,3-butanediol biosynthesis	0	0	0	0	0	0	0	0	0	9.82207	0	0	0	31.5737	0	0	0	0	0	0
PWY-6470: peptidoglycan biosynthesis V (&beta;-lactam resistance)	27.8199	0	0	0	0	0	89.1215	35.5958	169.554	262	0	76.1718	0	0	34.3723	137.558	71.9703	27.661	63.4268	196.144
PWY-6471: peptidoglycan biosynthesis IV (Enterococcus faecium)	283.899	0	70.8942	289.882	0	0	117.903	35.8625	220.75	301.783	0	146.775	0	0	230.335	309.213	169.811	33.0322	70.0317	239.752
PWY-6478: GDP-D-glycero-&alpha;-D-manno-heptose biosynthesis	0	0	0	0	0	0	0	0	0	0	0	0	0	0	0	0	0	0	0	0
PWY-6507: 4-deoxy-L-threo-hex-4-enopyranuronate degradation	73.6182	208.882	29.6395	76.423	191.454	53.3086	44.0936	33.0105	218.117	84.7836	54.1464	142.424	10.3298	44.9078	117.478	89.6731	19.4437	47.198	25.1537	35.3268
PWY-6519: 8-amino-7-oxononanoate biosynthesis I	125.354	391.73	67.8741	89.4594	242.637	77.5994	34.4659	190.01	243.306	92.2304	53.6845	127.704	37.5831	41.9861	79.7863	63.7985	58.233	132.447	31.2164	120.379
PWY-6527: stachyose degradation	195.813	289.464	292.546	210.96	318.232	114.385	126.961	138.299	273.634	298.937	381.684	299.926	695.108	368.289	329.37	286.823	112.252	126.972	223.827	224.278
PWY-6531: mannitol cycle	64.2699	130.493	15.3942	96.8508	147.588	72.6956	20.1034	24.9431	153.621	39.7148	32.4284	43.423	9.08467	10.3407	15.6723	15.5859	23.4954	94.3597	20.0334	0
PWY-6545: pyrimidine deoxyribonucleotides de novo biosynthesis III	64.0371	0	28.8555	21.1991	24.9685	0	72.4926	118.051	127.24	144.202	62.8957	131.152	31.3432	120.479	49.2032	100.515	127.152	50.5118	99.1423	109.551
PWY-6549: L-glutamine biosynthesis III	0	52.8992	83.898	0	0	12.4978	0	42.4444	67.5752	0	12.4522	36.2125	0	0	0	17.2687	47.3056	54.2364	46.1722	65.7683
PWY-6562: norspermidine biosynthesis	0	17.7752	0	0	19.149	0	0	0	0	0	0	0	0	0	0	0	0	0	9.30613	0
PWY-6565: superpathway of polyamine biosynthesis III	0	0	0	0	0	0	0	0	0	0	0	0	0	0	0	0	0	0	0	0
PWY-6572: chondroitin sulfate degradation I (bacterial)	23.781	0	0	0	0	0	0	0	0	0	0	0	0	10.3816	0	0	0	0	0	0
PWY-6588: pyruvate fermentation to acetone	77.6456	206.035	59.0244	139.134	136.07	32.1809	66.4119	55.6488	153.231	42.4649	58.5778	76.7721	17.1783	38.3996	29.1628	27.9397	41.4523	86.048	52.0616	54.1509
PWY-6590: superpathway of Clostridium acetobutylicum acidogenic fermentation	42.5059	0	72.6905	112.073	37.3826	17.4323	81.536	85.0207	69.2066	42.6285	85.6799	67.387	16.2347	45.4854	93.8119	134.48	62.948	95.1381	61.7911	93.9765
PWY-6595: superpathway of guanosine nucleotides degradation (plants)	0	0	0	67.9446	0	0	36.3864	20.0907	58.0227	23.7867	0	121.219	0	0	0	0	0	0	0	0
PWY-6596: adenosine nucleotides degradation I	0	0	0	27.8902	0	0	0	0	13.0763	17.5778	0	0	0	0	0	0	0	0	0	0
PWY-6606: guanosine nucleotides degradation II	112.575	330.889	55.9827	166.591	83.1966	159.866	41.7139	127.045	237.639	45.1132	178.235	171.91	87.8295	148.61	137.238	88.7593	185.045	235.855	101.491	30.1656
PWY-6608: guanosine nucleotides degradation III	203.571	404.912	90.3799	242.043	305.888	213.781	170.413	178.243	355.404	269.596	235.595	321.877	157.94	205.546	174.946	238.375	220.898	305.428	136.82	164.647
PWY-6609: adenine and adenosine salvage III	267.397	241.064	350.161	351.803	360.965	136.339	488.197	402.066	355.916	519.294	569.63	450.854	165.008	327.947	452.784	517.934	327.78	236.884	372.403	380.957
PWY-6612: superpathway of tetrahydrofolate biosynthesis	119.83	87.0879	38.4621	73.7007	212.694	61.0774	0	38.9949	151.235	84.3523	35.2333	54.6303	10.9495	23.1231	24.2842	0	109.108	110.971	11.851	0
PWY-6628: superpathway of L-phenylalanine biosynthesis	199.933	254.022	149.8	207.965	231.271	108.885	214.002	223.279	295.54	185.885	230.623	294.852	291.374	357.225	295.093	151.834	224.627	153.911	234.6	230.629
PWY-6629: superpathway of L-tryptophan biosynthesis	182.745	217.521	107.334	175.753	240.949	85.9913	0	150.451	289.829	204.738	219.881	240.668	124.819	46.616	145.462	57.553	190.393	289.281	103.951	15.0553
PWY-6630: superpathway of L-tyrosine biosynthesis	173.485	211.819	137.488	184.059	228.946	88.828	223.756	216.382	248.116	118.288	240.203	274.04	276.309	341.583	316.699	151.27	223.565	146.274	217.023	229.035
PWY-6641: superpathway of sulfolactate degradation	0	0	0	0	0	0	0	0	15.6224	0	0	0	0	0	0	0	0	0	0	0
PWY-6654: phosphopantothenate biosynthesis III	0	0	0	0	0	0	0	0	0	0	0	0	0	0	0	0	0	0	12.5768	0
PWY-6660: 2-heptyl-3-hydroxy-4(1H)-quinolone biosynthesis	0	0	0	0	0	0	0	0	0	0	0	0	0	0	0	0	0	0	0	19.3712
PWY-6662: superpathway of quinolone and alkylquinolone biosynthesis	0	0	0	0	0	0	0	0	0	0	0	0	0	0	0	0	0	0	0	18.9634
PWY-6690: cinnamate and 3-hydroxycinnamate degradation to 2-oxopent-4-enoate	75.2483	138.14	17.8918	75.1856	79.9948	49.9599	0	0	62.0967	5.07129	21.8134	21.6792	0	9.86552	16.4567	14.5148	0	0	0	0
PWY-6700: queuosine biosynthesis	221.448	235.959	190.657	221.776	254.503	151.613	346.917	414.145	240.014	243.197	228.012	267.059	21.525	179.875	343.933	362.873	364.801	348.006	249.897	340.683
PWY-6703: preQ0 biosynthesis	165.276	156.563	152.302	97.572	253.893	101.686	252.698	315.941	181.939	124.814	59.012	185.518	5.89706	89.5792	122.544	216.457	281.774	211.102	135.971	247.133
PWY-6708: ubiquinol-8 biosynthesis (prokaryotic)	15.4388	61.8494	0	14.5063	159.014	30.6002	0	5.3592	88.3721	7.68829	17.9279	61.9756	0	0	3.48647	0	0	18.2567	0	19.2128
PWY-6731: starch degradation III	27.2902	84.1433	12.353	15.9422	13.3399	29.4369	14.564	31.6298	32.0569	0	37.4679	124.839	0	4.22116	81.0424	15.1713	15.4413	14.1843	28.6651	18.7813
PWY-6737: starch degradation V	487.155	375.506	481.114	360.819	403.915	181.715	407.036	368.248	268.954	345.016	462.169	434.78	583.137	437.617	494.399	547.687	244.723	283.987	409.474	484.853
PWY-6748: nitrate reduction VII (denitrification)	0	0	0	0	0	0	0	0	0	0	0	0	0	0	0	0	0	0	0	19.1024
PWY-6749: CMP-legionaminate biosynthesis I	14.5129	0	10.84	0	0	0	35.474	94.7471	0	0	31.2728	88.2472	0	0	32.1959	76.1877	0	40.6014	0	76.0655
PWY-6785: hydrogen production VIII	0	0	0	0	0	0	0	0	0	0	0	0	0	0	0	0	0	7.08336	0	0
PWY-6803: phosphatidylcholine acyl editing	99.4496	232.866	57.7335	83.7823	236.007	63.2281	8.26871	72.5942	124.902	31.8958	45.0219	87.3775	17.3802	11.5511	12.6397	31.6715	32.836	85.0539	47.9076	0
PWY-6823: molybdenum cofactor biosynthesis	42.3826	141.204	17.7903	56.4009	133.181	28.9226	0	0	139.15	21.8652	18.1137	56.6071	0	0	25.8192	0	14.857	45.9104	0	0
PWY-6837: fatty acid beta-oxidation V (unsaturated, odd number, di-isomerase-dependent)	23.8382	100.845	12.919	42.6854	138.062	35.2324	0	16.9283	90.1658	13.8766	12.2963	58.1703	4.57436	0	7.38401	2.26777	14.0053	55.4021	0	18.1514
PWY-6859: all-trans-farnesol biosynthesis	24.3933	50.8803	15.021	27.6279	14.4977	15.5822	0	11.1459	43.8727	0	46.4762	40.5878	0	0	7.17421	3.71726	69.8693	68.5912	0	0
PWY-6876: isopropanol biosynthesis	27.3946	29.4486	26.0144	30.1144	0	0	50.239	57.6409	0	0	98.6544	72.5841	44.3125	49.0881	106.53	64.9471	38.2646	29.7569	25.4221	42.4329
PWY-6883: pyruvate fermentation to butanol II	25.2047	0	31.6807	82.8123	74.9931	15.8734	0	20.48	31.9163	0	56.982	71.7553	25.7858	26.9693	46.2245	26.8591	52.2476	68.5351	17.9997	41.3044
PWY-6891: thiazole biosynthesis II (Bacillus)	151.662	334.121	55.4833	121.971	186.448	119.464	43.8609	54.1879	193.078	70.5158	42.6835	38.6722	33.4031	7.60577	114.378	36.5701	77.9152	245.355	36.028	0
PWY-6892: thiazole biosynthesis I (E. coli)	167.221	363.013	64.5489	133.294	243.465	125.451	53.0082	66.0004	263.48	83.8678	50.609	187.462	41.3186	9.46925	134.705	44.936	92.9527	261.751	45.6651	0
PWY-6895: superpathway of thiamin diphosphate biosynthesis II	152.892	252.884	101.538	129.33	225	117.486	120.378	171.351	211.471	47.9813	67.2679	82.713	32.7868	30.6842	112.424	97.3594	204.279	244.944	82.6197	0
PWY-6897: thiamin salvage II	155.752	249.042	109.961	143.269	221.076	106.927	245.013	252.815	251.128	137.403	83.1465	212.891	57.1863	104.279	155.033	183.141	305.37	229.011	122.047	183.1
PWY-6901: superpathway of glucose and xylose degradation	231.191	291.191	149.157	232.024	289.277	147.362	211.933	335.135	314.353	153.484	179.694	288.919	473.292	336.212	220.879	239.192	207.633	214.905	215.963	255.914
PWY-6906: chitin derivatives degradation	0	0	0	0	0	0	0	0	0	0	0	0	0	0	0	0	0	0	0	0
PWY-6936: seleno-amino acid biosynthesis	341.151	475.36	144.276	257.007	307.844	182.833	93.6818	159.334	360.23	373.349	217.637	318.467	131.401	256.446	221.114	183.357	211.259	253.631	233.772	148.66
PWY-6953: dTDP-3-acetamido-3,6-dideoxy-&alpha;-D-galactose biosynthesis	0	0	0	0	0	0	0	0	0	0	0	0	0	0	0	0	0	6.13062	0	0
PWY-6969: TCA cycle V (2-oxoglutarate:ferredoxin oxidoreductase)	181.871	287.273	92.1886	206.793	286.243	55.6005	0	122.738	168.35	79.7925	17.6331	138.005	82.2768	82.7191	76.2385	65.5223	155.909	192.685	171.1	157.377
PWY-6992: 1,5-anhydrofructose degradation	67.9906	0	53.8954	13.3358	15.2934	23.1472	58.5458	15.5536	0	0	33.5165	34.6651	0	44.1106	63.5784	120.673	60.7604	52.8075	23.264	12.9974
PWY-7003: glycerol degradation to butanol	78.572	98.6783	84.7939	134.68	231.555	59.4908	134.528	105.6	244.048	102.764	133.066	187.978	41.591	125.334	222.055	237.294	87.4916	113.321	107.75	101.181
PWY-7007: methyl ketone biosynthesis	30.8294	0	55.3391	17.1626	15.5039	72.3196	47.6691	163.155	24.7126	36.0876	37.5195	34.9586	20.9001	20.3666	39.1299	38.2132	56.3104	65.0451	23.9705	65.3374
PWY-7013: L-1,2-propanediol degradation	41.1541	177.665	18.0673	20.7502	71.5935	39.64	52.0748	57.4819	617.64	161.068	44.5303	218.209	9.37059	22.1115	27.1892	68.2271	162.046	94.7368	69.2353	37.2176
PWY-7039: phosphatidate metabolism, as a signaling molecule	20.1943	85.2795	0	0	0	17.7699	0	0	0	0	0	0	0	0	0	0	0	0	0	0
PWY-7046: 4-coumarate degradation (anaerobic)	26.1533	121.46	16.3979	30.1442	0	31.8927	0	0	0	0	5.31497	1.77427	5.98495	6.63685	9.89939	11.3663	0	0	4.9633	0
PWY-7094: fatty acid salvage	30.625	140.575	11.5845	98.1314	235.483	11.1992	0	3.65742	140.68	26.7843	22.5244	71.4366	2.90753	0	0	0	13.2933	40.8887	2.45697	21.4158
PWY-7111: pyruvate fermentation to isobutanol (engineered)	517.127	879.182	511.699	674.63	677.448	288.583	537.199	752.802	668.045	786.418	763.814	829.125	1606.01	973.918	783.985	860.303	609.11	587.666	629.194	548.88
PWY-7115: C4 photosynthetic carbon assimilation cycle, NAD-ME type	99.6576	125.157	66.1712	86.8987	215.963	65.2784	26.4615	44.0803	184.837	73.6461	37.5095	166.816	120.999	135.478	110.802	87.7956	32.1488	68.3973	146.864	75.1013
PWY-7117: C4 photosynthetic carbon assimilation cycle, PEPCK type	141.309	362.358	81.5169	122.129	323.923	112.342	17.5854	37.8214	292.883	94.9954	90.87	206.854	347.63	372.834	102.836	83.6916	73.6072	125.031	133.208	66.4761
PWY-7118: chitin degradation to ethanol	0	0	0	0	0	0	0	0	55.0943	0	0	0	0	0	0	0	9.68189	0	0	0
PWY-7165: L-ascorbate biosynthesis VI (engineered pathway)	0	0	0	0	138.116	0	0	0	0	0	0	0	0	0	0	0	0	0	0	0
PWY-7184: pyrimidine deoxyribonucleotides de novo biosynthesis I	114.637	207.444	35.1108	34.2976	195.389	94.1476	186.849	297.742	308.493	306.464	165.574	153.585	39.8282	151.896	68.7188	148.257	331.727	251.685	116.82	203.84
PWY-7187: pyrimidine deoxyribonucleotides de novo biosynthesis II	134.649	233.073	76.2777	147.075	200.582	97.8836	212.25	249.196	315.391	303.464	197.406	221.231	65.0936	243.459	138.972	221.74	310.523	230.659	178.932	212.095
PWY-7196: superpathway of pyrimidine ribonucleosides salvage	25.6417	0	36.6337	33.0519	70.1345	0	40.7242	0	42.0167	56.2834	0	133.745	36.3843	128.778	69.0245	55.14	0	0	115.685	81.7402
PWY-7197: pyrimidine deoxyribonucleotide phosphorylation	75.564	132.82	20.439	20.7937	134.567	56.7751	131.936	204.126	248.203	326.342	114.952	98.0882	18.2178	102.003	42.8753	97.4539	272.54	189.797	77.8572	140.838
PWY-7198: pyrimidine deoxyribonucleotides de novo biosynthesis IV	55.1389	0	31.3512	32.1274	119.025	0	66.9046	0	103.643	97.2906	82.1205	126.507	45.9442	154.943	59.7905	109.998	163.712	130.71	103.691	63.1676
PWY-7199: pyrimidine deoxyribonucleosides salvage	196.198	198.202	137.091	173.051	197.851	141.434	264.912	399.313	225.942	289.897	309.574	294.686	53.2222	185.261	289.487	245.002	182.667	164.709	162.422	234.963
PWY-7200: superpathway of pyrimidine deoxyribonucleoside salvage	0	0	0	0	0	0	49.2264	0	0	0	0	0	0	0	0	0	0	0	52.4524	38.695
PWY-7204: pyridoxal 5'-phosphate salvage II (plants)	92.4987	253.142	45.6611	105.562	214.464	66.1223	0	78.0418	175.231	57.4246	31.6311	81.4519	5.97514	3.47748	7.51863	0	61.2726	130.982	0	0
PWY-7208: superpathway of pyrimidine nucleobases salvage	118.249	182.394	41.9255	30.3061	174.645	109.242	195.97	376.566	277.102	313.655	170.701	133.948	676.38	288.117	66.1284	141.165	325.527	221.556	110.648	236.559
PWY-7209: superpathway of pyrimidine ribonucleosides degradation	0	19.2964	0	0	0	0	0	0	15.1046	0	0	0	0	0	0	0	6.91152	0	0	0
PWY-7210: pyrimidine deoxyribonucleotides biosynthesis from CTP	61.2492	0	27.0599	0	26.8978	0	33.1019	0	132.296	53.4784	0	124.547	33.274	116.047	0	0	21.1126	0	0	23.7021
PWY-7211: superpathway of pyrimidine deoxyribonucleotides de novo biosynthesis	86.5297	0	44.712	30.0386	95.8193	0	53.8879	0	169.443	63.0253	0	165.183	58.3422	195.173	83.5521	43.9292	35.9232	0	108.738	60.321
PWY-7219: adenosine ribonucleotides de novo biosynthesis	392.691	338.416	397.595	421.92	329.461	187.351	521.069	528.144	374.134	475.594	404.586	437.899	1010.33	611.157	615.83	558.045	562.493	490.352	650.889	493.546
PWY-7220: adenosine deoxyribonucleotides de novo biosynthesis II	347.36	481.69	358.357	349.361	166.61	237.565	322.13	378.745	605.955	558.586	647.601	592.725	1145.77	614.063	589.242	526.653	410.581	316.727	472.327	299.375
PWY-7221: guanosine ribonucleotides de novo biosynthesis	319.258	313.682	201.66	268.291	365.406	145.136	414.966	464.947	435.905	579.523	398.199	441.126	800.295	524.764	472.012	431.652	553.564	393.577	482.8	389.419
PWY-7222: guanosine deoxyribonucleotides de novo biosynthesis II	347.36	481.69	358.357	349.361	166.61	237.565	322.13	378.745	605.955	558.586	647.601	592.725	1145.77	614.063	589.242	526.653	410.581	316.727	472.327	299.375
PWY-7228: superpathway of guanosine nucleotides de novo biosynthesis I	158.977	251.796	44.0273	44.9568	232.027	141.55	244.68	439.285	364.334	463.765	219.184	183.331	40.0236	189.438	90.3785	186.065	426.01	315.304	152.16	280.422
PWY-7229: superpathway of adenosine nucleotides de novo biosynthesis I	385.048	374.88	381.555	411.144	263.804	190.298	442.504	468.161	433.611	474.836	453.738	460.781	964.317	606.453	601.043	537.944	490.088	380.244	574.725	417.956
PWY-7234: inosine-5'-phosphate biosynthesis III	188.107	150.333	93.0573	112.277	227.576	72.2679	79.6162	78.9103	245.44	351.229	56.9904	181.484	772.002	390.918	86.4252	58.7042	155.738	147.221	171.055	89.9989
PWY-7237: myo-, chiro- and scillo-inositol degradation	46.3494	125.997	122.009	0	274.053	0	130.532	0	246.398	104.388	0	437.885	0	186.374	289.13	265.65	96.6678	51.5665	116.267	60.7256
PWY-7242: D-fructuronate degradation	85.0965	220.32	27.5229	79.2777	275.406	58.2278	32.2108	42.2103	271.453	82.3782	60.6256	144.421	24.1218	38.6033	108.466	39.6639	18.6716	51.1948	23.8723	35.1971
PWY-724: superpathway of L-lysine, L-threonine and L-methionine biosynthesis II	214.659	303.293	169.87	227.842	252.659	124.177	238.431	299.289	342.906	367.319	307.626	362.92	924.178	533.52	324.111	335.078	253.438	210.173	313.474	239.178
PWY-7254: TCA cycle VII (acetate-producers)	162.155	227.776	65.8557	175.837	264.826	40.7098	0	53.1274	149.068	81.835	41.7992	123.892	32.0754	60.9346	51.6404	22.8329	86.7636	146.503	68.2531	83.8743
PWY-7268: NAD/NADP-NADH/NADPH cytosolic interconversion (yeast)	0	0	0	0	0	0	0	0	0	0	0	0	0	0	0	0	0	0	0	19.1702
PWY-7269: NAD/NADP-NADH/NADPH mitochondrial interconversion (yeast)	58.4866	138.394	23.1002	52.6545	243.46	46.2687	0	0	136.432	54.0197	40.5125	120.404	4.6324	0	10.0099	7.44625	0	19.6671	0	13.0007
PWY-7279: aerobic respiration II (cytochrome c) (yeast)	18.6364	46.5345	0	0	0	30.7098	0	0	68.1278	23.421	8.71102	32.5447	0	0	0	0	0	7.62658	0	0
PWY-7282: 4-amino-2-methyl-5-phosphomethylpyrimidine biosynthesis (yeast)	146.016	317.991	79.4474	168.368	226.683	117.128	130.717	199.431	216.051	107.819	63.1692	132.043	23.4912	91.0607	138.143	160.128	264.462	204.701	56.521	128.787
PWY-7286: 7-(3-amino-3-carboxypropyl)-wyosine biosynthesis	0	0	0	0	0	0	0	0	0	0	0	0	0	0	0	0	0	0	9.50129	0
PWY-7288: fatty acid &beta;-oxidation (peroxisome, yeast)	18.8564	0	13.6634	0	0	9.96113	0	0	0	0	0	39.5244	11.3044	32.3501	26.4506	24.7605	0	15.7434	0	0
PWY-7294: xylose degradation IV	19.1912	0	14.9998	52.8941	0	0	0	0	0	0	0	35.7	0	0	10.0749	12.887	16.1441	40.313	2.89099	0
PWY-7312: dTDP-D-&beta;-fucofuranose biosynthesis	0	8.8648	0	0	0	0	0	0	0	0	0	0	0	0	0	0	0	0	0	0
PWY-7315: dTDP-N-acetylthomosamine biosynthesis	41.4632	155.464	29.1237	48.3617	296.328	71.2385	37.7924	143.667	177.654	51.5023	40.934	115.892	9.54127	0	60.3576	102.748	30.3179	59.0052	3.34338	44.93
PWY-7316: dTDP-N-acetylviosamine biosynthesis	0	0	0	0	0	0	0	0	0	0	59.1986	7.56446	0	0	0	14.458	0	0	7.02243	45.5748
PWY-7323: superpathway of GDP-mannose-derived O-antigen building blocks biosynthesis	90.7363	199.136	68.3715	84.3015	101.848	50.217	109.361	208.256	122.756	32.5239	66.7017	90.0021	9.79828	115.002	54.7737	54.6726	67.0493	130.954	30.882	164.574
PWY-7328: superpathway of UDP-glucose-derived O-antigen building blocks biosynthesis	57.1778	124.895	73.0415	64.1285	144.565	29.8577	16.0278	37.6973	111.004	31.2301	38.2911	187.647	89.6853	38.3685	70.3018	31.5207	35.9045	82.4639	131.184	60.3594
PWY-7332: superpathway of UDP-N-acetylglucosamine-derived O-antigen building blocks biosynthesis	0	0	0	0	0	0	0	0	0	0	0	0	0	0	66.2848	83.327	0	0	0	0
PWY-7345: superpathway of anaerobic sucrose degradation	0	0	0	0	0	0	0	0	161.48	0	0	0	0	0	0	0	46.3628	0	0	0
PWY-7357: thiamin formation from pyrithiamine and oxythiamine (yeast)	190.696	245.383	113.317	187.965	255.198	103.652	329.372	239.1	284.648	237.381	233.565	271.779	158.952	143.928	259.99	264.291	301.278	202.155	195.309	202.566
PWY-7377: cob(II)yrinate a,c-diamide biosynthesis I (early cobalt insertion)	0	38.019	0	0	0	0	0	0	114.789	19.7497	0	61.6026	0	0	0	0	0	0	0	0
PWY-7383: anaerobic energy metabolism (invertebrates, cytosol)	83.8448	0	39.3521	68.4329	23.3629	0	107.819	266.579	0	0	43.1405	138.831	0	44.4164	56.1482	59.4367	285.004	0	82.3439	47.3863
PWY-7384: anaerobic energy metabolism (invertebrates, mitochondrial)	52.5944	0	18.2677	38.9138	19.7264	0	41.4476	38.3214	0	0	17.2057	29.8662	10.0448	10.3244	0	11.0739	45.2318	54.3383	9.43993	0
PWY-7385: 1,3-propanediol biosynthesis (engineered)	100.454	157.735	23.4022	87.7324	19.7735	43.497	0	58.7481	47.1636	0	50.4245	14.7253	19.5803	35.0171	55.7524	79.4054	16.8867	51.3707	0	0
PWY-7388: octanoyl-[acyl-carrier protein] biosynthesis (mitochondria, yeast)	238.441	496.528	161.789	250.832	376.558	161.089	38.2538	316.278	384.415	184.405	128.344	252.837	219.2	71.1938	114.779	75.8203	223.668	331.986	135.084	154.654
PWY-7389: superpathway of anaerobic energy metabolism (invertebrates)	62.2639	0	23.518	47.4404	19.2426	0	55.5732	53.1239	0	0	22.3439	44.3798	0	15.1788	0	16.7542	50.3091	0	14.9579	0
PWY-7391: isoprene biosynthesis II (engineered)	0	0	0	0	0	0	0	0	0	0	0	0	0	0	0	0	0	0	0	0
PWY-7392: taxadiene biosynthesis (engineered)	0	0	0	0	0	0	0	0	0	0	38.2002	0	0	0	0	0	118.167	57.5587	0	0
PWY-7399: methylphosphonate degradation II	9.58716	0	0	0	0	0	0	9.67827	32.9523	29.0288	10.4672	13.4558	7.46374	6.38703	3.91833	3.37052	0	0	0	0
PWY-7400: L-arginine biosynthesis IV (archaebacteria)	299.703	379.536	264.756	288.298	281.021	119.633	354.984	293.99	316.635	339.656	346.004	359.216	833.768	445.344	484.594	433.288	371.853	260.853	375.192	327.885
PWY-7409: phospholipid remodeling (phosphatidylethanolamine, yeast)	15.8739	73.154	0	20.8415	0	24.6415	0	0	58.8023	21.3686	0	0	0	0	0	0	0	0	0	0
PWY-7446: sulfoglycolysis	31.0598	55.7886	0	25.0816	77.3745	23.3216	0	0	56.7863	13.6558	9.83043	31.9594	0	0	6.53693	9.13527	7.61412	28.1527	0	0
PWY-7456: mannan degradation	65.9227	0	54.017	42.402	41.2714	74.4069	101.588	19.9784	0	0	90.6776	95.8826	81.9274	125.493	95.8832	107.904	82.2662	101.13	37.2187	145.184
PWY-7539: 6-hydroxymethyl-dihydropterin diphosphate biosynthesis III (Chlamydia)	74.4167	149.627	29.6947	65.2502	187.464	80.4751	63.4791	13.0482	152.88	37.8982	42.737	85.6226	12.8797	58.2478	19.7262	12.1521	100.382	117.573	41.0467	75.1886
PWY-7560: methylerythritol phosphate pathway II	0	0	0	84.8499	0	75.1661	20.7925	0	102.005	0	60.9983	0	0	0	0	0	159.972	95.9808	0	20.4756
PWY-7562: 3,6-anhydro-&alpha;-L-galactopyranose degradation	0	0	0	0	0	0	0	0	0	0	0	13.2522	0	0	0	0	0	0	0	0
PWY-7616: methanol oxidation to carbon dioxide	0	0	0	0	0	3.64981	0	0	0	0	3.67191	1.8992	0	0	13.0235	15.184	0	0	0	0
PWY-7663: gondoate biosynthesis (anaerobic)	245.475	497.754	167.031	297.529	471.031	156.644	130.961	266.264	425.227	188.535	120.108	260.806	199.768	84.3083	172.669	246.534	226.638	453.934	109.051	152.458
PWY-7664: oleate biosynthesis IV (anaerobic)	135.416	426.911	94.6689	94.5928	255.007	77.7612	36.6385	217.444	276.238	171.937	76.8178	223.375	160.352	60.8258	112.488	78.2466	74.6053	140.001	31.2965	131.718
PWY-821: superpathway of sulfur amino acid biosynthesis (Saccharomyces cerevisiae)	85.7562	47.7013	30.6694	83.0308	195.754	16.8726	0	65.1282	164.017	59.1624	47.3797	100.849	15.4334	15.1488	20.9703	34.2648	32.0611	117.272	29.2145	35.474
PWY-841: superpathway of purine nucleotides de novo biosynthesis I	192.363	242.447	83.0086	81.4777	242.418	146.887	265.249	425.368	326.541	417.097	234.097	213.705	68.4603	238.543	138.518	223.598	399.09	295.27	185.212	292.984
PWY-922: mevalonate pathway I	0	0	0	0	0	0	0	0	24.0024	68.2309	0	30.9727	0	0	0	0	0	0	0	0
PWY0-1061: superpathway of L-alanine biosynthesis	120.863	275.058	111.153	115.305	319.408	70.674	135.713	85.5249	235.179	165.876	46.0843	281.21	365.564	212.24	192.034	145.087	35.1631	110.836	273.811	137.07
PWY0-1241: ADP-L-glycero-&beta;-D-manno-heptose biosynthesis	57.1211	122.477	36.0995	51.9768	162.312	38.0914	38.7047	122.108	110.244	12.2747	22.9558	57.1232	5.50755	14.1718	12.9493	9.62995	243.051	182.643	23.6085	24.7943
PWY0-1261: anhydromuropeptides recycling	201.037	305.23	81.0265	181.746	308.987	75.5049	123.644	190.546	416.584	248.552	159.689	267.327	58.3027	114.59	130.639	77.3918	176.122	165.202	159.632	167.017
PWY0-1277: 3-phenylpropanoate and 3-(3-hydroxyphenyl)propanoate degradation	71.7493	153.83	31.8357	85.0097	101.702	65.3953	0	0	87.0804	6.90315	42.7326	32.2702	0	0	28.8039	21.9366	0	0	0	0
PWY0-1296: purine ribonucleosides degradation	320.013	301.601	269.01	405.574	413.977	153.915	299.228	246.222	392.798	534.058	505.978	409.379	89.8929	208.485	429.724	510.887	307.68	222.111	316.012	202.786
PWY0-1297: superpathway of purine deoxyribonucleosides degradation	219.211	262.738	190.636	315.105	336.969	126.906	266.117	203.417	347.115	388.09	435.498	346.777	70.5177	200.563	297.143	322.494	231.782	174.784	213.921	123.825
PWY0-1298: superpathway of pyrimidine deoxyribonucleosides degradation	179.791	246.357	129.303	212.851	284.635	112.882	180.027	130.489	288.533	321.48	175.869	293.816	41.284	147.515	211.492	263.016	200.325	164.914	128.736	32.613
PWY0-1319: CDP-diacylglycerol biosynthesis II	379.052	515.337	150.543	281.253	259.838	172.341	356.683	211.15	292.679	77.7524	394.184	350.051	58.4023	230.092	535.176	415.483	189.154	388.128	393.152	363.33
PWY0-1338: polymyxin resistance	19.4106	78.2762	0	0	212.731	41.0429	0	0	86.4192	14.6834	19.2768	47.2983	0	0	0	0	0	0	0	17.878
PWY0-1415: superpathway of heme biosynthesis from uroporphyrinogen-III	60.3645	199.108	30.3697	94.8939	131.552	28.4608	0	29.6151	116.124	20.8303	31.9923	55.8161	14.6508	14.155	12.0638	35.0943	57.202	81.3983	0	11.7213
PWY0-1479: tRNA processing	128.173	234.495	51.943	137.633	190.873	67.699	74.9722	97.4644	167.686	57.797	41.4578	117.727	66.2545	22.3871	110.298	61.2758	91.3752	147.163	41.2712	45.9918
PWY0-1533: methylphosphonate degradation I	35.8356	71.5626	0	9.27941	223.312	28.3636	0	0	94.9079	20.0313	8.6561	45.335	0	0	3.53446	2.10969	4.52478	26.0133	0	10.5005
PWY0-1586: peptidoglycan maturation (meso-diaminopimelate containing)	549.632	1150.69	350.405	533.558	1268.45	320.988	300.733	383.334	1103.53	447.966	279.523	603.57	915.848	482.027	363.331	393.479	329.178	402.959	294.379	287.151
PWY0-162: superpathway of pyrimidine ribonucleotides de novo biosynthesis	102.335	225.511	69.6095	57.8164	211.324	88.9714	111.298	220.707	230.132	52.5523	96.1341	178.675	788.322	353.748	108.343	165.822	225.144	262.965	152.415	169.775
PWY0-166: superpathway of pyrimidine deoxyribonucleotides de novo biosynthesis (E. coli)	137.161	233.437	59.0716	63.8603	217.752	101.431	217.406	292.836	326.789	311.258	198.366	227.177	65.2221	244.63	123.107	223.518	327.838	250.255	181.226	221.27
PWY0-321: phenylacetate degradation I (aerobic)	9.95949	8.563	0	0	125.337	19.2523	0	0	39.0614	0	4.27748	23.7019	0	0	0	0	0	0	0	0
PWY0-41: allantoin degradation IV (anaerobic)	19.042	49.1781	21.6803	24.8306	0	25.1198	0	0	60.9093	16.5613	9.94949	50.2697	0	0	0	11.8037	0	8.19906	4.27386	0
PWY0-42: 2-methylcitrate cycle I	56.4385	196.486	16.1085	69.6612	0	52.4937	0	28.1791	99.9524	27.6116	19.3723	32.2488	7.25153	0	6.27195	11.2399	10.7969	78.5708	0	21.0393
PWY0-781: aspartate superpathway	173.691	219.398	104.691	192.015	275.194	88.0464	101.836	133.726	280.354	145.074	142.715	230.826	146.678	246.368	196.658	150.713	119.378	145.516	205.811	115.021
PWY0-845: superpathway of pyridoxal 5'-phosphate biosynthesis and salvage	113.986	262.795	46.3976	118.311	152.808	100.367	69.598	238.61	151.508	56.7123	46.7093	74.8479	9.77883	78.4003	81.0099	98.8487	267.862	238.403	29.7043	94.6148
PWY0-862: (5Z)-dodec-5-enoate biosynthesis	125.151	396.58	86.1265	92.1753	259.001	71.136	32.6736	209.856	261.787	165.769	72.0585	212.953	147.412	57.8038	106.107	70.2249	119.861	130.686	27.897	127.642
PWY0-881: superpathway of fatty acid biosynthesis I (E. coli)	0	0	48.2477	0	49.5184	65.178	0	0	63.9391	0	63.5889	38.2824	40.4748	50.4784	11.0983	36.6236	34.9218	0	0	67.5383
PWY1F-823: leucopelargonidin and leucocyanidin biosynthesis	0	0	0	0	0	0	0	0	0	0	0	0	0	0	0	0	0	0	0	0
PWY3DJ-35471: L-ascorbate biosynthesis IV	13.782	0	0	0	130.5	0	0	0	0	0	37.4139	0	0	0	0	0	0	0	0	0
PWY3O-355: stearate biosynthesis III (fungi)	0	0	13.1676	0	12.4485	37.0913	0	0	16.4751	0	28.6466	55.975	0	14.4532	35.8339	14.6687	0	0	0	15.7461
PWY4FS-7: phosphatidylglycerol biosynthesis I (plastidic)	275.69	345.585	138.999	251.221	273.222	92.3084	88.1557	152.927	218.084	72.6213	169.932	218.007	61.3949	38.9491	193.429	120.651	105.368	186.812	47.9241	95.4716
PWY4FS-8: phosphatidylglycerol biosynthesis II (non-plastidic)	275.69	345.585	138.999	251.221	273.222	92.3084	88.1557	152.927	218.084	72.6213	169.932	218.007	61.3949	38.9491	193.429	120.651	105.368	186.812	47.9241	95.4716
PWY4LZ-257: superpathway of fermentation (Chlamydomonas reinhardtii)	170.569	329.944	174.341	215.272	300.041	115.62	188.24	176.474	308.137	192.742	187.23	202.681	61.5913	124.218	205.756	222.346	80.4286	153.83	142.713	108.477
PWY5F9-12: biphenyl degradation	4.35042	0	0	0	0	0	0	0	0	0	0	0	0	0	0	0	0	0	0	0
PWY66-201: nicotine degradation IV	0	0	0	0	0	0	0	0	0	0	0	0	0	0	0	0	0	0	0	0
PWY66-367: ketogenesis	0	0	0	5.96399	0	0	0	0	0	0	12.7835	0	0	0	0	0	0	0	0	0
PWY66-388: fatty acid &alpha;-oxidation III	0	0	0	0	0	0	0	0	0	0	0	0	0	0	0	0	0	0	0	13.406
PWY66-389: phytol degradation	96.5277	163.117	82.7332	135.966	413.008	71.4878	205.412	155.103	201.548	41.6725	147.364	129.69	114.838	183.774	196.447	194.364	104.715	137.301	134.448	103.341
PWY66-391: fatty acid &beta;-oxidation VI (peroxisome)	34.227	0	23.3145	0	0	18.3914	0	0	0	0	0	63.6274	17.3293	27.6951	40.0089	36.766	0	28.057	0	0
PWY66-398: TCA cycle III (animals)	97.9844	113.538	63.863	130.408	0	0	0	72.5402	88.4126	0	14.9274	39.1313	31.516	24.9126	0	0	57.2814	141.702	18.0518	0
PWY66-399: gluconeogenesis III	110.502	0	52.7993	91.5783	33.2199	0	143.302	145.866	0	0	79.3962	173.708	0	66.7551	77.3385	90.919	272.273	0	90.3241	71.4747
PWY66-400: glycolysis VI (metazoan)	289.806	312.655	242.687	260.077	395.33	177.22	440.716	654.439	378.23	524.697	325.836	425.529	249.53	500.513	280.464	295.25	520.243	347.208	362.48	504.636
PWY66-409: superpathway of purine nucleotide salvage	175.8	233.986	61.1348	74.4772	246.536	105.537	74.7186	90.1831	300.608	347.728	83.7891	138.724	57.7381	140.05	107.321	78.1049	189.072	140.455	101.589	0
PWY66-422: D-galactose degradation V (Leloir pathway)	286.082	291.109	240.73	199.801	258.838	123.467	248.438	248.031	279.684	339.504	349.371	339.033	665.427	264.283	369.303	293.222	167.905	181.926	273.35	296.995
PWYG-321: mycolate biosynthesis	174.785	0	120.771	137.123	325.836	102.03	38.6017	251.89	338.377	0	97.3071	245.802	190.218	66.2566	119.035	81.1955	99.6137	202.172	46.6952	143.012
PYRIDNUCSAL-PWY: NAD salvage pathway I	119.014	190.882	60.0326	149.846	208.858	77.3844	61.5932	68.7827	163.633	78.7248	82.1713	121.622	39.7847	27.0221	97.2597	106.048	49.9184	163.55	37.0433	43.5935
PYRIDNUCSYN-PWY: NAD biosynthesis I (from aspartate)	138.626	201.443	129.222	137.133	200.532	77.0379	111.338	202.076	205.791	194.159	87.8894	170.812	101.722	128.724	67.6108	122.504	194.599	196.069	158.909	192.178
PYRIDOXSYN-PWY: pyridoxal 5'-phosphate biosynthesis I	122.825	213.026	36.4613	95.8337	176.282	95.8088	56.1961	221.471	147.29	39.698	53.3035	83.6167	11.586	58.5961	59.6036	75.2592	249.313	232.504	31.5455	79.2114
REDCITCYC: TCA cycle VIII (helicobacter)	50.2788	118.751	13.7073	31.12	159.816	6.28178	0	11.5979	45.2661	20.4776	10.9053	10.1297	0	5.95032	6.33755	9.16762	31.4947	53.3564	7.30046	44.4451
RHAMCAT-PWY: L-rhamnose degradation I	180.009	350.549	147.331	153.53	304.15	62.9406	136.739	199.448	251.676	210.896	231.506	137.002	44.0889	119.821	82.6812	87.4675	88.3157	145.675	63.5654	167.625
RIBOSYN2-PWY: flavin biosynthesis I (bacteria and plants)	152.223	169.075	177.528	156.724	235.66	114.873	333.14	358.902	199.998	116.958	154.229	275.173	21.7404	166.222	244.942	329.594	375.888	327.749	215.272	255.176
RUMP-PWY: formaldehyde oxidation I	6.7311	0	0	11.7647	0	0	0	0	52.1737	57.7198	0	0	0	0	0	56.0639	0	0	10.1627	11.7371
SALVADEHYPOX-PWY: adenosine nucleotides degradation II	188.87	426.016	79.1864	177.206	95.6635	145.102	0	144.547	325.126	269.175	203.614	170.88	150.415	191.487	159.886	85.3398	213.069	320.104	116.49	26.9271
SER-GLYSYN-PWY: superpathway of L-serine and glycine biosynthesis I	196.924	276.477	252.634	253.754	243.794	120.875	279.096	257.12	251.661	175.498	136.542	207.857	755.944	376.256	300.033	261.564	213.976	216.757	319.46	304.851
SO4ASSIM-PWY: sulfate reduction I (assimilatory)	93.1553	262.256	51.3401	110.692	251.664	108.533	49.1311	66.6021	258.871	42.7693	44.1916	76.7851	13.3378	18.9493	43.1739	34.6734	65.2202	121.124	29.1137	24.3257
SULFATE-CYS-PWY: superpathway of sulfate assimilation and cysteine biosynthesis	135.798	276.743	77.2199	153.31	246.367	110.292	90.0202	105.114	244.688	72.7029	69.5958	120.052	27.1812	39.4816	79.877	66.8753	90.3839	153.352	56.666	46.5998
TCA-GLYOX-BYPASS: superpathway of glyoxylate bypass and TCA	173.254	386.374	55.8358	174.805	244.665	125.137	0	72.2641	198.057	55.3116	49.88	110.011	38.0523	31.7302	62.4988	47.8532	58.027	162.045	33.8354	48.7045
TCA: TCA cycle I (prokaryotic)	215.7	473.111	129.889	237.781	305.418	165.619	0	170.445	296.247	101.086	67.796	164.961	146.105	152.652	181.903	82.3009	193.222	227.451	180.428	163.855
TEICHOICACID-PWY: teichoic acid (poly-glycerol) biosynthesis	0	0	0	0	17.7206	14.6966	44.4029	25.1589	11.4859	11.4155	0	9.15582	0	42.841	50.9828	91.6304	33.5932	10.9275	43.9994	42.1235
THISYN-PWY: superpathway of thiamin diphosphate biosynthesis I	155.815	258.247	107.041	131.962	238.48	118.599	132.973	193.222	223.409	62.7871	70.7606	121.525	34.068	36.476	115.861	108.073	223.214	254.873	91.4736	0
THISYNARA-PWY: superpathway of thiamin diphosphate biosynthesis III (eukaryotes)	134.255	265.98	110.901	151.561	205.898	119.203	153.341	197.411	178.033	115.226	74.9356	208.863	74.8949	129.87	175.653	206.898	120.669	176.699	138.184	154.92
THREOCAT-PWY: superpathway of L-threonine metabolism	62.99	113.015	0	0	132.308	0	0	0	85.1524	41.5323	27.0587	72.0166	0	0	6.02546	8.42838	0	28.0221	0	0
THRESYN-PWY: superpathway of L-threonine biosynthesis	229.531	400.228	164.787	244.422	350.771	121.673	188.751	237.28	362.799	333.446	295.991	355.745	1217.29	558.603	284.98	292.899	291.631	183.004	292.521	199.054
TRNA-CHARGING-PWY: tRNA charging	292.07	366.904	314.325	316.951	334.172	168.126	385.875	447.57	329.334	361.009	309.368	397.702	229.134	364.557	398.516	421.315	429.913	355.431	416.662	372.019
TRPSYN-PWY: L-tryptophan biosynthesis	162.279	158.52	203.854	185.029	262.601	86.8531	245	401.517	277.335	220.439	184.239	270.532	716.695	389.908	260.744	282.189	408.257	305.978	166.369	247.137
TYRFUMCAT-PWY: L-tyrosine degradation I	0	0	0	0	0	0	0	0	0	0	0	0	0	0	0	0	0	0	0	10.1538
UBISYN-PWY: superpathway of ubiquinol-8 biosynthesis (prokaryotic)	17.4577	70.0941	0	16.9314	162.117	27.0221	0	6.19069	93.9795	8.86179	18.9691	59.0131	0	0	3.98	0	0	21.0521	0	19.9002
UDPNAGSYN-PWY: UDP-N-acetyl-D-glucosamine biosynthesis I	285.922	323.737	132.625	211.665	302.945	88.2254	145.791	136.556	342.842	429.425	224.201	297.374	924.134	423.896	221.905	139.124	218.439	137.808	271.433	139.793
URDEGR-PWY: superpathway of allantoin degradation in plants	5.42163	32.8492	5.2806	9.74328	0	12.8463	0	0	34.7295	0	0	14.4555	0	0	0	0	0	5.55061	0	0
URSIN-PWY: ureide biosynthesis	13.1707	34.2488	0	0	114.419	0	0	0	126.473	0	0	43.8518	0	0	0	0	21.197	0	0	0
VALSYN-PWY: L-valine biosynthesis	509.339	626.9	511.699	674.63	499.76	288.583	537.199	752.802	454.771	462.116	504.999	704.866	1606.01	973.918	783.985	710.35	608.64	563.921	629.194	548.88

## Sheet: Table S3B
Table S3B: Donor metagenomic pathway statistical results (related to Figures S1G)
Human Donor
MetaCyc pathway ID	pre-KD z-score	post-KD z-score	coef	stderr	pval	qval
PWY-1861: formaldehyde assimilation II (RuMP Cycle)	-0.481101	0.481101	-0.49254	0.185698	0.0162075	0.998336
AEROBACTINSYN-PWY: aerobactin biosynthesis	0.537725	-0.537725	0.329161	0.134653	0.0250254	0.998336
PWY-4981: L-proline biosynthesis II (from arginine)	-0.411725	0.411725	-0.22327	0.0985515	0.0360524	0.998336
PWY-6608: guanosine nucleotides degradation III	-0.34797	0.34797	-0.111379	0.0493551	0.0366991	0.998336
PWY0-42: 2-methylcitrate cycle I	-0.386234	0.386234	-0.480891	0.233342	0.0540656	0.998336
PWY-5747: 2-methylcitrate cycle II	-0.37726	0.37726	-0.465672	0.231033	0.0590206	0.998336
GLYCOL-GLYOXDEG-PWY: superpathway of glycol metabolism and degradation	-0.391794	0.391794	-0.46956	0.236623	0.0626676	0.998336
POLYAMINSYN3-PWY: superpathway of polyamine biosynthesis II	0.404888	-0.404888	0.347937	0.17803	0.0663724	0.998336
THISYNARA-PWY: superpathway of thiamin diphosphate biosynthesis III (eukaryotes)	-0.380089	0.380089	-0.112458	0.058788	0.0717995	0.998336
PWY-5659: GDP-mannose biosynthesis	-0.298821	0.298821	-0.143317	0.0810685	0.0940325	0.998336
PWY-5005: biotin biosynthesis II	0.356449	-0.356449	0.240105	0.137037	0.0967718	0.998336

## Sheet: Table S3C
Table S3C: Metagenomic pathway relative abundance for mouse recipient fecal samples
Legend: Table information displays counts per million (CPM) of MetaCyc metagenomic pathways found in mouse recipient fecal samples
MetaCyc metagenomic pathways	Patient 1										Patient 2										Patient 3										Patient 4										Patient 5
	pre-KD					post-KD					pre-KD					post-KD					pre-KD					post-KD					pre-KD					post-KD					pre-KD					post-KD
1CMET2-PWY: N10-formyl-tetrahydrofolate biosynthesis	35.9775	52.7618	233.234	55.9398	75.3319	354.432	336.115	437.572	222.658	434.164	226.669	199.617	257.868	263.959	214.765	224.052	223.446	230.946	253.215	247.423	369.526	423.316	347.998	386.455	438.734	303.146	268.763	180.455	325.219	433.523	309.84	347.676	290.294	391.87	326.809	347.857	264.097	261.054	289.051	276.528	193.547	191.511	202.906	171.747	166.44	184.191	147.012	196.206	196.555
3-HYDROXYPHENYLACETATE-DEGRADATION-PWY: 4-hydroxyphenylacetate degradation	0	0	0	0	0	0	0	5.01891	0	12.8488	0	0	0	0	0	0	0	0	0	0	0	0	0	0	0	0	0	0	0	0	0	0	0	0	0	0	0	0	0	8.77198	14.8767	21.2319	18.5382	12.1643	14.2976	14.4421	10.3317	13.6603	12.283
AEROBACTINSYN-PWY: aerobactin biosynthesis	0	0	0	0	0	0	0	0	0	0	0	0	0	0	0	0	0	0	0	0	0	0	0	0	0	0	0	0	0	0	0	0	0	0	0	0	0	0	0	0	0	0	0	0	0	0	0	0	0
ALLANTOINDEG-PWY: superpathway of allantoin degradation in yeast	0	0	0	0	0	0	0	0	0	0	0	0	0	0	0	12.5452	6.2438	0	0	0	0	0	0	0	0	22.9492	0	29.7366	0	0	0	0	0	0	0	0	0	0	0	8.14312	0	0	0	0	0	0	0	0	0
ANAEROFRUCAT-PWY: homolactic fermentation	59.499	64.8087	311.228	92.6535	84.4374	359.128	309.942	280.806	277.386	342.496	176.373	225.718	222.008	225.238	218.708	244.473	195.333	217.072	229.742	243.243	328.193	323.095	265.387	323.474	325.254	349.791	328.263	246.116	172.185	285.608	324.512	341.899	309.912	399.206	328.567	346.111	288.098	313.037	294.207	312.362	191.881	203.278	227.288	249.252	268.132	226.258	205.215	237.646	219.118
ANAGLYCOLYSIS-PWY: glycolysis III (from glucose)	66.8164	85.3837	394.426	140.612	119.821	458.105	412.74	527.316	318.34	528.213	225.978	257.241	235.23	269.414	236.541	266.024	209.597	270.164	301.227	274.083	456.3	498.018	453.314	434.32	537.287	459.414	379.766	290.308	437.553	549.555	394.133	404.941	402.727	437.405	401.695	371.175	327.952	393.592	364.184	404.008	456.493	490.516	496.727	439.367	404.815	483.525	420.01	486.312	457.023
ARG+POLYAMINE-SYN: superpathway of arginine and polyamine biosynthesis	0	0	0	0	0	12.5061	16.6707	50.9898	69.6279	103.159	92.8169	167.97	163.291	73.9907	137.898	73.1222	67.9213	65.8736	71.0654	50.9246	36.0922	0	23.7416	0	18.5359	85.0982	65.8349	143.187	0	32.9564	0	0	0	24.2939	0	40.6554	15.9089	0	63.8802	80.635	118.255	94.4976	110.886	62.5896	67.7	83.0497	45.988	48.0852	56.1073
ARGDEG-PWY: superpathway of L-arginine, putrescine, and 4-aminobutanoate degradation	0	0	0	0	0	0	0	9.69021	0	24.9342	0	0	0	4.11064	8.1737	0	0	0	0	0	0	0	0	0	0	0	0	0	0	0	0	0	0	0	0	0	0	12.8345	19.2421	19.8158	0	0	0	0	0	0	0	0	0
ARGININE-SYN4-PWY: L-ornithine de novo biosynthesis	0	0	0	0	0	209.349	92.1804	169.457	52.9691	152.167	6.09416	46.4705	54.2577	0	46.3506	14.7389	17.4593	0	0	10.5769	169.507	180.888	89.5632	161.488	143.837	39.8016	0	79.3465	0	13.5532	0	0	0	0	0	14.5871	0	18.6615	23.3879	21.1982	0	0	7.34916	0	6.34814	0	0	0	0
ARGORNPROST-PWY: arginine, ornithine and proline interconversion	0	0	102.355	0	0	22.8491	19.2669	47.7547	66.0301	49.3863	25.1514	96.6351	87.8459	0	89.2273	39.0302	32.5406	20.4883	0	38.1687	23.2147	25.4339	30.4728	0	0	66.0094	0	123.823	0	28.0454	0	0	0	0	0	55.8815	0	75.6006	76.164	64.4832	0	0	0	0	0	0	0	0	0
ARGSYN-PWY: L-arginine biosynthesis I (via L-ornithine)	49.8831	83.0295	324.174	98.6635	83.63	169.913	128.914	137.391	189.724	182.785	285.567	237.016	338.314	343.578	262.413	328.423	287.532	335.811	343.702	322.358	243.897	311.32	268.31	239.328	379.443	179.75	178.31	210.136	244.491	308.084	193.7	209.604	203.655	221.152	195.902	219.21	216.043	274.306	248.274	249.816	345.769	383.227	388.956	357.167	315.132	391.955	247.262	321.214	335.081
ARGSYNBSUB-PWY: L-arginine biosynthesis II (acetyl cycle)	66.8484	91.6042	343.478	107.281	86.8834	152.526	101.193	114.309	181.674	162.597	293.069	254.631	350.249	340.708	264.027	331.973	295.775	342.323	357.082	330.574	245.859	344.109	331.066	237.565	454.165	175.305	174.859	208.832	334.777	397.356	185.057	202.025	181.493	215.487	185.798	203.129	199.304	257.618	242.529	244.519	344.539	375.336	381.329	356.5	312.573	394.893	237.317	313.533	331.71
ARO-PWY: chorismate biosynthesis I	63.6965	83.4331	325.643	103.074	90.887	298.751	310.873	316.35	241.378	342.29	314.929	232.178	337.956	357.201	260.537	330.943	327.809	353.125	357.594	340.679	297.549	298.328	296.592	300.029	288.536	316.625	272.238	222.633	249.665	320.633	276.795	276.135	298.899	321.666	286.761	312.484	235.701	262.311	274.837	314.635	274.068	258.559	270.389	281.947	313.808	280.657	297.971	286.922	285.064
ASPASN-PWY: superpathway of L-aspartate and L-asparagine biosynthesis	54.3227	42.6787	141.648	63.8278	71.5266	192.9	123.371	196.86	184.474	204.455	148.6	252.017	270.379	115.866	235.643	197.278	129.258	188.164	200.123	161.482	238.649	300.328	204.429	206.279	253.446	171.691	145.953	210.922	117.503	82.8153	184.465	141.151	161.643	152.409	186.94	192.148	184.43	189.645	183.926	159.07	156.353	150.096	129.868	155.896	145.513	144.227	101.5	141.786	157.435
AST-PWY: L-arginine degradation II (AST pathway)	0	0	0	0	0	0	0	12.5935	25.3715	38.3281	0	45.5318	43.5815	12.6058	27.3078	7.90294	0	0	12.7588	0	5.70812	0	0	0	0	14.9111	0	30.0118	0	0	0	0	0	0	0	8.67159	0	5.31545	9.50743	10.8536	33.0815	29.6019	22.173	16.6939	16.1124	16.3436	9.96294	20.8879	18.4304
BIOTIN-BIOSYNTHESIS-PWY: biotin biosynthesis I	0	0	0	0	0	28.2133	0	58.0279	107.181	98.9749	15.9762	107.865	87.9177	36.094	75.1538	0	18.8935	0	18.051	0	120.836	71.0818	35.6343	61.722	75.7478	41.4706	22.7909	125.017	0	37.2935	0	0	0	53.2083	0	94.6875	56.0792	22.1693	82.7634	79.6828	88.585	67.5592	57.2502	36.3851	46.4753	48.6805	33.1256	61.4929	40.5766
BRANCHED-CHAIN-AA-SYN-PWY: superpathway of branched amino acid biosynthesis	68.6006	85.3717	225.865	116.828	103.725	194.688	187.979	211.464	281.601	245.991	457.2	455.491	484.255	487.447	465.352	443.758	505.533	477.284	453.39	449.762	363.605	410.769	458.021	333.805	471.281	272.006	286.487	307.542	398.529	513.16	171.82	193.94	211.998	235.361	184.179	216.983	190.203	209.841	189.865	202.29	201.298	193.569	191.116	194.841	236.201	210.049	151.339	189.256	188.399
CALVIN-PWY: Calvin-Benson-Bassham cycle	100.873	100.229	533.627	130.488	100.024	498.974	384.14	498.052	397.416	478.915	468.473	388.577	553.566	572.591	389.667	493.255	458.54	498.957	505.987	493.419	426.014	445.987	399.309	418.851	490.63	434.324	392.619	351.524	322.179	376.974	384.506	402.687	451.318	425.846	429.265	421.734	378.107	475.973	427.431	436.309	510.774	542.643	556.728	492.961	458.941	493.244	423.256	541.224	477.814
CATECHOL-ORTHO-CLEAVAGE-PWY: catechol degradation to &beta;-ketoadipate	0	0	0	0	0	0	0	0	8.70878	0	0	0	0	0	0	0	0	0	0	0	0	0	0	0	0	0	0	0	0	0	0	0	0	0	0	0	0	0	0	0	0	0	0	0	0	0	0	0	0
CENTFERM-PWY: pyruvate fermentation to butanoate	0	0	66.0472	0	55.725	20.9757	0	39.9371	54.5173	48.8838	122.294	97.7218	118.467	126.353	91.2452	154.48	110.903	126.44	148.125	123.409	34.4262	33.6416	41.7486	20.929	25.0865	83.5408	29.1747	100.907	18.479	16.8469	16.4883	13.6534	19.6828	36.8634	29.3825	37.9006	33.1437	29.8385	39.1092	25.261	44.3516	41.9421	54.2478	20.7426	29.841	0	0	19.9272	27.3469
CITRULBIO-PWY: L-citrulline biosynthesis	0	0	0	0	0	195.087	99.3689	158.191	71.2412	156.711	60.9729	65.5105	76.6359	30.9067	65.4794	61.4022	35.0376	24.1648	26.1895	38.4408	181.555	214.683	116.132	172.443	183.8	52.9763	0	105.624	0	19.9458	10.5144	0	10.7369	0	0	21.1963	0	27.3401	33.8126	30.8188	11.1497	0	25.7457	0	0	0	0	8.04582	0
COA-PWY-1: coenzyme A biosynthesis II (mammalian)	68.1278	74.4112	277.317	106.545	85.1896	290.125	274.786	336.277	212.262	313.947	302.342	143.962	287.792	394.73	246.262	290.279	304.913	360.968	276.406	274.377	411.113	458.724	478.793	364.081	530.861	243.068	252.048	176.017	325.452	462.29	253.961	221.455	258.295	259.353	233.402	242.391	190.014	179.994	234.42	217.726	199.562	205.941	220.433	260.888	261.154	220.974	224.659	210.756	231.331
COA-PWY: coenzyme A biosynthesis I	60.5058	67.8313	232.867	80.8477	65.0753	265.33	256.852	330.485	176.08	306.971	142.567	124.722	233.446	212.179	162.185	189.141	140.955	174.96	212.896	154.568	338.64	240.18	195.902	188.009	157.758	230.185	185.824	168.757	164.427	177.062	218.602	209.019	238.563	266.714	217.244	261.557	178.01	167.739	190.138	189.806	112.495	92.6211	115.821	133.646	195.623	100.13	190.639	153.228	134.095
COBALSYN-PWY: adenosylcobalamin salvage from cobinamide I	12.8949	23.5735	30.8924	27.3929	0	28.3984	91.5214	97.2718	100.624	121.684	45.055	148.807	147.458	46.1042	259.127	32.67	32.1987	82.7694	135.012	91.2996	0	288.55	57.6299	0	0	105.039	47.1745	98.6289	67.5913	0	0	0	0	0	0	38.4184	0	0	61.4205	25.3182	50.8547	37.1782	37.3723	27.3552	32.011	35.1893	20.4541	43.3324	36.4584
COLANSYN-PWY: colanic acid building blocks biosynthesis	0	0	0	0	0	63.3461	42.761	76.7768	58.4854	112.314	40.0793	102.217	93.7627	28.5711	74.0883	40.3958	0	10.4174	55.639	24.4597	101.309	110.936	116.349	98.8747	123.01	57.6396	0	110.353	0	19.1493	0	0	13.1489	0	15.5035	58.8136	0	0	62.9922	72.4486	74.871	48.708	45.5004	42.3192	48.3023	51.6049	34.3403	57.4302	46.4699
COMPLETE-ARO-PWY: superpathway of aromatic amino acid biosynthesis	64.9111	82.5097	324.972	102.05	91.659	294.143	306.705	321.511	232.832	346.198	297.416	229.188	314.494	342.344	252.157	324.242	302.994	335.395	351.64	324.18	302.294	310.196	297.533	305.68	304.002	315.64	271.614	223.23	263.422	332.706	267.282	275.69	291.455	316.395	281.217	315.005	239.082	262.831	266.461	308.985	280.929	268.541	283.442	283.563	306.555	292.795	282.189	291.251	283.714
CRNFORCAT-PWY: creatinine degradation I	0	0	0	0	0	0	0	0	0	0	0	0	0	0	0	0	0	0	0	0	0	0	0	0	0	0	0	0	0	0	0	0	0	0	0	0	0	0	0	0	0	0	0	0	0	0	0	0	0
DAPLYSINESYN-PWY: L-lysine biosynthesis I	0	0	94.7269	59.1012	24.0428	74.2349	54.5586	90.4034	86.3814	87.3277	158.237	175.201	158.28	176.968	166.122	193.257	153.557	192.008	189.367	189.616	68.9952	36.1353	79.5147	35.6522	72.9032	119.404	97.2432	168.286	65.085	33.965	49.7574	42.0695	59.587	80.4266	82.6917	148.795	99.0287	108.134	101.057	133.776	107.345	136.487	141.027	163.536	184.136	189.727	144.178	167.405	156.113
DENITRIFICATION-PWY: nitrate reduction I (denitrification)	0	0	0	0	0	0	0	0	0	0	0	0	0	0	0	0	0	0	0	0	0	0	0	0	0	0	0	0	0	0	0	0	0	0	0	0	0	0	0	0	0	0	0	0	0	0	0	0	0
DENOVOPURINE2-PWY: superpathway of purine nucleotides de novo biosynthesis II	56.9501	0	290.787	92.7654	71.8931	275.199	232.6	276.653	228.757	282.965	63.9587	108.561	71.2055	144.931	132.665	163.184	127.311	137.891	190.393	159.354	254.514	330.683	308.381	290.246	319.194	248.357	220.098	164.031	232.036	267.228	270.825	269.584	306.166	306.823	264.9	274.69	217.335	236.847	260.974	272.09	238.583	214.207	235.33	259.238	289.846	256.074	305.05	297.86	272.721
DTDPRHAMSYN-PWY: dTDP-L-rhamnose biosynthesis I	35.4109	47.8331	187.469	61.4857	37.0984	638.408	593.44	710.335	341.831	662.914	325.265	245.251	362.322	367.081	318.796	266.994	327.144	349.288	324.607	316.118	745.756	811.726	567.088	786.734	710.764	326.804	376.009	242.266	297.214	426.172	504.94	555.823	498.021	618.428	558.794	566.786	450.447	465.201	500.764	527.182	338.067	314.818	344.494	266.182	196.014	330.429	324.846	328.179	314.865
ECASYN-PWY: enterobacterial common antigen biosynthesis	0	0	0	0	0	0	0	21.3391	30.4518	29.6872	15.179	31.185	30.4662	0	24.8041	0	0	0	12.4839	0	0	0	0	0	0	0	0	21.6067	0	0	0	0	0	0	0	0	0	0	7.83982	13.0298	42.4922	39.4077	28.5441	17.482	31.0659	27.794	18.8547	31.3755	17.421
ENTBACSYN-PWY: enterobactin biosynthesis	0	0	0	0	0	0	0	0	49.7518	34.5312	47.6605	158.592	108.79	39.9152	130.98	35.4219	44.875	67.5119	0	28.3624	45.5066	0	0	0	0	59.6572	27.6895	123.652	0	0	0	0	0	0	0	29.8734	0	0	47.766	82.8845	140.345	130.163	126.957	91.1783	97.9932	94.3986	44.8565	89.1423	89.1718
FAO-PWY: fatty acid &beta;-oxidation I	0	0	0	0	0	0	0	106.897	85.3097	184.637	81.6387	184.235	129.251	67.1497	115.004	103.787	58.5633	80.4135	61.588	57.5365	31.4235	0	38.7533	0	0	104.014	21.2675	131.669	13.0581	15.9235	0	0	0	0	0	36.1584	34.1093	21.4949	60.4181	54.1778	49.7994	40.5726	40.5761	26.1385	35.9757	38.3469	17.8048	33.5505	26.2777
FASYN-ELONG-PWY: fatty acid elongation -- saturated	0	0	0	0	0	33.5041	0	69.2053	121.014	106.74	17.5178	142.233	105.992	47.9003	89.63	0	16.4643	0	17.3938	0	200.751	266.06	186.389	182.198	258.782	39.2583	93.8667	169.55	178.125	223.232	198.747	182.196	182.181	162.587	181.276	170.565	174.535	189.079	197.93	206.594	257.899	230.431	232.925	166.553	185.104	211.024	189.774	255.398	221.706
FASYN-INITIAL-PWY: superpathway of fatty acid biosynthesis initiation (E. coli)	0	0	0	0	0	348.137	354.755	467.068	231.834	490.888	95.4755	208.963	195.801	108.725	160.318	111.055	70.4519	60.3284	119.953	65.5656	289.598	196.663	157.724	189.394	175.629	430.615	275.432	290.876	226.266	274.163	220.211	227.505	235.244	329.567	257.476	344.137	205.111	215.294	266.915	220.769	210.786	187.174	186.92	134.115	168.572	158.681	151.156	200.278	183.637
FERMENTATION-PWY: mixed acid fermentation	0	0	0	0	0	0	0	63.1967	87.1487	85.1621	72.9069	168.688	198.896	81.0404	133.751	60.3793	43.0079	77.3326	87.4242	82.2749	23.2924	0	23.4231	0	0	65.1658	13.7932	148.193	0	21.0147	0	0	11.2364	28.7448	0	50.3808	8.98445	45.3014	53.8093	90.099	89.2759	88.6751	92.4565	52.6173	85.037	77.4649	40.1648	57.8939	44.1164
FOLSYN-PWY: superpathway of tetrahydrofolate biosynthesis and salvage	0	0	0	0	0	18.0641	0	13.5855	0	9.809	31.2507	80.916	79.9387	33.4886	53.6889	9.08736	31.6961	0	0	23.1267	0	0	0	0	0	55.879	0	66.5755	0	0	0	0	0	0	0	22.563	15.402	17.5763	95.8141	125.254	102.394	61.6411	72.0427	40.0988	56.8119	71.0055	33.6165	74.601	38.684
FUC-RHAMCAT-PWY: superpathway of fucose and rhamnose degradation	0	0	0	0	0	0	21.8213	58.3519	74.3893	89.6214	48.5199	137.192	126.708	76.2821	107.131	71.1496	39.6774	73.3281	83.9577	41.162	161.069	110.545	60.904	73.8319	67.5244	71.7535	85.8801	118.572	106.078	117.818	0	0	0	26.5497	0	28.4971	11.8608	10.8752	47.8711	50.7078	99.2695	69.4938	69.0657	51.5116	75.1498	55.4828	47.4736	61.0875	55.6579
FUCCAT-PWY: fucose degradation	0	0	0	0	0	0	13.9836	34.3848	61.4136	60.67	76.8006	150.01	116.634	89.3382	104.828	82.4387	89.2307	102.274	80.276	57.6388	147.093	236.824	203.681	153.225	347.122	45.5552	58.3251	127.35	230.792	312.449	0	0	0	35.4742	0	19.439	6.55107	6.08648	40.9168	32.5465	113.427	98.3441	77.3764	46.6309	84.5451	78.5025	29.2245	45.8595	39.9074
GALACT-GLUCUROCAT-PWY: superpathway of hexuronide and hexuronate degradation	0	0	17.8224	0	0	0	38.3972	47.6877	89.5976	102.133	101.759	147.2	173.352	51.988	130.549	94.3046	58.2986	71.8548	93.1432	145.197	112.714	86.4681	77.8681	0	89.9441	169.402	128.076	143.691	83.8127	96.0636	18.29	10.9552	25.645	22.4857	0	40.4293	26.6431	51.1601	51.272	49.8867	76.1873	54.4744	45.2767	41.2111	63.0367	57.1772	32.0147	54.8439	50.181
GALACTARDEG-PWY: D-galactarate degradation I	0	0	0	0	0	31.7963	15.242	65.4539	108.474	108.533	122.961	199.186	189.016	90.4348	178.015	107.304	72.3592	124.183	78.4288	83.1905	54.3707	21.3176	31.8829	16.9914	35.0051	86.4403	18.835	245.388	0	18.5455	6.96027	0	12.6105	26.9888	15.7473	40.4722	19.1756	20.6692	51.8376	34.7635	106.945	76.8482	63.6359	56.4173	68.9727	90.9052	47.4984	69.602	72.0805
GALACTUROCAT-PWY: D-galacturonate degradation I	16.1392	21.7085	33.8512	14.1977	9.95103	14.924	47.8072	80.9182	94.6911	96.8768	148.64	121.751	157.66	208.521	138.15	168.038	155.667	170.132	152.009	212.848	84.6992	82.137	68.5503	0	75.6876	124.136	98.1874	118.515	60.8017	70.8748	44.3945	35.7333	66.4116	50.3933	50.5041	49.9509	25.9622	54.6741	76.1446	63.6326	86.0435	54.7532	41.0149	57.8081	84.7955	59.5799	128.952	99.4975	56.6564
GALLATE-DEGRADATION-I-PWY: gallate degradation II	0	0	0	0	0	0	0	0	0	0	0	0	0	0	0	0	0	0	0	0	0	0	0	0	0	0	0	0	0	0	0	0	0	0	0	0	0	0	0	0	0	0	0	0	0	0	0	0	0
GALLATE-DEGRADATION-II-PWY: gallate degradation I	0	0	0	0	0	0	0	0	0	0	0	0	0	0	0	0	0	0	0	0	0	0	0	0	0	0	0	0	0	0	0	0	0	0	0	0	0	0	0	0	0	0	0	0	0	0	0	0	0
GLCMANNANAUT-PWY: superpathway of N-acetylglucosamine, N-acetylmannosamine and N-acetylneuraminate degradation	0	0	28.4425	0	32.2557	86.5802	62.8318	72.5521	179.482	111.862	212.311	222.203	255.658	286.767	248.501	266.506	225.493	291.233	350.607	246.668	60.3362	32.1359	70.4369	33.2938	51.1793	122.827	55.2115	160.3	40.1922	15.4658	0	0	0	9.34258	7.54846	38.1027	11.1528	44.7322	52.4174	83.5301	113.746	101.255	121.438	62.1847	67.8912	83.0395	102.715	69.2178	62.6334
GLUCARDEG-PWY: D-glucarate degradation I	0	0	0	0	0	0	33.8589	44.8373	120.652	66.5381	64.7226	153.328	163.789	74.1379	124.094	76.7668	51.3093	59.6824	81.1936	55.9854	16.3197	19.3849	26.9936	22.1086	21.1538	83.3445	39.1269	197.771	27.6234	44.427	36.7047	36.4186	70.066	61.6647	32.4969	63.8721	48.3925	57.3503	72.8358	39.1615	85.4479	68.3366	55.3633	48.9891	60.4107	86.6235	32.2925	66.8534	49.0529
GLUCARGALACTSUPER-PWY: superpathway of D-glucarate and D-galactarate degradation	0	0	0	0	0	31.7963	15.242	65.4539	108.474	108.533	122.961	199.186	189.016	90.4348	178.015	107.304	72.3592	124.183	78.4288	83.1905	54.3707	21.3176	31.8829	16.9914	35.0051	86.4403	18.835	245.388	0	18.5455	6.96027	0	12.6105	26.9888	15.7473	40.4722	19.1756	20.6692	51.8376	34.7635	106.945	76.8482	63.6359	56.4173	68.9727	90.9052	47.4984	69.602	72.0805
GLUCONEO-PWY: gluconeogenesis I	0	0	0	0	0	113.208	126.148	82.398	137.876	234.397	115.091	124.381	199.07	73.9438	147.624	117.539	72.3286	64.5481	80.5676	131.911	327.665	401.99	340.085	310.909	436.343	79.2765	242.45	114.136	365.188	437.477	86.742	33.917	0	0	61.129	170.347	30.7788	73.2202	124.659	142.08	97.1278	91.3854	82.4936	67.6882	88.0338	86.7545	51.5878	81.9785	66.3928
GLUCOSE1PMETAB-PWY: glucose and glucose-1-phosphate degradation	0	0	0	0	0	14.1515	18.3954	80.1105	65.0586	107.205	31.1057	97.535	60.4123	14.5379	91.0691	63.935	31.8245	12.6395	11.1882	24.4587	22.1401	0	8.39395	0	15.3696	70.3897	23.4266	55.372	0	8.4633	0	0	0	21.4424	0	29.8212	7.50683	0	48.653	39.7259	83.498	68.5789	64.498	52.4286	63.3259	77.8435	39.4455	63.7213	50.575
GLUCUROCAT-PWY: superpathway of &beta;-D-glucuronide and D-glucuronate degradation	0	0	14.3925	0	0	0	28.2076	36.6618	77.2212	82.5761	75.6652	124.406	137.759	36.448	100.921	75.1197	41.4117	51.6806	74.8412	119.477	91.179	68.2843	60.0546	0	72.2298	153.753	113.003	146.014	77.1222	81.8721	14.4117	7.98619	19.2138	17.3097	0	34.9667	27.7293	47.7734	41.4761	38.5087	70.9749	59.5097	48.2169	36.6411	56.6359	56.7438	23.1258	44.2068	45.9847
GLUDEG-I-PWY: GABA shunt	0	0	0	0	0	0	0	0	0	16.1281	0	0	0	2.86818	5.07378	0	0	0	0	0	0	0	0	0	0	0	0	0	0	0	0	0	0	0	0	0	0	0	0	0	0	0	7.11922	0	5.95098	0	0	0	0
GLUDEG-II-PWY: L-glutamate degradation VII (to butanoate)	0	0	0	0	0	0	0	14.7785	0	0	16.9978	0	0	0	0	0	0	0	0	16.8079	0	0	0	0	0	0	0	0	0	0	0	0	0	0	0	0	8.64732	0	0	0	44.1196	36.6833	36.1046	0	0	0	0	16.9871	11.8336
GLUTORN-PWY: L-ornithine biosynthesis	27.8804	82.398	262.068	97.5276	79.0569	166.772	97.0567	128.81	153.022	196.018	195.867	203.409	214.098	252.817	190.255	265.073	228.127	247.764	288.163	251.37	255.472	275.631	167.631	233.272	264.277	207.654	168.239	193.7	148.026	190.893	151.733	167.561	144.674	215.542	169.161	194.854	155.477	185.444	180.367	174.22	208.728	233.423	246.116	229.126	221.239	243.451	159.377	205.398	207.823
GLYCOCAT-PWY: glycogen degradation I (bacterial)	0	0	0	0	0	0	0	40.0258	57.7835	80.7883	59.3557	115.964	74.2704	0	65.1439	0	0	13.3925	0	18.451	31.0798	0	0	0	0	41.2116	0	77.1668	0	16.1346	0	0	0	0	0	55.3975	0	0	58.2315	35.9301	82.0149	47.5849	63.087	72.7995	56.3471	74.045	38.4542	66.2541	57.2049
GLYCOGENSYNTH-PWY: glycogen biosynthesis I (from ADP-D-Glucose)	53.9238	32.7641	244.478	67.3486	79.8614	239.04	245.374	233.418	227.472	228.078	223.484	238.302	244.614	284.994	249.359	314.533	246.803	293.202	332.727	301.872	230.031	186.077	153.101	206.604	146.001	269.431	209.922	215.285	133.198	161.201	165.087	144.219	201.944	267.508	179.015	250.965	190.071	197.682	198.659	150.041	133.766	114.831	133.167	165.762	196.019	155.33	155.321	162.621	172.003
GLYCOL-GLYOXDEG-PWY: superpathway of glycol metabolism and degradation	0	0	0	0	0	0	0	63.1327	36.6358	82.6038	8.47472	45.8997	10.391	7.84698	20.9663	14.3918	0	0	11.1969	16.1929	16.6456	0	0	20.2074	0	4.43157	0	40.0516	0	3.40167	0	0	0	0	0	5.11199	0	1.93311	1.99975	3.93071	34.9001	33.1163	19.2224	18.856	19.3991	24.0549	10.0013	22.8674	15.0572
GLYCOLYSIS-E-D: superpathway of glycolysis and Entner-Doudoroff	0	0	0	0	0	26.9475	13.7014	131.545	147.28	189.766	133.382	178.765	204.829	115.199	162.647	88.3276	86.0047	109.842	124.366	62.1496	60.262	23.2118	0	0	0	141.013	52.5628	186.138	0	72.6484	59.7079	0	0	23.7012	16.2782	76.6467	65.8969	54.7976	74.4545	65.0407	142.885	143.081	121.251	97.0853	89.2484	99.1553	61.1638	111.772	96.1309
GLYCOLYSIS-TCA-GLYOX-BYPASS: superpathway of glycolysis, pyruvate dehydrogenase, TCA, and glyoxylate bypass	0	0	0	0	0	0	0	66.3721	89.3624	154.166	56.0806	163.488	162.962	44.4985	133.173	36.488	34.2224	32.7774	56.4948	40.758	21.7165	0	0	0	0	82.0882	12.6919	151.226	0	20.5399	0	0	0	0	0	57.2869	47.8397	32.2527	50.798	76.2218	93.9636	93.2054	86.2271	58.8175	73.5802	74.7958	40.0367	63.3004	49.7294
GLYCOLYSIS: glycolysis I (from glucose 6-phosphate)	76.9134	77.6949	365.608	111.92	103.264	464.268	403.297	497.521	292.828	482.103	276.41	241.978	296.038	335.44	254.806	306.913	257.108	329.826	353.33	307.744	425.357	461.511	432.659	421.137	486.768	428.855	351.137	287.189	353.236	429.91	386.02	395.485	394.981	442.36	401.921	395.898	334.448	390.795	358.992	385.239	258.605	284.843	310.899	338.627	350.686	299.981	271.737	311.8	299.067
GLYOXYLATE-BYPASS: glyoxylate cycle	0	0	0	0	0	8.29992	0	22.9261	34.4559	63.1265	25.894	106.008	86.0342	29.502	90.5339	26.6648	22.9949	19.46	27.2106	23.3261	12.038	0	0	0	0	34.5506	12.9112	80.3785	0	5.49108	0	0	0	0	0	27.3013	21.9573	12.7708	35.3348	41.4482	38.1227	42.986	36.1652	27.8423	32.6866	28.8279	21.557	25.4464	19.8681
GOLPDLCAT-PWY: superpathway of glycerol degradation to 1,3-propanediol	16.2446	48.782	90.4962	43.6213	19.0051	45.5482	31.1996	50.3071	54.1055	53.0994	85.9489	50.8314	168.993	121.332	58.103	96.1373	94.7024	91.6542	102.656	86.5972	16.7041	0	12.8533	0	0	11.8578	13.717	6.46533	0	0	22.1376	0	13.5915	22.707	10.0782	0	7.01353	20.1521	22.9522	20.8172	31.3079	42.4642	31.3963	25.2675	22.1064	27.0763	55.1809	40.9591	19.0523
HCAMHPDEG-PWY: 3-phenylpropanoate and 3-(3-hydroxyphenyl)propanoate degradation to 2-oxopent-4-enoate	0	0	0	0	0	0	0	16.2012	17.9348	22.1882	11.7774	82.9107	63.2609	13.106	31.9355	22.3222	14.4306	0	9.63436	8.11332	0	0	0	0	0	0	0	0	0	0	0	0	0	0	0	10.8095	7.66254	0	13.4721	22.6349	0	0	0	0	0	0	0	0	0
HEME-BIOSYNTHESIS-II: heme biosynthesis I (aerobic)	0	0	0	0	0	0	12.9371	35.8879	41.8751	68.8407	27.6053	99.3252	70.647	11.708	102.935	9.90738	19.016	20.92	16.2593	26.2523	7.52526	4.33294	0	0	0	34.3385	16.0991	58.4305	0	11.5436	15.0924	0	0	14.3214	14.4983	28.5363	30.1066	56.2035	31.1866	33.9357	100.597	107.376	86.7225	65.6216	53.6755	81.2856	48.0161	88.1754	52.4119
HEMESYN2-PWY: heme biosynthesis II (anaerobic)	0	0	0	0	0	0	10.5065	21.926	39.3248	42.3893	33.8277	90.5664	72.5097	25.9739	88.2755	37.0861	23.2907	26.081	21.4219	38.6086	8.3819	5.93675	5.68713	0	0	27.1691	14.9505	54.8739	0	0	4.2819	0	0	6.79825	0	11.7983	0	6.37177	15.2314	25.289	50.4456	42.8152	40.6117	32.2214	27.3595	36.7431	18.6366	41.7255	31.7291
HEXITOLDEGSUPER-PWY: superpathway of hexitol degradation (bacteria)	46.2339	65.6575	320.123	104.119	99.0867	77.8677	16.056	139.239	170.196	201.032	129.683	195.914	233.573	124.97	180.769	135.942	58.7799	86.9236	127.541	63.6597	81.9915	24.84	0	43.2888	0	133.717	75.7126	211.749	0	49.9226	114.379	162.73	235.522	170.937	208.062	141.428	84.2535	97.1233	223.71	284.077	206.571	224.439	241.789	240.84	313.985	226.059	220.833	249.853	240.87
HISDEG-PWY: L-histidine degradation I	0	0	0	0	0	329.786	276.915	419.471	124.45	420.765	28.7128	34.8918	25.2672	0	25.8898	36.4682	31.5614	43.1217	28.6803	52.7357	222.673	224.729	114.952	211.51	170.287	247.658	166.442	50.9973	108.325	118.624	150.674	144.037	142.557	209.45	175.587	231.125	128.967	122.961	143.399	118.713	40.3271	41.2253	29.8834	18.5529	26.4989	25.9287	15.3108	22.4868	21.7008
HISTSYN-PWY: L-histidine biosynthesis	48.7115	64.6705	276.577	78.4906	80.6474	281.496	321.413	358.997	212.795	355.127	216.41	116.891	235.374	291.49	208.839	240.585	234.677	279.572	265.006	237.112	283.031	336.272	308.698	288.608	322.152	264.072	220.849	155.336	228.535	275.812	206.351	213.42	225.898	295.384	228.678	261.884	213.68	250.119	220.877	195.006	149.647	165.346	187.835	201.233	186.779	185.601	140.164	161.262	181.42
HOMOSER-METSYN-PWY: L-methionine biosynthesis I	16.0674	36.0187	71.3944	16.9812	31.4221	113.125	251.007	352.849	125.409	340.035	75.7105	125.744	195.576	85.7907	163.558	72.7271	82.7526	67.1522	65.0705	58.7849	96.4978	59.2927	99.5133	84.1343	112.89	155.955	54.0908	123.037	96.0088	93.5147	236.598	222.704	170.281	303.579	243.181	289.867	211.772	216.509	199.223	170.385	160.236	165.267	158.954	134.741	119.779	148.236	97.6093	119.115	133.505
HSERMETANA-PWY: L-methionine biosynthesis III	34.7097	32.0371	232.192	48.3684	65.4304	122.833	291.841	409.938	133.538	389.799	79.3981	145.855	172.897	114.725	174.558	99.5567	86.7574	108.826	106.135	93.4605	244.741	370.616	340.599	239.607	466.82	170.138	72.3873	136.866	326.631	446.331	267.939	251.755	206.382	384.498	276.499	343.082	234.021	248.359	231.791	189.405	111.237	125.545	125.524	148.446	131.279	132.937	103.785	109.307	150.972
ILEUSYN-PWY: L-isoleucine biosynthesis I (from threonine)	85.4404	131.654	290.003	150.094	113.777	490.866	473.284	522.023	359.258	595.406	511.286	610.404	581.99	546.932	553.168	502.144	576.263	555.96	495.075	495.135	471.137	469.039	489.341	457.843	499.813	538.775	433.876	380.29	468.064	559.641	259.479	303.557	307.528	387.977	289.538	360.87	256.506	270.622	292.541	291.899	227.423	204.925	227.901	221.137	264.474	240.799	176.923	218.784	232.757
KDO-NAGLIPASYN-PWY: superpathway of (Kdo)2-lipid A biosynthesis	0	0	0	0	0	0	0	0	0	0	0	0	0	0	0	0	0	0	0	0	0	0	0	0	0	0	0	0	0	0	0	0	0	0	0	0	0	0	0	0	0	0	0	0	0	0	0	0	0
KETOGLUCONMET-PWY: ketogluconate metabolism	0	0	0	0	0	0	0	56.6919	47.1271	69.4483	35.9334	90.3275	120.086	24.0893	124.283	25.8103	14.4803	12.2589	21.7894	19.6573	16.6477	0	14.1637	0	4.42237	23.3119	0	76.3789	0	0	0	0	0	8.05851	0	42.7966	6.27213	0	25.1098	36.4769	51.2992	27.0689	22.2346	24.6377	36.4272	30.3635	54.5213	47.5002	44.9423
LACTOSECAT-PWY: lactose and galactose degradation I	81.2226	132.841	670.59	197.303	114.295	34.0784	23.7594	13.0475	116.12	9.37488	33.4881	50.0719	55.3956	83.5042	72.8155	20.9436	17.785	38.9851	21.0509	25.3753	42.3232	23.2733	41.0639	23.7698	0	41.9373	33.1879	102.211	19.6535	41.4193	490.446	543.808	479.074	340.62	425.761	361.05	461.665	552.252	446.846	551.582	807.874	915.512	936.83	815.851	772.217	914.002	686.9	818.96	863.503
LEU-DEG2-PWY: L-leucine degradation I	0	0	0	0	0	0	0	0	0	0	0	0	0	0	0	0	0	0	0	0	0	0	0	0	0	0	0	0	0	0	0	0	0	0	0	0	0	0	0	0	0	0	0	0	0	0	0	0	0
LIPASYN-PWY: phospholipases	0	0	0	0	0	0	0	0	0	0	0	0	0	0	0	0	0	0	0	0	0	0	0	0	0	0	0	0	0	0	0	0	0	0	0	0	0	0	0	0	0	0	0	0	0	0	0	0	0
LPSSYN-PWY: superpathway of lipopolysaccharide biosynthesis	0	0	0	0	0	0	0	0	0	0	0	0	0	0	0	0	0	0	0	0	0	0	0	0	0	0	0	0	0	0	0	0	0	0	0	0	0	0	0	0	0	0	0	0	0	0	0	0	0
LYSINE-AMINOAD-PWY: L-lysine biosynthesis IV	0	0	0	0	0	0	0	0	0	0	0	0	0	0	0	0	0	0	0	0	0	0	0	0	0	0	0	0	0	0	0	0	0	0	0	0	0	0	0	0	0	0	0	0	0	0	0	0	0
MET-SAM-PWY: superpathway of S-adenosyl-L-methionine biosynthesis	27.3675	54.1015	119.524	28.7548	49.2346	145.668	220.507	356.49	170.767	339.631	110.262	181.483	264.618	130.355	219.127	116.003	121.721	103.52	105.421	91.4424	127.902	85.6726	141.971	115.531	160.777	200.294	76.608	185.162	137.816	136.518	200.413	181.339	215.154	311.054	222.189	241.704	205.938	250.076	226.026	228.416	233.119	234.759	230.238	202.699	194.402	224.557	161.758	192.286	196.598
METH-ACETATE-PWY: methanogenesis from acetate	0	0	0	0	0	0	0	0	0	0	0	0	0	0	0	0	0	0	20.6897	0	0	0	0	0	0	0	0	0	0	0	0	0	0	0	0	0	0	0	0	0	0	0	0	0	0	0	0	0	0
METHANOGENESIS-PWY: methanogenesis from H2 and CO2	0	0	0	0	0	0	0	0	0	0	0	0	0	0	0	0	0	0	0	0	0	0	0	0	0	0	0	0	0	0	0	0	0	0	0	0	0	0	0	0	0	0	0	0	0	0	0	0	0
METHGLYUT-PWY: superpathway of methylglyoxal degradation	0	0	0	0	0	0	22.0559	26.1304	31.1986	39.8182	0	52.5416	25.7921	0	26.5212	9.81728	0	7.93791	0	0	0	0	0	0	0	6.34928	0	42.3278	0	0	0	0	0	9.14609	5.37949	23.5849	9.9912	11.3789	23.2041	17.2784	0	0	0	0	0	0	0	0	0
METHYLGALLATE-DEGRADATION-PWY: methylgallate degradation	0	0	0	0	0	0	0	0	0	0	0	0	0	0	0	0	0	0	0	0	0	0	0	0	0	0	0	0	0	0	0	0	0	0	0	0	0	0	0	0	0	0	0	0	0	0	0	0	0
METSYN-PWY: L-homoserine and L-methionine biosynthesis	24.4221	53.0114	117.414	29.9215	47.698	159.811	216.906	356.614	172.911	350.624	123.667	172.249	269.539	140.164	219.253	122.692	133.371	114.07	111.784	100.676	142.462	101.288	158.532	127.871	178.521	206.478	87.8169	176.136	152.843	154.851	190.255	171.537	211.121	302.496	211.099	234.261	202.871	242.488	223.234	212.648	217.249	218.611	217.135	189.879	178.258	209.596	146.137	174.761	185.544
NAD-BIOSYNTHESIS-II: NAD salvage pathway II	0	0	0	0	0	0	0	7.54391	21.3255	12.345	0	33.8221	0	14.4449	12.4643	0	0	0	4.78216	0	16.4554	0	16.0119	0	0	17.6498	0	37.9498	0	0	0	0	0	0	0	9.48688	11.7915	0	15.3897	17.0022	35.4063	40.1487	43.785	20.4541	16.6359	24.0793	7.47599	17.7657	22.5277
NAGLIPASYN-PWY: lipid IVA biosynthesis	0	0	0	0	0	44.108	79.2389	114.055	49.2483	161.186	18.5094	83.9034	68.1332	16.5817	56.5935	5.86463	0	11.9533	27.2583	8.73154	126.447	29.4851	22.3676	0	0	103.395	78.568	145.365	20.4747	16.6012	0	0	0	44.4958	0	49.8213	19.4573	51.3064	54.662	58.443	41.1749	33.2622	33.1512	19.028	25.077	26.4712	10.7394	23.484	20.7306
NONMEVIPP-PWY: methylerythritol phosphate pathway I	0	0	0	0	0	73.1267	125.907	49.7009	0	89.6664	0	0	0	0	0	0	82.888	0	0	51.2076	42.2908	0	0	0	0	0	0	0	0	0	0	39.3715	0	52.9568	0	0	0	0	0	28.0377	0	0	0	0	0	0	0	0	28.574
NONOXIPENT-PWY: pentose phosphate pathway (non-oxidative branch)	138.333	188.887	742.952	263.618	222.097	443.151	409.468	486.485	476.898	526.636	505.665	477.97	769.077	620.522	507.449	586.192	552.335	601.124	666.529	573.368	396.491	386.751	363.138	352.663	405.848	529.195	380.913	531.216	240.455	314.351	320.497	349.277	453.609	474.445	409.87	452.873	336.861	406.931	386.489	385.543	426.499	413.087	440.523	507.884	544.813	449.109	442.939	444.55	457.954
OANTIGEN-PWY: O-antigen building blocks biosynthesis (E. coli)	47.0077	54.2088	213.433	73.0362	58.9125	118.854	84.6971	160.73	163.865	164.45	184.815	161.04	218.258	214.122	194.411	231.219	184.51	218.74	229.656	208.827	95.6621	103.952	112.138	125.557	62.4652	148.466	101.444	151.741	61.169	111.742	261.347	277.838	276.753	272.133	274.329	244.316	243.293	275.816	274.732	325.904	311.746	275.955	285.329	266.938	249.455	273.218	328.257	324.094	310.974
ORNARGDEG-PWY: superpathway of L-arginine and L-ornithine degradation	0	0	0	0	0	0	0	9.69021	0	24.9342	0	0	0	4.11064	8.1737	0	0	0	0	0	0	0	0	0	0	0	0	0	0	0	0	0	0	0	0	0	0	12.8345	19.2421	19.8158	0	0	0	0	0	0	0	0	0
ORNDEG-PWY: superpathway of ornithine degradation	0	0	0	0	0	4.67688	0	18.2747	0	48.1822	0	0	0	0	0	0	0	0	0	0	0	0	0	0	0	0	0	0	0	0	0	0	0	0	0	0	0	13.0165	34.4332	25.8082	0	0	0	0	0	0	0	0	0
P105-PWY: TCA cycle IV (2-oxoglutarate decarboxylase)	0	0	0	0	0	0	0	35.4943	45.3367	68.9533	28.6932	123.373	103.116	22.5282	101.609	27.8878	22.9553	20.4119	36.4814	27.3488	14.0866	0	0	0	0	44.3922	8.14925	98.0121	0	0	0	0	0	0	0	43.6389	28.2816	29.7291	28.2826	56.9073	50.8449	55.7148	54.147	36.9275	53.5868	47.884	28.4559	39.6751	24.7508
P108-PWY: pyruvate fermentation to propanoate I	0	0	0	0	0	88.1669	92.1742	28.0633	67.7118	50.6147	23.8157	42.9795	57.4851	12.6269	56.6923	0	7.96386	6.89373	8.57278	8.63013	51.2822	105.74	84.3805	126.104	91.4856	50.972	56.8972	45.5537	0	39.2347	0	0	0	0	0	7.54642	7.13781	9.96878	18.2575	5.75106	0	0	0	0	7.71064	0	0	0	0
P122-PWY: heterolactic fermentation	0	40.0382	128.644	53.8719	0	166.182	132.848	123.047	178.503	113.378	123.007	150.122	169.334	158.855	128.968	140.452	117.567	143.75	161.624	164.181	27.2001	20.787	25.5327	79.9924	36.1157	116.873	64.2249	99.0768	47.1091	27.8511	200.922	220.669	224.032	260.999	224.737	206.627	149.914	181.914	211.217	201.968	115.219	107.287	93.461	67.6762	65.9962	68.4348	139.257	89.3159	66.4086
P124-PWY: Bifidobacterium shunt	0	52.3418	159.893	69.9385	0	0	0	0	0	0	0	48.3711	0	34.5751	0	0	0	0	0	0	0	0	0	0	0	0	0	12.8859	0	0	55.601	48.9962	53.9992	55.4604	47.6537	20.559	18.7848	35.4988	46.5527	89.6123	53.4074	20.7931	0	32.8582	56.6691	39.1373	116.312	80.6489	65.8886
P125-PWY: superpathway of (R,R)-butanediol biosynthesis	0	0	62.4935	17.0167	16.9808	0	0	0	0	0	0	0	0	0	0	0	0	0	0	0	0	0	0	0	0	0	0	0	0	0	81.9589	60.5162	46.8537	34.0528	51.4734	47.374	68.6228	89.5469	86.7117	137.357	179.002	229.836	191.606	162.842	151.894	196.133	144.216	210.752	178.687
P161-PWY: acetylene degradation	82.5842	104.202	411.435	172.481	179.951	140.537	92.6282	122.104	358.376	139.508	303.931	232.859	324.452	406.125	290.561	339.393	300.699	390.116	403.22	341.222	168.187	166.077	228.11	150.436	170.754	199.773	182.315	206.961	110.168	178.518	297.661	224.45	265.803	215.356	258.667	242.212	226.321	291.814	278.447	327.057	491.916	442.607	470.119	373.969	394.957	445.492	482.799	444.391	427.78
P162-PWY: L-glutamate degradation V (via hydroxyglutarate)	0	0	0	0	0	20.382	25.9751	0	0	0	50.5837	55.5783	98.6761	47.0188	51.2	59.9788	62.0007	96.1367	78.9273	47.6162	0	0	18.9215	0	0	81.1402	45.5598	0	0	0	0	0	0	0	0	0	0	0	0	0	0	0	0	0	0	0	0	0	0
P163-PWY: L-lysine fermentation to acetate and butanoate	0	0	0	0	0	39.1646	0	21.056	0	7.15494	43.9194	26.4388	22.7598	22.0239	11.8785	37.8855	23.0958	28.1583	29.5981	26.0643	26.0631	8.93323	29.7574	0	16.3964	0	0	0	0	0	0	0	0	0	0	0	0	0	0	0	0	0	0	0	0	0	0	0	0
P164-PWY: purine nucleobases degradation I (anaerobic)	44.0452	49.0105	284.873	75.3082	95.9564	101.461	204.508	0	225.263	19.9841	199.144	165.579	193.786	282.872	132.804	164.174	196.67	168.371	219.358	199.622	132.562	92.3977	59.086	81.4196	48.9207	134.941	211.012	186.423	101.622	169.038	132.783	69.5487	175.179	162.917	179.647	181.476	117.783	104.523	161.199	178.261	0	20.6968	0	0	0	0	0	0	0
P165-PWY: superpathway of purines degradation in plants	0	0	0	0	0	0	0	0	0	0	0	0	0	0	0	0	0	0	0	0	0	0	0	0	0	0	0	0	0	0	0	0	0	0	0	0	0	0	0	0	0	0	0	0	0	0	0	0	0
P185-PWY: formaldehyde assimilation III (dihydroxyacetone cycle)	0	51.2385	106.025	58.6548	26.4009	12.7679	39.8754	82.8947	31.5846	71.724	36.604	66.4075	57.7714	155.823	20.9529	71.7715	103.34	108.405	132.452	100.174	20.0639	0	0	0	0	5.55072	14.4966	8.1992	0	0	164.512	172.826	188.61	62.2416	133.081	39.9968	28.9808	77.6984	95.9365	176.648	147.34	115.108	79.3118	105.573	138.487	120.65	257.298	163.243	175.524
P221-PWY: octane oxidation	0	0	0	0	0	0	0	22.4174	3.48108	0	0	5.47048	7.60145	1.65125	4.6399	1.75741	0	0	3.5284	1.2174	0	12.7722	0	0	0	0	1.26803	4.09678	0	0	0	0	0	0	0	0	0	3.42884	0.674761	1.21982	22.5716	15.5794	25.2108	5.66591	0	0	0	11.2901	10.5412
P23-PWY: reductive TCA cycle I	0	0	0	0	0	0	0	31.6208	56.8034	52.9745	31.7523	46.0108	0	16.4755	36.3432	10.4096	12.2222	9.48908	13.0037	10.6809	11.4637	0	0	0	0	46.8498	0	57.0546	0	0	0	0	0	0	0	8.04294	0	11.4742	0	0	0	0	0	0	0	0	0	0	0
P241-PWY: coenzyme B biosynthesis	0	0	0	0	0	0	0	0	0	0	0	0	0	0	0	0	0	0	0	0	0	0	0	0	0	0	0	0	0	0	0	0	0	0	0	0	0	0	0	0	0	0	0	0	0	0	0	0	0
P261-PWY: coenzyme M biosynthesis I	0	0	0	0	0	0	0	0	0	0	0	0	0	0	0	0	0	0	0	0	0	0	0	0	0	0	0	0	0	0	0	0	0	0	0	0	0	0	0	0	0	0	0	0	0	0	0	0	0
P4-PWY: superpathway of L-lysine, L-threonine and L-methionine biosynthesis I	0	0	96.8928	31.3582	20.3554	64.9715	58.3543	77.1035	95.7404	103.118	105.2	149.452	178.721	134.024	150.469	146.18	95.8015	68.7375	103.99	87.8331	81.396	0	84.853	37.6364	65.0377	101.464	32.773	149.253	46.1994	48.8735	67.8221	59.7817	79.1479	104.799	97.1094	140.481	107.316	123.57	119.419	140.226	127.351	147.805	151.351	163.087	164.127	173.091	123.729	156.37	157.747
P42-PWY: incomplete reductive TCA cycle	0	0	0	0	0	46.1396	14.8087	29.8033	53.8421	69.9532	39.668	53.2534	70.5769	18.8528	42.6616	29.7606	14.4627	20.287	18.5753	34.4952	11.1034	0	15.0608	0	0	43.7992	14.6958	56.1088	0	0	0	0	40.2248	0	0	35.6758	52.2055	96.065	35.1692	6.74672	73.6979	58.4646	65.6086	35.1597	51.9407	52.5613	23.2354	42.7943	40.7767
P441-PWY: superpathway of N-acetylneuraminate degradation	0	0	0	0	0	55.6465	26.5242	152.257	227.193	208.356	192.842	229.674	253.124	118.919	222.728	177.82	89.1599	132.822	193.779	105.92	103.013	38.4507	0	57.0646	0	181.988	55.9842	223.907	70.9441	45.5009	0	0	0	0	20.2232	94.5595	33.6843	80.7863	118.267	167.911	191.391	183.237	192.221	142.141	150.536	168.673	144.082	148.816	141.301
P461-PWY: hexitol fermentation to lactate, formate, ethanol and acetate	26.3333	49.114	216.576	72.5942	76.3457	43.608	7.44709	77.6325	115.374	123.02	67.3062	174.683	242.563	59.073	132.703	67.7068	26.7025	44.7528	61.8072	28.9583	43.0798	10.3673	0	19.8768	0	70.6879	34.8247	149.174	0	14.4192	64.2239	97.5209	148.298	98.3823	131.997	83.3004	46.6711	53.3922	147.547	208.004	270.555	250.304	218.564	178.765	246.632	190.346	256.544	260.706	217.871
P562-PWY: myo-inositol degradation I	0	0	0	0	0	0	0	0	0	17.9418	0	0	0	0	6.68548	0	0	0	0	0	0	0	0	0	0	0	0	0	0	0	0	0	0	0	0	0	0	0	0	0	18.5293	7.56593	15.1909	0	22.9061	0	0	8.32451	0
P621-PWY: nylon-6 oligomer degradation	0	0	0	0	0	0	0	0	0	0	0	0	0	0	0	0	0	0	0	0	0	0	0	0	0	0	0	0	0	0	0	0	0	0	0	0	0	0	0	0	0	0	0	0	0	0	0	0	0
PANTO-PWY: phosphopantothenate biosynthesis I	27.3371	35.9734	176.337	66.7044	53.9332	311.514	313.732	399.091	156.303	392.56	72.0477	165.818	212.701	39.9735	137.113	101.916	114.956	101.368	139.966	100.201	372.23	469.184	388.079	401.139	530.973	295.673	290.954	180.905	395.553	538.271	230.396	227.24	229.557	248.607	234.977	270.395	162.745	172.828	250.516	163.367	111.146	82.1956	80.9091	32.8348	91.9226	47.7206	14.8535	52.8816	52.3631
PANTOSYN-PWY: pantothenate and coenzyme A biosynthesis I	17.4104	33.6827	136.012	51.534	54.9088	276.208	279.606	348.725	152.343	323.1	60.7157	111.73	155.315	41.6541	121.185	55.7011	62.281	30.3949	104.536	36.4461	343.043	320.558	266.823	248.648	242.852	238.335	218.707	151.682	227.43	263.358	197.271	197.308	211.668	248.72	207.723	238.937	159.945	160.587	190.693	150.3	91.5211	76.025	79.5656	44.8808	105.075	51.634	25.415	61.3318	49.1337
PENTOSE-P-PWY: pentose phosphate pathway	32.8431	57.1813	199.921	84.4269	54.9974	299.193	286.284	371.153	253.659	352.888	239.318	265.054	320.304	356.27	217.748	316.688	290.83	329.046	421.081	314.511	277.044	225.945	157.123	246.979	206.266	342.752	251.126	226.51	171.682	175.041	242.792	257.18	304.863	328.619	280.935	309.679	238.962	272.503	256.113	275.918	273.696	268.857	270.763	308.762	304.702	312.951	322.735	331.66	290.179
PEPTIDOGLYCANSYN-PWY: peptidoglycan biosynthesis I (meso-diaminopimelate containing)	56.5814	59.8703	247.645	83.8171	83.1121	372.534	348.798	452.207	263.149	427.479	317.961	242.926	349.884	399.879	276.803	334.847	355.424	383.506	335.433	327.1	382.751	462.245	446.128	393.432	527.154	346.752	299.354	220.007	343.748	480.793	261.388	293.848	297.838	355.397	309.304	336.325	246.734	252.803	284.083	297.688	209.364	199.994	213.162	223.829	250.51	213.298	260.499	254.072	228.55
PHOSLIPSYN-PWY: superpathway of phospholipid biosynthesis I (bacteria)	0	0	0	0	0	57.4745	74.6102	184.247	152.225	194.95	139.469	199.868	261.399	111.575	176.316	127.332	72.9954	107.314	76.6427	127.658	68.4317	66.9528	71.3838	76.8227	66.5248	145.246	105.4	185.584	95.8912	113.843	13.665	0	38.7799	28.3498	0	67.6357	47.4493	80.9286	85.7358	87.928	97.838	77.0743	74.2192	47.7173	66.8209	64.8874	42.4877	64.4778	44.3578
POLYAMINSYN3-PWY: superpathway of polyamine biosynthesis II	0	0	0	0	0	0	0	0	0	0	0	32.7461	0	0	0	0	0	0	0	0	0	0	0	0	0	11.0353	0	29.6581	0	0	0	0	0	0	0	0	0	0	0	15.5051	0	0	0	0	0	0	0	0	0
POLYAMSYN-PWY: superpathway of polyamine biosynthesis I	0	0	0	0	0	6.51126	8.92145	31.361	42.6725	72.6051	58.0005	131.406	109.667	42.6534	95.0542	46.4366	41.1205	44.5027	41.6972	28.6094	19.6783	0	12.4815	0	9.59213	56.2153	40.6366	109.863	0	17.5265	0	0	0	12.8725	0	22.4055	8.26013	0	36.6566	48.2878	76.5155	69.7738	67.1062	35.6351	39.6531	55.5329	27.5645	27.0809	41.3988
POLYISOPRENSYN-PWY: polyisoprenoid biosynthesis (E. coli)	0	0	0	0	0	0	0	45.7233	36.5829	49.4715	25.7395	68.5657	58.2767	22.725	55.5003	40.3764	0	24.1469	39.5603	12.9586	8.67509	0	0	0	0	19.9246	17.7137	49.135	0	0	0	0	0	0	0	16.3806	6.14407	12.2752	21.8058	18.574	63.6095	60.9075	60.2925	26.6101	37.9386	42.7619	26.4684	50.466	26.0044
PPGPPMET-PWY: ppGpp biosynthesis	9.98903	0	127.523	33.0881	0	47.8347	39.7129	20.8966	24.899	31.9871	37.4256	38.1939	89.77	36.6572	42.9755	30.1961	22.6544	41.421	0	19.3847	38.2268	12.5141	0	29.9315	11.8427	35.756	36.2067	0	0	5.27912	153.265	147.789	178.157	89.8517	138.432	67.4856	89.7661	130.29	128.166	224.797	203.136	174.518	205.358	197.431	217.312	220.521	287.29	248.032	234.852
PROPFERM-PWY: L-alanine fermentation to propanoate and acetate	0	0	0	0	0	13.932	0	0	36.5309	0	19.4089	18.11	0	0	0	0	0	0	0	0	0	0	0	0	0	15.5591	23.4681	27.3885	0	11.7637	25.3165	0	26.4696	25.5908	0	16.3623	44.5981	43.92	25.1257	17.7155	0	0	0	0	0	0	0	0	0
PROTOCATECHUATE-ORTHO-CLEAVAGE-PWY: protocatechuate degradation II (ortho-cleavage pathway)	0	0	0	0	0	0	0	0	0	7.08807	0	0	0	0	0	0	0	0	0	0	0	0	0	0	0	0	0	0	0	0	0	0	0	0	0	0	0	0	0	0	10.3847	4.55484	11.1631	7.86671	0	10.7582	3.50584	8.08839	12.5348
PRPP-PWY: superpathway of histidine, purine, and pyrimidine biosynthesis	0	0	0	0	0	0	0	134.431	75.0995	153.095	52.5998	96.3848	65.2914	0	105.619	76.2235	0	0	0	0	127.858	0	0	0	0	105.401	79.2657	117.456	0	0	0	0	0	68.3067	0	153.365	0	0	152.281	155.682	163.286	114.341	139.517	115.028	88.6241	129.007	45.5509	119.041	91.5159
PWY-101: photosynthesis light reactions	0	0	0	0	0	0	0	0	0	0	0	0	0	0	0	0	0	0	0	0	0	0	0	0	0	0	0	0	0	0	0	0	0	0	0	0	0	0	0	0	0	0	0	0	0	0	0	0	0
PWY-1042: glycolysis IV (plant cytosol)	155.137	178.366	507.272	206.988	229.387	695.571	565.762	737.846	428.056	724.325	423.549	383.323	549.835	590.888	459.458	501.899	513.467	589.949	575.681	556.318	680.701	749.897	677.044	689.408	771.579	694.689	557.716	438.518	616.182	745.637	581.842	604.737	583.609	645.885	587.5	609.133	496.911	564.581	503.575	553.243	582.995	600.953	634.296	546.791	532.718	605.689	537.313	575.442	574.325
PWY-1269: CMP-3-deoxy-D-manno-octulosonate biosynthesis I	0	0	0	0	0	91.0483	40.5917	61.4373	79.7556	161.498	13.6234	95.5946	114.878	18.3851	72.6908	19.6231	9.32234	14.0125	27.7988	12.1421	103.786	14.9895	44.8654	14.5606	30.1843	108.615	81.1877	87.967	0	43.6524	0	0	6.20626	9.87908	0	50.9032	24.7962	23.8599	61.6731	42.9	44.0194	32.5204	35.6369	22.3677	30.3101	31.9096	13.3955	29.0912	21.4296
PWY-1361: benzoyl-CoA degradation I (aerobic)	0	0	0	0	0	0	0	0	0	0	0	0	0	0	0	0	0	0	0	0	0	0	0	0	0	0	0	0	0	0	0	0	0	0	0	0	0	0	0	0	0	0	0	0	0	0	0	0	0
PWY-1541: superpathway of taurine degradation	0	0	0	0	0	0	0	0	0	0	0	0	0	0	0	0	0	0	0	0	0	0	0	0	0	0	0	0	0	0	0	0	0	0	0	0	0	0	0	0	0	0	0	0	0	0	0	0	0
PWY-1861: formaldehyde assimilation II (RuMP Cycle)	0	44.1589	48.5012	0	61.7598	0	18.1872	0	62.8265	0	0	61.1096	0	47.5516	68.8099	39.396	0	16.3007	0	0	0	0	0	0	0	84.6687	0	193.382	41.3474	49.7629	49.3316	25.054	85.9435	13.7238	46.9992	14.581	94.1297	152.915	45.6792	55.2154	55.794	100.136	157.554	256.118	271.262	200.099	211.685	205.698	227.563
PWY-2221: Entner-Doudoroff pathway III (semi-phosphorylative)	0	0	0	0	0	0	0	0	0	0	0	0	0	15.9525	0	0	0	0	0	0	0	0	0	0	0	0	0	0	0	0	0	0	0	0	0	0	0	0	0	0	0	0	0	0	0	0	0	0	0
PWY-241: C4 photosynthetic carbon assimilation cycle, NADP-ME type	0	0	0	0	0	0	16.4381	23.8314	45.7106	61.3064	42.4673	46.2991	84.3865	11.2758	53.0951	12.4295	11.6703	22.3068	25.4337	0	0	7.88371	0	0	0	18.1366	0	40.6328	0	0	6.50697	0	0	0	0	34.1709	0	20.0667	40.7245	47.8343	11.2409	7.55436	10.3459	0	0	0	10.0233	11.2475	0
PWY-2723: trehalose degradation V	0	0	0	0	0	0	0	21.505	32.5125	44.3905	29.6081	64.8759	38.2429	0	34.2826	0	0	6.68551	0	9.31255	16.8863	0	0	0	0	22.7667	0	42.7529	0	8.60941	0	0	0	0	0	30.3827	0	0	33.0145	20.0279	52.9119	28.0692	38.1004	42.0872	30.3468	44.2778	21.1411	38.8995	31.41
PWY-2941: L-lysine biosynthesis II	43.7254	66.4126	300.336	91.0554	90.6556	142.351	224.844	344.721	222.974	310.7	76.5702	102.906	173.696	176.581	99.9396	195.173	130.692	185.604	189.754	183.58	191.077	151.019	118.988	201.33	164.512	240.194	199.626	199.763	188.777	274.751	286.822	303.467	320.91	344.412	297.29	314.96	226.877	249.392	254.206	275.639	230.319	234.636	251.428	277.707	284.054	273.701	292.994	278.551	282.455
PWY-2942: L-lysine biosynthesis III	42.7788	89.0955	321.843	96.0935	105.06	377.45	362.471	474.265	251.226	487.658	261.475	195.792	346.824	318.677	286.391	307.643	312.392	305.829	288.378	274.447	323.648	389.519	435.931	358.024	479.933	361.642	283.972	252.004	363.97	499.91	299.679	320.448	336.039	363.888	318.446	360.801	254.101	292.398	295.394	297.943	307.538	306.076	312.325	342.855	354.26	323.461	344.565	343.878	338.623
PWY-3001: superpathway of L-isoleucine biosynthesis I	60.6602	74.7302	245.152	106.336	90.1435	144.543	141.417	153.878	216.97	195.771	322.22	281.591	385.169	348.205	333.414	320.411	314.528	351.907	348.127	326.008	237.272	162.185	256.087	160.981	176.772	230.95	213.116	266.254	227.148	292.568	170.182	174.729	200.848	200.906	180.535	202.222	184.072	215.632	201.237	199.088	219.394	222.578	207.518	222.662	251.724	231.845	170.498	209.668	209.749
PWY-3781: aerobic respiration I (cytochrome c)	0	5.68198	2.41996	5.21177	0	32.5379	27.1598	22.9915	20.3591	18.1838	32.0479	8.61687	24.9654	24.4896	14.9591	0	32.558	15.6238	0	6.26375	0	27.6856	42.7027	0	11.5938	23.3726	23.6295	89.5489	44.0329	43.9167	10.8369	7.56634	0	0	0	19.3833	24.776	30.4121	14.034	4.80218	17.7101	11.9213	18.7693	17.3502	17.4946	7.81248	0	12.8699	11.514
PWY-3801: sucrose degradation II (sucrose synthase)	0	0	0	0	0	0	0	0	0	0	0	0	0	0	0	0	0	0	0	0	0	0	0	0	0	0	0	0	0	0	0	0	0	0	0	0	0	0	0	0	0	0	0	0	55.1007	0	0	0	0
PWY-3841: folate transformations II	46.1793	68.66	295.137	79.7897	100.025	373.286	347.287	445.595	251.441	439.707	266.001	222.306	283.425	320.277	235.825	282.126	287.252	299.575	304.193	305.408	378.954	442.632	362.127	395.381	434.466	349.581	309.531	187.173	340.555	425.999	323.192	389.062	301.982	384.603	341.619	352.254	259.145	266.132	307.438	310.551	223.124	212.708	234.768	209.438	243.225	245.857	263.619	265.51	248.136
PWY-4041: &gamma;-glutamyl cycle	0	0	0	0	0	29.7684	12.3298	87.4137	53.2989	118.378	40.5621	69.6596	131.731	24.8537	88.5312	28.8704	32.2491	33.9586	35.1736	28.6031	84.9764	19.8357	31.1563	18.1422	0	45.4635	19.1473	59.1854	12.7025	0	0	0	0	0	0	14.9594	0	9.09718	51.3586	43.6051	96.1932	69.7327	75.5715	43.8223	56.8702	50.9391	40.1289	54.1018	43.8205
PWY-4242: pantothenate and coenzyme A biosynthesis III	46.0213	65.5966	220.619	80.0027	68.3944	257.211	261.4	324.356	185.938	294.185	142.598	115.828	176.784	211.635	151.588	204.371	143.558	174.959	198.371	159.196	278.003	240.07	199.073	192.517	158.113	224.495	184.961	172.566	166.306	176.117	199.139	189.872	226.801	245.577	211.791	224.121	167.101	159.315	180.216	152.248	86.6985	85.623	91.4764	117.428	181.245	82.8937	115.973	100.086	124.674
PWY-4321: L-glutamate degradation IV	0	0	0	0	0	0	0	0	0	0	0	0	0	4.13913	7.44331	0	0	0	0	0	0	0	0	0	0	0	0	0	0	0	0	0	0	0	0	0	0	0	0	0	0	0	0	0	0	0	0	0	0
PWY-4702: phytate degradation I	0	0	0	0	0	5.64401	0	39.9709	49.8895	44.1065	14.513	129.227	39.7215	42.9039	107.701	17.4393	16.6459	26.1366	13.1278	28.9361	19.723	0	35.387	8.98889	0	63.9494	10.563	122.165	0	4.42635	0	0	0	0	0	30.1993	0	0	39.458	41.0189	0	0	0	0	0	0	0	0	0
PWY-4981: L-proline biosynthesis II (from arginine)	18.8872	29.2408	212.278	25.0667	40.0696	173.337	80.743	137.588	98.0847	132.384	75.1182	159.034	104.351	83.8721	173.563	43.2367	27.3746	29.558	44.2164	68.4995	153.897	169.561	86.3796	143.032	138.547	66.9612	75.4628	133.38	0	42.2315	192.936	197.403	219.665	141.493	194.037	134.136	176.655	257.873	191.254	245.091	381.723	375.768	434.436	409.139	345.322	419.401	346.679	382.376	424.515
PWY-4984: urea cycle	0	0	0	0	0	82.0552	55.0303	101.778	45.1735	96.0244	52.216	0	0	26.1084	0	53.0558	29.4782	20.3941	22.0566	32.5526	18.7024	0	22.7424	0	0	0	0	0	0	0	8.74417	0	8.94678	0	0	0	0	0	0	0	9.34438	0	21.7548	0	0	0	0	6.72029	0
PWY-5004: superpathway of L-citrulline metabolism	0	0	0	0	0	0	0	0	0	0	0	0	0	0	0	0	0	0	0	0	0	0	0	0	0	0	0	0	0	0	0	0	0	0	0	0	0	0	0	0	0	0	0	0	0	0	0	0	0
PWY-5005: biotin biosynthesis II	0	0	0	0	0	0	0	0	0	0	0	0	0	0	0	0	0	0	0	0	0	0	0	0	0	0	0	0	0	0	0	0	0	0	0	0	0	0	0	0	0	0	0	0	0	0	0	0	0
PWY-5022: 4-aminobutanoate degradation V	18.6941	24.1354	56.312	0	51.0844	14.1676	22.9285	71.0726	50.7118	124.58	90.3718	166.883	169.272	72.7084	144.351	163.807	104.63	118.89	141.505	142.111	77.6624	13.3286	13.4585	14.9216	0	115.678	30.709	126.409	50.6692	12.2344	0	0	0	33.385	0	50.1539	17.1045	52.6986	99.2177	41.414	83.8988	55.1699	62.8579	36.6061	41.8975	51.0907	26.7535	51.7194	37.8998
PWY-5030: L-histidine degradation III	0	0	0	0	0	310.203	277.402	390.344	131.164	391.593	29.8021	34.1417	29.3273	0	19.089	28.0289	25.1494	36.1294	18.0171	46.1342	224.584	222.718	111.38	209.638	181.559	246.821	169.045	59.0274	120.335	130.642	159.489	159.804	148.054	226.265	189.279	237.225	133.325	127.817	142.342	116.165	0	0	0	0	0	0	0	0	0
PWY-5044: purine nucleotides degradation I (plants)	0	0	0	0	0	0	0	0	0	0	0	0	0	0	0	0	0	0	0	0	0	0	0	0	0	0	0	0	0	0	0	0	0	0	0	0	0	0	0	0	0	0	0	0	0	0	0	0	0
PWY-5083: NAD/NADH phosphorylation and dephosphorylation	0	0	0	0	0	27.2622	33.8896	34.555	64.3799	131.487	57.3918	13.2579	65.2562	28.4402	29.3283	0	44.0418	21.6429	0	9.17434	50.0235	13.3393	0	14.5754	10.676	130.203	13.0387	142.061	0	22.4014	0	0	0	26.9952	0	25.7309	0	19.0764	27.0902	30.6007	27.9845	17.1139	23.8937	34.9083	29.4394	12.3153	0	21.2756	11.2619
PWY-5088: L-glutamate degradation VIII (to propanoate)	0	0	0	0	0	0	0	15.514	0	43.8212	0	0	0	0	0	0	0	0	0	0	0	0	0	0	0	0	0	0	0	0	0	0	0	0	0	0	5.11017	0	0	0	0	0	0	0	0	0	0	0	0
PWY-5097: L-lysine biosynthesis VI	44.5753	73.0603	310.842	92.6733	89.6762	369.492	341.655	452.991	263.863	442.36	328.713	203.699	357.476	389.881	295.552	320.474	350.671	377.097	340.107	341.3	314.18	376.051	432.486	336.753	462.634	241.922	228.801	243.636	303.666	425.598	294.756	306.427	325.375	344.886	317.164	320.442	245.197	272.835	288.141	282.14	219.402	207.653	211.471	265.164	296.688	226.233	301.062	271.954	263.261
PWY-5100: pyruvate fermentation to acetate and lactate II	71.7669	119.221	456.075	134.918	137.681	226.352	206.252	139.252	298.848	199.16	290.029	193.99	298.15	366.789	255.212	364.902	284.025	356.629	400.701	308.103	184.466	162.994	191.009	197.058	162.021	225.482	261.153	253.246	94.2457	151.167	324.885	336.907	364.091	392.222	363.542	341.321	308.77	342.04	336.172	342.179	441.962	458.435	455.877	456.501	462.635	407.959	440.795	435.118	449.314
PWY-5101: L-isoleucine biosynthesis II	19.4837	20.965	152.184	80.5485	38.6337	26.1965	32.6567	38.0392	57.0038	24.5496	85.9959	65.3393	110.813	179.813	101.35	229.831	171.795	207.657	247.775	156.983	239.654	337.093	318.044	201.157	394.683	55.14	109.792	73.8903	319.199	424.173	52.0867	104.562	71.8145	109.958	11.5601	48.2646	36.0438	38.9065	30.5363	20.1528	45.7839	29.259	45.7959	112.55	92.7172	84.359	66.5905	71.1554	60.3825
PWY-5103: L-isoleucine biosynthesis III	64.9372	85.3717	208.188	116.828	94.7963	167.049	160.583	177.615	278.32	210.215	437.094	448.257	454.15	468.241	465.352	430.225	504.002	446.791	435.475	438.621	351.682	402.174	453.654	321.831	471.281	242.573	271.928	307.479	398.529	513.16	157.321	175.038	194.254	208.161	168.186	193.914	175.426	199.532	172.035	189.082	169.466	168.414	154.356	166.782	224.221	176.603	131.164	161.53	157.631
PWY-5104: L-isoleucine biosynthesis IV	48.2043	0	169.216	20.4168	83.831	62.9413	37.9168	66.4701	141.941	93.6849	292.993	232.368	367.563	295.81	235.844	238.633	254.801	254.885	263.243	278.103	92.3364	122.125	83.0993	55.7348	83.5439	126.508	133.557	219.209	129.247	130.726	134.027	111.756	149.425	135.528	133.768	153.888	151.435	178.224	135.428	164.533	228.219	212.534	232.907	213.969	222.419	241.872	177.841	218.295	224.176
PWY-5121: superpathway of geranylgeranyl diphosphate biosynthesis II (via MEP)	0	0	0	0	0	0	0	11.5034	0	23.097	0	0	0	0	0	0	0	0	0	0	13.1933	0	0	0	0	0	0	0	0	0	0	0	0	0	0	0	0	0	0	9.8358	0	0	0	0	0	0	0	0	0
PWY-5136: fatty acid &beta;-oxidation II (peroxisome)	0	0	0	0	0	0	0	111.473	75.0982	182.536	62.9204	119.786	81.6047	52.0023	79.8226	70.4447	37.0095	59.712	42.0179	54.3517	29.4721	0	39.8049	0	0	72.8847	21.4417	78.8442	13.8432	15.1235	0	0	0	0	0	38.2488	34.6096	22.6889	57.4367	54.2056	37.878	30.0517	32.6936	18.7669	34.2834	28.7049	14.0794	25.5463	19.5917
PWY-5138: unsaturated, even numbered fatty acid &beta;-oxidation	0	0	0	0	0	0	0	43.3385	36.4281	62.1595	16.6598	63.0846	68.3958	21.9486	50.5947	27.1218	32.1997	45.6961	23.4882	18.8715	25.5441	0	0	0	0	50.5814	0	60.2438	0	19.6573	24.2653	0	0	0	9.53329	10.4959	0	0	25.8299	43.0256	26.238	22.3079	26.1048	11.8481	30.8807	18.3713	9.77996	17.6872	13.3617
PWY-5154: L-arginine biosynthesis III (via N-acetyl-L-citrulline)	25.2721	33.7345	50.5772	0	47.2082	206.932	179.796	198.457	168.017	248.041	92.9117	179.401	177.577	103.178	165.585	45.7735	45.997	51.7774	18.8449	65.85	246.754	245.318	156.536	219.149	238.646	213.693	186.24	177.791	159.559	188.841	173.61	203.309	184.866	237.752	202.02	237.183	182.119	185.309	205.862	169.656	87.3303	73.455	114.928	71.0837	67.481	67.009	45.3791	52.9915	43.2304
PWY-5173: superpathway of acetyl-CoA biosynthesis	17.3723	10.8884	33.766	11.2842	29.139	8.79547	0	18.0987	0	36.3322	25.6657	116.834	44.3741	18.2576	64.0983	7.48679	0	17.1089	37.5923	0	0	8.13146	0	0	0	71.6557	11.2571	101.548	0	0	56.6047	6.21102	0	9.30312	0	16.4931	0	0	12.619	6.37911	75.5694	35.3557	41.6711	27.0163	47.2276	31.7034	72.4942	20.4347	17.7389
PWY-5177: glutaryl-CoA degradation	23.2123	27.3165	0	21.4979	0	47.3006	30.9901	104.991	78.4682	129.275	137.863	170.517	199.911	142.968	166.425	203.864	136.617	153.522	150.947	142.913	36.9695	38.3409	50.8369	20.2128	24.6811	161.749	34.8116	122.344	20.6429	18.3971	26.336	13.2447	53.4915	52.0781	33.2163	41.5129	51.9617	49.4418	104.072	73.7948	53.1888	52.4421	54.0508	47.7332	62.6552	63.3456	35.1929	57.4368	48.5395
PWY-5180: toluene degradation I (aerobic) (via o-cresol)	0	0	0	0	0	0	0	0	0	0	0	44.3412	0	0	0	0	0	0	0	0	0	0	0	0	0	0	0	0	0	0	0	0	0	0	0	0	0	10.269	28.2745	41.2201	0	0	0	0	9.01601	0	0	0	0
PWY-5181: toluene degradation III (aerobic) (via p-cresol)	0	0	0	0	0	0	0	0	0	0	0	0	0	0	0	0	0	0	0	0	0	0	0	0	0	0	0	0	0	0	0	0	0	0	0	0	0	0	0	0	0	0	0	0	0	0	0	0	0
PWY-5182: toluene degradation II (aerobic) (via 4-methylcatechol)	0	0	0	0	0	0	0	0	0	0	0	44.3412	0	0	0	0	0	0	0	0	0	0	0	0	0	0	0	0	0	0	0	0	0	0	0	0	0	10.269	28.2745	41.2201	0	0	0	0	9.01601	0	0	0	0
PWY-5188: tetrapyrrole biosynthesis I (from glutamate)	27.456	36.9222	180.97	73.873	69.4651	27.5554	31.1201	52.7672	70.414	69.3614	146.736	217.326	190.26	199.305	156.982	257.474	157.104	172.257	215.478	187.805	141.385	164.329	129.31	72.5437	20.612	122.911	74.5435	155.695	138.675	191.407	27.5322	24.5804	73.9959	73.7565	42.9999	77.6385	51.7073	51.2454	72.822	35.6883	115.31	118.459	136.792	173.406	172.387	132.549	108.977	134.617	138.656
PWY-5189: tetrapyrrole biosynthesis II (from glycine)	0	0	0	0	0	0	0	26.2893	46.3858	28.5678	14.0212	96.3651	53.8978	20.8466	67.1463	13.0558	0	0	24.8336	16.7513	16.2043	0	7.79709	0	0	38.6851	15.6741	71.3356	0	27.417	0	0	0	16.5791	0	29.759	8.97501	0	32.6196	29.4432	52.397	44.3175	53.4109	26.2172	55.735	43.6278	22.5731	52.8547	31.7063
PWY-5198: factor 420 biosynthesis	0	0	0	0	0	0	0	0	0	0	0	0	0	0	0	0	0	0	0	0	0	0	0	0	0	0	0	0	0	0	0	0	0	0	0	0	0	0	0	0	0	0	0	0	0	0	0	0	0
PWY-5265: peptidoglycan biosynthesis II (staphylococci)	24.2977	44.0253	238.349	73.107	37.4568	62.206	110.233	0	74.5936	0	126.445	68.4928	0	163.302	142.68	217.588	157.422	207.378	227.492	190.386	0	0	65.5475	0	79.5194	108.768	96.1481	0	0	0	62.8845	129.753	194.69	214.169	117.521	199.114	143.03	169.099	161.983	65.9291	183.445	170.08	201.31	219.241	263.402	217.599	225.147	227.294	229.799
PWY-5304: superpathway of sulfur oxidation (Acidianus ambivalens)	0	0	0	0	0	0	0	0	0	0	0	0	0	0	0	0	0	0	0	0	0	0	0	0	0	0	0	0	0	0	0	0	0	0	0	0	0	0	0	0	0	0	0	0	0	0	0	0	0
PWY-5345: superpathway of L-methionine biosynthesis (by sulfhydrylation)	0	0	0	0	0	0	24.2356	67.5423	84.6157	50.4765	37.1285	116.111	96.8644	40.4547	74.7483	46.4793	50.7426	28.1908	0	31.2218	74.5169	0	21.7004	0	0	60.464	48.2444	92.6928	33.5664	41.726	0	0	52.4065	65.0524	15.8415	92.361	58.5149	68.6952	80.5312	83.079	97.322	87.2427	90.5723	68.1525	80.3501	78.7946	45.6386	83.0851	50.1481
PWY-5347: superpathway of L-methionine biosynthesis (transsulfuration)	27.0562	50.4016	118.841	32.5214	50.9875	114.558	131.948	143.649	168.953	222.304	131.931	179.362	270.274	146.324	218.706	128.122	136.952	121.814	120.278	108.503	150.067	112.134	165.738	131.141	191.989	187.72	91.6908	181.913	164.384	168.52	186.418	159.112	194.829	239.594	201.538	215.239	200.596	242.313	209.249	210.834	235.557	237.895	232.685	202.726	181.884	226.342	153.607	186.779	200.864
PWY-5367: petroselinate biosynthesis	0	0	0	0	0	0	0	14.8896	25.9716	7.62642	8.23724	30.5222	36.4335	0	0	0	10.2876	11.5722	12.0868	0	0	0	0	0	0	15.1969	0	22.21	0	0	0	0	0	0	0	7.77332	0	0	11.7302	4.99938	18.7954	17.2313	14.2825	8.61438	19.0559	8.33223	9.14052	11.9077	6.52005
PWY-5384: sucrose degradation IV (sucrose phosphorylase)	0	0	12.9113	0	0	0	0	16.1066	28.8811	32.8063	98.2083	138.917	140.696	108.679	137.064	96.4805	79.0735	101.784	89.4879	106.123	19.4966	11.1998	7.30672	52.3413	0	59.8402	20.959	86.8985	0	8.52429	21.3332	27.0528	50.178	14.5005	51.1902	27.0074	0	19.0784	58.2257	124.235	64.7505	35.1946	37.2039	40.5725	46.1886	44.6958	283.902	144.983	138.331
PWY-5392: reductive TCA cycle II	0	0	0	0	0	0	0	24.5871	0	38.691	0	0	0	0	0	8.13617	0	8.64156	0	0	0	0	0	0	0	31.8736	0	0	0	0	0	0	0	0	0	7.06188	7.3694	10.4793	0	0	0	0	0	0	0	0	0	0	0
PWY-5415: catechol degradation I (meta-cleavage pathway)	0	0	0	0	0	0	0	0	0	0	0	14.579	0	0	0	0	0	0	0	0	0	0	0	0	0	0	0	0	0	0	0	0	0	0	0	0	0	6.52296	22.3071	20.7627	0	0	0	0	7.29461	0	0	0	0
PWY-5417: catechol degradation III (ortho-cleavage pathway)	0	0	0	0	0	0	0	0	11.2465	0	0	0	0	0	0	0	0	0	0	0	0	0	0	0	0	0	0	0	0	0	0	0	0	0	0	0	0	0	0	0	0	0	0	0	0	0	0	0	0
PWY-5431: aromatic compounds degradation via &beta;-ketoadipate	0	0	0	0	0	0	0	0	11.2465	0	0	0	0	0	0	0	0	0	0	0	0	0	0	0	0	0	0	0	0	0	0	0	0	0	0	0	0	0	0	0	0	0	0	0	0	0	0	0	0
PWY-5464: superpathway of cytosolic glycolysis (plants), pyruvate dehydrogenase and TCA cycle	0	0	0	0	0	0	0	0	0	0	0	35.4208	0	0	0	0	0	0	0	0	0	0	0	0	0	0	0	74.4975	0	0	0	0	0	27.9357	0	0	0	0	25.422	17.1454	0	0	0	0	49.1904	0	34.3832	0	0
PWY-5484: glycolysis II (from fructose 6-phosphate)	66.1139	73.4725	344.007	106.864	96.7908	461.498	389.529	469.988	267.106	442.785	223.236	212.711	229.534	264.883	208.964	244.3	191.63	263.723	289.234	239.853	440.348	485.495	419.811	440.457	497.007	455.804	365.152	284.523	359.875	436.689	400.535	405.135	402.703	444.453	404.221	381.783	320.859	381.123	359.394	363.887	179.999	200.382	225.282	277.529	314.48	218.372	199.857	227.448	223.898
PWY-5505: L-glutamate and L-glutamine biosynthesis	0	0	0	0	0	0	0	0	0	22.6775	0	0	0	0	0	0	0	0	0	0	0	0	0	0	0	0	0	0	0	0	0	0	0	0	0	0	0	0	0	0	0	0	0	0	0	0	0	0	0
PWY-5509: adenosylcobalamin biosynthesis from cobyrinate a,c-diamide I	0	0	0	0	0	0	0	0	0	0	0	0	0	0	0	0	0	0	0	0	0	0	0	0	0	0	0	0	0	0	0	0	0	0	0	0	0	0	0	0	44.422	32.7841	34.3618	23.4832	29.503	32.9408	20.4562	34.0973	30.2948
PWY-561: superpathway of glyoxylate cycle and fatty acid degradation	0	0	0	0	0	0	0	36.2914	46.0125	74.155	33.4385	124.096	92.2305	25.478	87.8366	28.0804	26.0139	26.0927	35.9017	23.0178	14.802	0	0	0	0	45.5462	8.72636	88.6959	0	0	0	0	0	0	0	38.4098	23.4849	18.3822	29.8154	52.3021	42.3206	38.1926	39.0461	23.0102	36.3703	32.4375	18.4457	29.344	20.8694
PWY-5656: mannosylglycerate biosynthesis I	0	0	0	0	0	4.60896	12.7861	9.40823	0	34.2305	4.04073	32.7787	53.2216	0	47.1048	0	0	0	22.8001	18.0418	25.368	5.33115	0	0	0	5.40751	0	59.8937	0	0	0	0	0	0	0	11.3962	0	0	4.89994	5.8716	35.4357	18.7916	14.0305	17.3317	30.2009	23.5457	13.448	23.0351	18.4639
PWY-5659: GDP-mannose biosynthesis	0	0	0	0	0	173.301	95.0396	200.044	155.96	163.439	26.458	141.107	177.955	26.0391	80.257	31.5882	45.4303	6.45915	54.5663	29.8996	215.834	236.856	130.832	218.585	179.767	276.738	180.191	147.112	150.236	129.473	178.184	187.641	207.17	242.072	212.407	267.646	196.058	190.978	193.707	162.485	82.9196	48.2162	46.8377	33.7171	64.1076	40.8521	23.4545	47.0121	34.2911
PWY-5667: CDP-diacylglycerol biosynthesis I	30.2414	22.0645	56.7404	34.9781	42.6783	257.778	141.22	230.548	179.135	215.681	263.024	305.689	400.77	303.28	248.431	239.256	287.222	334.572	241.438	188.543	123.773	92.1764	173.438	129.409	169	140.79	154.959	251.633	106.348	139.106	61.7176	33.6401	93.8913	46.6363	91.6939	77.2115	70.1274	106.222	84.2431	92.3072	137.604	111.706	111.589	62.5268	70.6631	103.93	69.6634	86.5937	91.0959
PWY-5675: nitrate reduction V (assimilatory)	0	23.1822	0	36.6594	0	0	35.105	34.4998	63.7017	123.344	34.7635	103.687	81.3189	26.6738	66.5017	45.8847	24.5224	29.0846	65.3409	15.6055	3.22519	0	11.8012	22.666	22.4467	56.765	19.6433	69.0719	20.7079	18.981	0	0	0	0	0	29.4795	0	7.87594	40.777	44.8363	21.7049	10.2469	26.6358	0	48.3658	0	10.3726	12.564	15.8844
PWY-5676: acetyl-CoA fermentation to butanoate II	66.4561	69.613	342.004	92.1989	127.266	94.5813	53.2294	92.9368	88.8587	91.7608	169.081	170.19	184.203	178.769	159.781	246.183	163.037	211.012	228.937	197.646	66.4399	67.5254	93.7909	47.5073	42.7781	159.246	63.2002	197.788	32.4095	10.0845	17.5995	31.9246	102.004	80.4101	54.3611	86.5544	66.8197	91.7785	72.3033	17.2432	120.24	130.374	144.951	199.501	224.78	170.356	134.543	155.74	170.964
PWY-5677: succinate fermentation to butanoate	18.8928	25.4355	66.4849	0	37.7114	14.7865	14.495	30.824	24.5694	24.8089	84.2491	65.8112	68.1017	61.7087	62.8	127.135	73.6821	92.6236	108.6	103.285	0	11.048	9.66813	0	0	32.5134	24.2515	31.6066	0	7.4723	0	0	0	0	0	0	0	0	0	0	0	5.61135	9.1241	0	0	0	0	0	0
PWY-5686: UMP biosynthesis	69.2297	79.4677	297.291	95.138	104.814	268.665	243.543	296.807	237.241	267.026	312.691	186.158	282.425	320.72	241.439	348.991	305.23	328.467	313.545	340.277	353.215	433.269	421.085	330.988	528.835	253.339	237.484	214.585	379.813	499.972	254.468	243.13	252.782	236.949	261.838	230.4	211.572	236.057	234.599	297.966	307.347	350.541	356.325	328.663	309.194	341.5	310.756	355.184	353.477
PWY-5690: TCA cycle II (plants and fungi)	0	0	0	0	0	74.4809	0	36.9435	39.474	57.8148	29.7948	121.819	104.212	16.4615	109.728	35.1375	19.2189	17.0838	35.7529	35.9639	12.2479	0	40.8545	0	0	38.9153	5.77736	92.7708	26.3924	9.41418	24.0271	30.1567	83.6306	37.3478	40.9098	46.8373	37.2067	36.8384	21.6341	54.5587	48.9283	54.3907	59.9164	32.3187	52.4371	45.571	21.9479	37.8975	25.5429
PWY-5692: allantoin degradation to glyoxylate II	0	0	0	0	0	0	0	0	2.05244	0	0	0	0	0	2.82798	0	0	0	0	0	0	0	0	0	0	0	0	4.86672	0	0	0	0	0	0	0	3.5689	0	0	8.41554	0	0	0	0	0	0	0	0	0	0
PWY-5695: urate biosynthesis/inosine 5'-phosphate degradation	48.5294	49.1426	289.661	79.5773	100.755	473.974	468.811	579.563	361.596	569.454	219.184	308.518	374.279	205.106	247.012	254.59	156.078	256.376	289.87	216.311	395.702	397.446	278.322	397.501	337.889	430.981	259.943	280.111	172.49	206.088	388.612	375.934	366.828	458.67	434.316	445.992	323.804	361.849	370.558	374.529	434.456	417.451	410.527	324.166	358.254	390.148	305.256	366.233	319.566
PWY-5705: allantoin degradation to glyoxylate III	0	0	0	0	0	0	0	0	4.04943	15.2405	0	27.1558	36.9428	8.88137	14.2777	5.90283	0	0	6.234	0	0	0	0	0	0	0	0	11.7658	0	0	0	0	0	0	0	3.5689	0	0	10.4189	12.3795	0	0	0	0	14.8866	0	0	0	0
PWY-5723: Rubisco shunt	0	0	0	0	0	0	0	44.9787	97.0558	119.912	67.0127	169.459	177.087	0	88.7835	62.1764	48.4358	33.5145	18.5514	48.0703	0	17.777	0	34.3782	0	56.0742	23.2307	93.1691	0	0	0	0	0	16.5445	0	0	25.1226	22.0517	41.6352	19.8364	102.456	75.5244	90.1473	59.8226	59.147	74.2301	43.9968	59.2779	43.8622
PWY-5747: 2-methylcitrate cycle II	0	0	0	0	0	7.02157	0	10.5016	21.2914	21.4625	20.6794	68.1784	34.4861	24.0456	31.3076	23.9751	8.62186	24.7871	16.3729	10.869	20.5689	0	0	0	0	32.8898	9.21427	42.3814	0	0	0	0	0	0	0	17.9403	6.86484	9.5521	22.3846	23.2428	44.9698	41.1263	37.7663	23.9538	26.2133	26.1958	16.0852	29.8772	22.0289
PWY-5751: phenylethanol biosynthesis	0	0	0	0	0	0	0	0	0	0	0	0	0	0	0	0	0	0	0	0	0	0	0	0	0	0	0	0	0	0	0	0	0	0	0	0	0	2.42869	0	0	0	0	0	0	0	0	0	0	0
PWY-5791: 1,4-dihydroxy-2-naphthoate biosynthesis II (plants)	0	0	42.9266	0	0	0	0	15.7337	28.4839	27.1708	11.9948	57.3243	40.4211	8.72424	33.3429	0	0	0	0	9.78433	8.24566	0	0	0	0	26.8613	0	59.1263	0	0	61.8517	58.2681	56.3234	42.0944	54.9167	58.1248	73.3463	83.7825	69.8106	89.5288	197.278	201.934	212.756	149.04	137.217	189.984	107.773	170.318	145.605
PWY-5823: superpathway of CDP-glucose-derived O-antigen building blocks biosynthesis	0	0	0	0	0	0	0	0	0	0	0	0	0	0	0	0	0	0	0	0	0	0	0	0	0	0	0	0	0	0	0	0	0	0	0	0	0	0	0	0	0	0	0	0	0	0	0	0	0
PWY-5837: 1,4-dihydroxy-2-naphthoate biosynthesis I	0	0	42.9266	0	0	0	0	15.7337	28.4839	27.1708	11.9948	57.3243	40.4211	8.72424	33.3429	0	0	0	0	9.78433	8.24566	0	0	0	0	26.8613	0	59.1263	0	0	61.8517	58.2681	56.3234	42.0944	54.9167	58.1248	73.3463	83.7825	69.8106	89.5288	197.278	201.934	212.756	149.04	137.217	189.984	107.773	170.318	145.605
PWY-5838: superpathway of menaquinol-8 biosynthesis I	0	0	0	0	0	0	0	48.5211	66.2008	76.7044	24.554	94.1028	65.184	16.2937	50.9629	0	0	0	0	14.8684	21.8143	0	0	0	0	66.5154	0	103.431	0	0	0	0	0	0	0	54.9472	39.6882	42.4891	82.1459	74.6985	92.2564	85.4074	75.8483	49.2676	58.5747	71.7461	35.6376	52.7271	37.4735
PWY-5840: superpathway of menaquinol-7 biosynthesis	0	0	0	0	0	0	0	24.2206	0	46.454	19.8772	69.4171	62.15	13.7417	0	0	0	0	0	0	0	0	0	0	0	57.8155	0	0	0	0	25.3948	76.267	53.3523	0	0	0	0	83.3314	63.7632	74.6985	87.7853	85.4074	76.4758	58.9693	54.82	77.2577	35.7716	53.4835	44.5499
PWY-5845: superpathway of menaquinol-9 biosynthesis	0	0	0	0	0	0	0	24.2206	0	46.454	19.8772	69.4171	62.15	13.7417	0	0	0	0	0	0	0	0	0	0	0	57.8155	0	0	0	0	0	0	0	0	0	0	0	0	34.634	74.6985	57.8161	85.4074	39.9637	39.8755	45.8458	48.3691	14.9644	41.7664	36.2996
PWY-5850: superpathway of menaquinol-6 biosynthesis I	0	0	0	0	0	0	0	24.2206	0	46.454	19.8772	69.4171	62.15	13.7417	0	0	0	0	0	0	0	0	0	0	0	57.8155	0	0	0	0	0	0	0	0	0	0	0	0	34.634	74.6985	57.8161	85.4074	39.9637	39.8755	45.8458	48.3691	14.9644	41.7664	36.2996
PWY-5855: ubiquinol-7 biosynthesis (prokaryotic)	0	0	0	0	0	0	0	5.43737	13.2403	10.2177	0	10.9793	0	0	8.57329	0	0	3.30646	0	0	0	0	0	0	0	0	0	6.47883	0	0	0	0	0	0	0	5.02762	0	0	0	12.4535	0	10.8095	6.73734	0	10.989	0	0	6.80917	0
PWY-5856: ubiquinol-9 biosynthesis (prokaryotic)	0	0	0	0	0	0	0	5.43737	13.2403	10.2177	0	10.9793	0	0	8.57329	0	0	3.30646	0	0	0	0	0	0	0	0	0	6.47883	0	0	0	0	0	0	0	5.02762	0	0	0	12.4535	0	10.8095	6.73734	0	10.989	0	0	6.80917	0
PWY-5857: ubiquinol-10 biosynthesis (prokaryotic)	0	0	0	0	0	0	0	5.43737	13.2403	10.2177	0	10.9793	0	0	8.57329	0	0	3.30646	0	0	0	0	0	0	0	0	0	6.47883	0	0	0	0	0	0	0	5.02762	0	0	0	12.4535	0	10.8095	6.73734	0	10.989	0	0	6.80917	0
PWY-5860: superpathway of demethylmenaquinol-6 biosynthesis I	0	0	0	0	0	0	0	16.555	0	32.758	15.6368	54.1621	55.7183	11.7754	0	0	0	0	0	0	0	0	0	0	0	42.5198	0	0	0	0	0	0	0	0	0	0	0	0	24.7885	61.3412	44.2286	69.9808	28.6759	29.6928	35.529	36.6151	10.7237	31.1445	26.5007
PWY-5861: superpathway of demethylmenaquinol-8 biosynthesis	0	0	0	0	0	0	0	34.0272	52.3341	56.2034	20.1701	78.158	59.4387	14.7436	48.6915	0	0	0	0	13.1438	14.9058	0	0	0	0	49.6894	0	95.0068	0	0	0	0	0	0	0	40.2897	29.5073	31.2699	65.3962	61.3412	77.3724	69.9808	58.4293	37.7257	47.5377	58.1169	28.4868	40.5799	27.4421
PWY-5862: superpathway of demethylmenaquinol-9 biosynthesis	0	0	0	0	0	0	0	16.555	0	32.758	15.6368	54.1621	55.7183	11.7754	0	0	0	0	0	0	0	0	0	0	0	42.5198	0	0	0	0	0	0	0	0	0	0	0	0	24.7885	61.3412	44.2286	69.9808	28.6759	29.6928	35.529	36.6151	10.7237	31.1445	26.5007
PWY-5863: superpathway of phylloquinol biosynthesis	0	0	0	0	0	0	0	8.45217	0	17.0615	9.29923	36.1491	38.0748	7.20988	0	0	0	0	0	0	0	0	0	0	0	23.0443	0	0	0	0	0	0	0	0	0	0	0	0	13.6444	41.9314	33.7686	93.7488	20.7394	24.1834	32.6513	26.9445	33.3559	33.5836	33.2742
PWY-5896: superpathway of menaquinol-10 biosynthesis	0	0	0	0	0	0	0	24.2206	0	46.454	19.8772	69.4171	62.15	13.7417	0	0	0	0	0	0	0	0	0	0	0	57.8155	0	0	0	0	0	0	0	0	0	0	0	0	34.634	74.6985	57.8161	85.4074	39.9637	39.8755	45.8458	48.3691	14.9644	41.7664	36.2996
PWY-5897: superpathway of menaquinol-11 biosynthesis	0	0	0	0	0	0	0	43.4114	62.301	70.138	23.6667	90.9134	64.1769	15.445	49.5399	0	0	0	0	16.8919	23.5319	0	0	0	0	65.6128	0	100.852	0	0	98.6819	97.9431	85.9879	86.1128	94.2859	113.393	102.795	112.101	108.481	109.16	104.647	96.3908	88.7551	69.5195	67.3782	94.4354	41.6285	57.8549	46.3419
PWY-5898: superpathway of menaquinol-12 biosynthesis	0	0	0	0	0	0	0	43.4114	62.301	70.138	23.6667	90.9134	64.1769	15.445	49.5399	0	0	0	0	16.8919	23.5319	0	0	0	0	65.6128	0	100.852	0	0	98.6819	97.9431	85.9879	86.1128	94.2859	113.393	102.795	112.101	108.481	109.16	104.647	96.3908	88.7551	69.5195	67.3782	94.4354	41.6285	57.8549	46.3419
PWY-5899: superpathway of menaquinol-13 biosynthesis	0	0	0	0	0	0	0	43.4114	62.301	70.138	23.6667	90.9134	64.1769	15.445	49.5399	0	0	0	0	16.8919	23.5319	0	0	0	0	65.6128	0	100.852	0	0	98.6819	97.9431	85.9879	86.1128	94.2859	113.393	102.795	112.101	108.481	109.16	104.647	96.3908	88.7551	69.5195	67.3782	94.4354	41.6285	57.8549	46.3419
PWY-5910: superpathway of geranylgeranyldiphosphate biosynthesis I (via mevalonate)	0	0	0	0	0	0	0	0	0	0	0	0	0	0	0	0	0	0	0	0	0	0	0	0	0	0	0	0	0	0	0	0	0	0	0	0	0	0	0	0	0	0	5.44017	0	0	0	0	0	0
PWY-5913: TCA cycle VI (obligate autotrophs)	0	0	0	0	0	0	15.5199	53.8259	68.3285	65.5217	54.7697	129.871	161.792	55.7181	90.9747	38.326	23.8206	47.5201	56.0288	55.5553	22.3585	17.6952	14.9052	0	12.5584	43.7359	16.7876	132.666	0	24.5026	5.75864	0	5.8292	19.4658	0	33.2771	4.90188	33.62	67.4037	78.1991	73.5826	55.4924	72.6104	33.1548	64.3526	38.5022	17.6346	37.0471	33.289
PWY-5918: superpathay of heme biosynthesis from glutamate	0	0	0	0	0	0	0	39.1267	52.4678	64.7755	24.7938	124.644	80.0711	21.9459	97.0764	17.4861	0	0	29.0224	28.3506	14.6735	0	0	0	0	46.8022	21.6489	81.3659	0	22.8359	0	0	0	22.2218	0	39.2323	17.4132	0	41.8256	34.4233	99.6835	99.6173	99.599	85.8444	74.3248	86.8224	46.1017	95.034	66.3547
PWY-5920: superpathway of heme biosynthesis from glycine	0	0	0	0	0	0	0	29.3817	41.9824	39.2121	0	0	0	10.2803	19.8207	0	0	0	0	0	0	0	0	0	0	27.9667	9.51189	39.9131	0	0	0	0	0	0	0	0	8.20289	0	16.2073	0	67.5004	60.7333	65.5626	37.1154	52.8541	54.6795	27.6324	63.8984	38.7762
PWY-5941: glycogen degradation II (eukaryotic)	0	0	0	0	0	227.719	241.879	255.239	214.152	265.897	0	0	0	0	0	0	0	0	0	0	155.145	166.844	171.509	213.232	170.196	214.194	195.663	183.449	99.2735	156.56	152.837	134.843	186.001	212.814	161.998	198.712	171.458	187.172	176.794	158.562	0	0	0	0	0	0	0	0	0
PWY-5971: palmitate biosynthesis II (bacteria and plants)	0	0	0	0	0	0	0	46.8581	107.478	78.338	11.8071	133.367	100.918	0	0	0	15.8773	0	16.6571	0	0	0	0	0	0	35.7817	0	150.469	0	0	0	0	0	0	0	104.258	0	0	122.593	94.6807	226.037	201.666	199.72	143.071	171.16	173.345	158.344	209.06	163.956
PWY-5973: cis-vaccenate biosynthesis	0	34.5261	231.977	53.6937	26.765	21.7183	0	45.8716	94.8515	73.3678	10.1577	107.021	90.6532	39.3842	70.9559	0	12.5691	14.0133	14.8176	0	155.969	233.612	188.664	156.306	244.086	25.4979	68.7396	126.633	167.468	205.5	218.593	179.613	179.353	129.694	172.1	133.858	174.018	200.439	178.312	229.062	302.15	290.895	297.99	273.654	231.32	334.192	291.686	335.317	303.408
PWY-5989: stearate biosynthesis II (bacteria and plants)	0	0	0	0	0	20.3389	0	43.0557	91.1635	75.2781	11.3074	107.775	75.2304	36.6625	67.8224	0	12.7218	14.4557	15.4171	0	131.48	53.3382	20.6265	46.8591	56.2944	26.7103	48.2768	87.7641	21.5164	74.9768	12.7278	12.4471	0	73.6476	22.1039	109.203	49.5188	63.6347	110.098	80.7986	81.2144	54.6461	61.2861	48.3017	67.3053	78.7684	38.9318	59.023	45.0526
PWY-5994: palmitate biosynthesis I (animals and fungi)	0	0	0	0	0	0	0	0	0	0	0	0	0	0	0	0	0	0	0	0	0	0	0	0	0	0	0	0	0	0	0	0	0	0	0	0	0	0	0	0	0	0	0	0	0	0	0	0	0
PWY-6060: malonate degradation II (biotin-dependent)	0	0	0	0	0	0	0	0	0	0	0	0	0	0	0	0	0	0	0	0	0	0	0	0	0	0	0	0	0	0	0	0	0	0	0	0	0	0	0	0	25.6935	21.3844	18.3852	0	8.66467	12.2354	4.79091	12.458	10.4655
PWY-6071: superpathway of phenylethylamine degradation	0	0	0	0	0	0	0	0	0	0	0	0	0	0	0	0	0	0	0	0	0	0	0	0	0	0	0	0	0	0	0	0	0	0	0	0	0	0	0	3.36381	0	0	0	0	0	0	0	0	0
PWY-6113: superpathway of mycolate biosynthesis	0	0	0	0	0	0	0	46.5672	97.6971	57.4341	13.4666	116.361	93.445	0	0	0	17.475	0	18.7449	0	0	0	0	0	0	37.99	0	116.138	0	0	0	0	0	0	0	66.4438	0	0	84.4187	49.7834	0	0	0	0	0	0	0	0	0
PWY-6121: 5-aminoimidazole ribonucleotide biosynthesis I	78.3368	82.1805	353.855	118.63	74.1732	347.836	287.787	362.612	225.143	437.537	222.681	248.822	327.485	239.439	228.322	275.184	265.055	290.509	271.48	278.397	309.176	377.506	369.153	320.747	474.484	259.201	245.878	240.426	314.192	395.34	304.928	340.995	333.92	377.406	341.509	334.947	271.063	289.057	295.717	316.808	338.449	331.833	361.805	342.018	353.382	374.919	346.67	391.477	353.101
PWY-6122: 5-aminoimidazole ribonucleotide biosynthesis II	75.5884	86.1263	366.769	117.543	101.277	387.59	322.111	436.002	266.266	432.201	364.968	291.915	405.043	434.595	315.361	351.465	376.738	425.661	387.756	365.829	321.278	383.079	376.639	312.225	481.715	332.267	251.837	245.866	326.902	406.539	345.117	375.659	364.02	409.893	347.054	380.822	306.703	327.208	315.182	362.017	364.968	376.844	391.9	363.889	370.267	413.486	361.854	410.953	400.365
PWY-6123: inosine-5'-phosphate biosynthesis I	43.8578	49.7337	228.149	70.0072	51.167	329.893	281.033	362.659	234.004	348.75	69.6705	118.464	106.744	102.048	97.2026	120.884	80.6981	111.507	134.989	118.267	309.312	380.401	329.815	287.755	401.798	245.615	213.618	134.161	291.693	386.352	224.883	236.676	260.534	237.524	241.083	257.924	193.639	224.139	223.133	227.635	221.726	238.209	227.505	214.513	232.301	222.716	222.112	242.391	218.103
PWY-6124: inosine-5'-phosphate biosynthesis II	41.0047	49.6566	217.341	63.1136	46.822	316.006	266.947	349.919	219.944	332.643	61.2197	113.35	93.0827	90.4852	87.3825	110.402	70.552	99.5981	121.458	106.726	296.579	368.881	318.879	274.075	380.283	237.792	201.841	124.149	274.943	367.658	217.475	228.496	252.661	261.59	230.317	246.969	189.353	213.622	218.846	218.878	212.468	226.046	216.372	209.372	222.571	211.215	218.467	230.892	205.815
PWY-6125: superpathway of guanosine nucleotides de novo biosynthesis II	61.9329	0	334.562	107.016	94.7563	369.278	281.825	370.849	218.725	356.545	48.4356	79.1876	45.2554	136.976	119.885	159.169	132.897	129.003	222.041	163.151	328.209	421.768	325.982	366.189	455.98	246.932	265.607	163.446	286.523	400.164	315.384	304.234	356.343	372.916	338.588	327.902	242.599	249.836	284.482	298.409	214.621	175.512	211.284	271.697	310.134	240.672	367.949	300.971	283.05
PWY-6126: superpathway of adenosine nucleotides de novo biosynthesis II	78.8136	69.9952	302.064	100.006	98.1155	349.894	257.76	326.236	299.435	342.794	395.861	260.797	418.295	500.981	367.322	387.516	438.895	470.825	441.817	443.21	333.124	341.705	332.396	336.899	343.345	274.124	225.72	231.509	290.165	298.43	297.826	293.59	336.206	336.898	312.822	300.155	229.1	271.922	287.536	296.617	311.05	311.564	339.6	295.381	341.58	373.597	350.698	348.929	319.007
PWY-6138: CMP-N-acetylneuraminate biosynthesis I (eukaryotes)	0	0	0	0	0	0	0	0	0	0	0	0	0	0	0	0	0	0	0	0	7.27953	0	0	0	0	4.00877	0	0	0	0	0	0	0	0	0	0	0	0	0	0	0	0	0	0	0	0	0	0	0
PWY-6145: superpathway of sialic acids and CMP-sialic acids biosynthesis	0	0	0	0	0	0	0	0	0	0	0	0	0	0	0	0	0	0	0	0	0	0	0	0	0	0	0	6.10981	0	0	0	0	0	0	0	0	0	0	0	0	0	0	0	0	0	0	0	0	0
PWY-6147: 6-hydroxymethyl-dihydropterin diphosphate biosynthesis I	0	0	51.6167	19.0436	13.1073	88.5932	39.5654	14.1926	34.3311	52.9845	7.95347	57.6639	43.0996	29.2428	40.8744	31.5704	12.1986	0	20.9332	10.7885	31.4835	8.69582	38.6077	0	24.2285	24.4738	31.8502	52.7498	14.7037	0	46.6903	51.3899	35.2503	22.3252	37.4648	62.9643	91.4574	52.7389	74.6024	96.1254	117.134	146.521	138.989	84.7734	75.8671	126.417	72.151	109.168	116.775
PWY-6148: tetrahydromethanopterin biosynthesis	0	0	0	0	0	0	0	0	0	0	0	0	0	0	0	0	0	0	0	0	0	0	0	0	0	0	0	0	0	0	0	0	0	0	0	0	0	0	0	0	0	0	0	0	0	0	0	0	0
PWY-6151: S-adenosyl-L-methionine cycle I	69.9637	79.2471	379.619	110.075	127.265	195.44	123.635	197.267	217.017	147.491	285.872	172.173	273.405	357.257	224.425	282.295	278.916	338.293	242.729	274.427	247.049	264.325	241.454	267.673	254.19	151.864	154.451	200.181	40.7357	109.703	231.65	233.133	290.717	242.125	233.233	220.929	186.777	239.021	249.584	285.089	355.844	337.109	347.612	359.709	366.912	374.924	392.952	382.665	390.741
PWY-6163: chorismate biosynthesis from 3-dehydroquinate	59.6909	83.4523	318.879	95.6506	85.163	364.04	391.312	407.619	236.974	426.034	303.587	236.163	313.331	330.322	255.683	322.116	304.031	330.172	341.735	326.292	339.264	354.083	302.924	336.162	324.78	333.196	267.353	217.507	295.058	390.588	295.186	301.16	307.458	345.426	313.177	345.733	259.406	274.918	276.069	313.107	286.601	266.029	296.019	288.832	321.329	291.774	303.815	292.512	286.66
PWY-6165: chorismate biosynthesis II (archaea)	0	0	0	0	0	0	0	0	0	0	0	0	0	0	0	0	0	0	0	0	0	0	0	0	0	0	0	0	0	0	0	0	0	0	0	0	0	0	0	0	0	0	0	0	0	0	0	0	0
PWY-6167: flavin biosynthesis II (archaea)	0	0	0	0	0	0	0	0	0	0	0	0	0	0	0	0	0	0	0	0	0	0	0	0	0	0	0	0	0	0	0	0	0	0	0	0	0	0	0	0	0	0	0	0	0	0	0	0	0
PWY-6168: flavin biosynthesis III (fungi)	0	23.8436	147.153	22.5782	32.9634	53.892	53.1191	63.8778	124.197	84.9125	16.7539	78.8586	101.309	13.1992	58.3318	0	27.2588	18.9712	30.19	0	0	0	0	0	0	35.696	29.3941	91.2282	50.53	31.8047	127.386	134.984	124.584	91.7204	136.408	137.932	145.192	182.122	142.167	174.108	191.208	247.481	214.384	205.387	169.443	235.612	169.626	207.331	195.106
PWY-6182: superpathway of salicylate degradation	0	0	0	0	0	0	0	0	0	0	0	0	0	0	0	0	0	0	0	0	0	0	0	0	0	0	0	0	0	0	0	0	0	0	0	0	0	0	0	0	0	0	0	0	0	0	0	0	0
PWY-6185: 4-methylcatechol degradation (ortho cleavage)	0	0	0	0	0	0	0	0	0	0	0	0	0	0	0	0	0	0	0	0	0	0	0	0	0	0	0	0	0	0	0	0	0	0	0	0	0	0	0	0	0	0	0	0	0	0	0	0	0
PWY-6215: 4-chlorobenzoate degradation	0	0	0	0	0	0	0	0	0	0	0	0	0	0	0	0	0	0	0	0	0	0	0	0	0	0	0	0	0	0	0	0	0	0	0	0	0	0	0	0	0	0	0	0	0	0	0	0	0
PWY-621: sucrose degradation III (sucrose invertase)	0	44.2555	133.659	42.3008	10.5373	49.8212	34.8172	30.06	110.077	42.3089	105.638	159.51	192.196	166.4	122.257	110.487	96.5138	118.5	161.151	130.143	111.166	44.3559	32.1835	72.5452	54.6425	140.143	140.308	190.485	84.2238	103.894	163.482	162.928	193.716	143.103	138.15	88.0944	70.8391	119.274	156.526	203.222	117.882	77.5202	90.0559	97.3167	148.823	89.6894	260.175	171.976	136.216
PWY-622: starch biosynthesis	0	0	0	0	0	0	0	0	0	0	0	0	0	0	0	0	0	0	0	0	0	0	0	0	0	0	0	0	0	0	0	0	0	0	0	0	0	0	0	0	0	0	0	0	0	0	0	0	0
PWY-6269: adenosylcobalamin salvage from cobinamide II	0	0	0	0	0	0	0	48.6222	67.0327	62.6206	0	0	0	0	0	0	0	0	0	0	0	0	0	0	0	0	0	0	0	0	0	0	0	0	0	0	0	0	0	0	48.0902	33.5331	36.4671	27.2255	29.5956	34.6392	20.4731	36.36	31.5781
PWY-6270: isoprene biosynthesis I	0	0	0	0	0	39.6978	0	21.9638	0	43.5277	0	0	0	0	0	0	40.4995	0	0	22.4736	20.3624	0	0	0	0	0	0	0	0	0	0	16.9462	0	23.3137	0	0	0	0	0	11.8582	0	0	0	0	0	0	0	0	12.8997
PWY-6277: superpathway of 5-aminoimidazole ribonucleotide biosynthesis	75.5884	86.1263	366.769	117.543	101.277	387.59	322.111	436.002	266.266	432.201	364.968	291.915	405.043	434.595	315.361	351.465	376.738	425.661	387.756	365.829	321.278	383.079	376.639	312.225	481.715	332.267	251.837	245.866	326.902	406.539	345.117	375.659	364.02	409.893	347.054	380.822	306.703	327.208	315.182	362.017	364.968	376.844	391.9	363.889	370.267	413.486	361.854	410.953	400.365
PWY-6282: palmitoleate biosynthesis I (from (5Z)-dodec-5-enoate)	0	0	0	0	0	19.2976	0	40.5973	98.9949	73.1785	10.1375	119.887	95.533	40.1332	76.655	0	13.2947	0	14.4481	0	138.2	55.4666	21.6235	48.3613	63.106	29.4876	51.7345	144.511	25.7374	87.4345	12.7993	12.5018	0	72.5507	22.1954	105.841	50.7598	67.3795	114.83	88.9709	246.736	215.839	218.338	147.442	171.959	188.695	167.6	237.292	204.295
PWY-6284: superpathway of unsaturated fatty acids biosynthesis (E. coli)	0	0	0	0	0	0	0	28.0186	54.4104	26.895	10.2403	70.8394	63.0649	0	0	0	12.9601	0	14.805	0	0	0	0	0	0	25.4892	0	58.6083	0	0	0	0	0	0	0	22.3515	0	0	38.9019	20.8062	61.5564	56.7065	50.5887	27.5972	52.279	33.7534	27.5423	42.5993	22.7591
PWY-6285: superpathway of fatty acids biosynthesis (E. coli)	0	0	0	0	0	0	0	0	58.0672	41.9445	11.4895	94.7194	0	0	0	0	14.5804	0	16.4319	0	0	0	0	0	0	31.1965	0	87.539	0	0	0	0	0	0	0	25.3371	0	0	61.5476	35.668	99.0995	90.8622	83.0347	48.1359	82.8005	58.5667	35.9417	73.103	41.606
PWY-6305: putrescine biosynthesis IV	0	0	0	0	0	22.6234	17.1744	90.9579	67.1575	149.429	90.8397	250.307	221.944	80.8372	159.865	60.499	55.8243	71.9014	72.9654	43.276	29.856	0	20.5981	0	0	94.0596	35.5307	231.379	0	0	21.986	0	0	27.9435	6.26602	36.1883	14.2781	19.647	41.7708	57.5356	116.553	85.6871	86.6341	48.5411	66.9854	79.0683	32.3237	59.3145	46.4915
PWY-6309: L-tryptophan degradation XI (mammalian, via kynurenine)	0	0	0	0	0	0	0	0	0	0	0	0	0	0	0	0	0	0	0	0	0	0	0	0	0	0	0	0	0	0	0	0	0	0	0	0	0	0	0	0	0	0	0	0	0	0	0	0	0
PWY-6317: galactose degradation I (Leloir pathway)	33.1812	49.6733	162.405	53.9027	48.6268	90.2488	80.6565	87.5265	136.793	117.196	177.949	188.182	195.967	251.438	189.501	226.256	230.513	238.231	247.625	234.241	64.6683	61.8279	104.054	95.6136	51.7722	127.176	106.386	138.214	46.9307	90.4101	256.028	244.825	278.322	197.013	242.453	196.589	211.674	240.292	262.38	319.605	305.304	298.768	279.41	249.261	263.221	290.084	326.559	319.653	272.347
PWY-6318: L-phenylalanine degradation IV (mammalian, via side chain)	0	0	0	0	0	0	0	0	0	0	0	0	0	0	0	0	0	0	0	0	0	0	0	0	0	0	0	0	0	0	0	0	0	0	0	0	0	0	0	5.56925	0	0	0	0	11.1812	0	0	0	0
PWY-6339: syringate degradation	0	0	0	0	0	0	0	0	0	0	0	0	0	0	0	0	0	0	0	0	0	0	0	0	0	0	0	0	0	0	0	0	0	0	0	0	0	0	0	0	0	0	0	0	0	0	0	0	0
PWY-6344: L-ornithine degradation II (Stickland reaction)	0	0	64.1033	0	0	0	0	0	0	0	0	0	0	0	0	0	0	0	0	0	0	59.0542	0	0	0	0	0	71.256	0	0	0	0	0	0	0	0	0	0	0	0	0	0	0	0	0	0	0	0	0
PWY-6353: purine nucleotides degradation II (aerobic)	30.5701	37.7384	120.286	26.0189	35.9617	72.9951	142.447	235.444	214.885	306.5	137.44	218.833	221.607	163.169	188.099	191.978	126.072	184.544	242.714	154.373	110.078	103.426	77.4509	112.754	60.8442	225.899	127.633	196.382	54.817	54.5818	97.044	95.4065	166.685	197.909	122.184	212.325	176.663	183.678	224.094	204.556	285.531	268.934	288.061	253.429	256.475	281.685	242.251	266.012	260.737
PWY-6383: mono-trans, poly-cis decaprenyl phosphate biosynthesis	0	0	0	0	0	0	0	0	0	0	0	0	0	0	0	0	0	0	0	0	0	0	0	0	0	0	0	0	0	0	0	0	0	0	0	0	0	0	0	0	0	0	0	0	0	0	0	0	0
PWY-6385: peptidoglycan biosynthesis III (mycobacteria)	56.5814	66.1153	267.773	85.6298	83.1121	374.923	365.38	461.407	270.965	470.247	317.961	263.28	374.189	396.964	299.671	334.847	355.424	383.506	335.433	327.1	371.1	449.139	415.255	387.309	440.948	353.239	305.911	241.606	335.738	441.514	270.206	305.993	315.538	377.147	316.207	350.71	253.362	258.341	289.193	314.76	224.15	211.752	227.188	236.197	270.23	224.269	277.521	268.573	238.144
PWY-6386: UDP-N-acetylmuramoyl-pentapeptide biosynthesis II (lysine-containing)	63.3922	70.8381	296.298	93.7839	89.3094	378.196	365.944	460.972	259.149	460.786	351.715	255.71	389.832	472.613	319.062	386.916	398.364	438.793	378.78	386.895	366.041	436.706	411.888	386.493	430.433	326.204	289.243	224.829	266.718	337.408	276.993	310.877	318.541	390.469	318.763	352.987	260.888	255.206	289.404	312.839	241.36	258.069	266.824	262.423	280.46	267.913	284.622	304.094	273.172
PWY-6387: UDP-N-acetylmuramoyl-pentapeptide biosynthesis I (meso-diaminopimelate containing)	61.4586	68.6229	280.2	93.8031	87.0593	379.901	365.413	470.812	268.131	465.694	344.788	253.664	381.027	448.504	306.705	358.518	377.507	418.522	349.99	363.163	386.745	464.295	462.44	403.681	519.977	343.647	300.111	226.998	333.974	469.919	273.484	303.387	310.744	384.748	314.962	352.32	254.815	251.151	286.339	305.675	210.354	195.457	208.95	223.087	260.826	207.369	268.08	258.847	225.789
PWY-6396: superpathway of 2,3-butanediol biosynthesis	0	0	26.9965	0	14.8692	0	0	0	0	0	0	0	0	0	0	0	0	0	0	0	0	0	0	0	0	0	0	0	0	0	0	0	0	0	0	0	0	0	0	0	21.8216	0	20.5645	0	34.4014	11.5801	0	12.9751	25.8706
PWY-6470: peptidoglycan biosynthesis V (&beta;-lactam resistance)	20.4902	51.3534	214.325	65.4019	29.4253	34.9263	74.458	0	63.0152	36.6065	81.8557	56.7477	68.2396	199.236	123.16	199.503	141.132	193.738	182.754	171.639	0	0	33.4284	0	176.082	37.922	56.05	50.0277	0	0	204.436	244.161	222.715	179.142	234.241	185.226	179.046	205.406	207.311	248.893	230.495	221.313	235.395	223.125	242.2	230.971	266.996	268.171	239.864
PWY-6471: peptidoglycan biosynthesis IV (Enterococcus faecium)	21.2329	52.9934	229.002	68.6556	31.2392	50.6826	155.978	0	88.0372	43.3833	273.424	85.7987	78.022	279.972	270.313	267.942	243.423	280.854	275.146	246.818	0	0	33.482	0	246.435	39.9915	73.9463	54.0529	0	0	221.189	244.161	222.715	230.41	239.791	224.557	205.417	229.958	237.063	299.562	263.873	279.79	289.186	260.495	271.786	284.139	279.184	305.688	275.159
PWY-6478: GDP-D-glycero-&alpha;-D-manno-heptose biosynthesis	0	0	0	0	0	10.9673	15.0725	12.1843	0	18.489	0	0	0	0	0	0	0	0	0	0	0	0	0	0	0	0	0	0	0	0	0	0	8.48456	0	0	0	0	13.875	8.23165	0	0	0	0	0	0	0	0	0	0
PWY-6507: 4-deoxy-L-threo-hex-4-enopyranuronate degradation	0	10.3345	12.2044	0	10.3219	5.17726	19.4927	29.9573	81.9257	73.0853	53.2301	82.0621	98.522	44.63	90.8383	59.5652	34.647	22.2972	55.711	21.0711	43.6772	39.4359	21.6146	0	25.6858	105.447	31.1949	125.968	25.7056	26.8555	40.8544	33.2354	39.7366	17.7517	9.37951	42.7357	46.2234	71.7764	53.1271	47.4812	108.186	70.8298	88.5264	54.6569	93.5326	46.7853	45.0838	86.126	44.7835
PWY-6519: 8-amino-7-oxononanoate biosynthesis I	0	0	0	0	0	22.6628	0	47.0279	104.45	81.6202	13.3026	119.228	82.2448	31.1336	72.7469	0	15.7411	0	14.8053	0	104.234	58.5166	28.9298	51.3088	62.3067	33.876	18.384	134.498	0	29.9889	0	0	0	44.0049	0	80.9304	48.2223	18.0921	74.7232	73.4802	143.396	107.343	101.87	73.1482	60.8161	87.0034	60.6172	106.672	74.7441
PWY-6527: stachyose degradation	29.7646	39.7527	71.0294	37.3257	0	70.6193	63.0577	82.5088	114.541	115.914	178.134	197.899	187.175	262.074	201.939	248.145	240.152	264.209	286.367	277.399	50.6842	48.4733	85.2719	77.0149	40.5044	105.037	88.4849	143.346	36.9548	73.9044	273.85	266.014	293.461	221.477	268.791	162.811	183.548	262.998	272.198	345.399	248.961	162.621	110.701	164.144	208.932	200.001	417.849	347.763	295.237
PWY-6531: mannitol cycle	0	0	0	0	0	6.14763	0	10.748	19.13	23.2949	21.3262	115.606	105.851	8.56831	76.0182	36.1285	15.244	18.8797	40.8522	15.4003	27.3078	0	0	0	14.9582	38.6718	27.9148	87.597	15.0936	13.7588	0	0	0	21.3528	0	21.0979	0	12.8689	39.6119	78.567	52.0598	41.8029	48.4055	24.0111	36.3499	35.3969	17.8809	36.2768	23.9694
PWY-6545: pyrimidine deoxyribonucleotides de novo biosynthesis III	0	0	140.684	0	45.3043	97.8452	93.1301	65.7458	100.548	83.1535	30.2866	36.8379	28.2631	85.9938	75.1654	72.3996	79.8709	78.0125	90.5349	93.9672	36.3981	117.781	207.834	82.5154	121.215	0	59.0928	32.706	0	67.4429	150.177	133.061	147.965	111.472	145.745	126.515	159.977	150.656	154.79	158.118	157.337	126.063	155.414	209.554	195.26	185.26	232.926	229.438	221.237
PWY-6549: L-glutamine biosynthesis III	0	0	0	0	0	0	0	0	0	0	0	0	0	0	0	0	0	0	0	0	0	0	0	0	0	0	0	0	0	8.59967	0	0	0	17.6897	0	0	0	0	0	0	0	0	0	0	33.8821	0	0	0	0
PWY-6562: norspermidine biosynthesis	0	0	0	0	0	0	0	0	0	0	0	0	0	0	0	0	0	0	0	0	0	0	0	0	0	0	0	0	0	0	0	0	0	6.31152	4.83463	0	0	0	0	0	0	0	0	0	0	0	0	0	0
PWY-6565: superpathway of polyamine biosynthesis III	0	0	0	0	0	0	0	0	0	0	0	0	0	0	0	0	0	0	0	0	0	0	0	0	0	0	0	0	0	0	0	0	0	0	0	0	0	0	0	0	0	0	0	0	0	0	0	0	0
PWY-6572: chondroitin sulfate degradation I (bacterial)	0	0	0	0	0	13.4971	0	0	0	0	0	0	0	0	0	0	0	0	0	0	0	0	0	0	0	0	0	0	0	0	0	0	0	0	0	0	0	0	0	0	0	0	0	0	0	0	0	0	0
PWY-6588: pyruvate fermentation to acetone	39.3142	0	94.9173	0	58.0374	35.2049	0	40.2682	38.7941	41.5654	85.3172	135.782	126.477	26.3894	101.827	23.0822	33.2027	31.0496	52.3382	22.2978	34.5692	26.1009	38.1582	0	20.1788	37.5341	0	95.5094	0	0	17.1842	0	7.37889	0	13.7713	16.6255	10.3699	28.223	0	9.253	51.6914	47.2833	65.0945	27.5798	33.6921	39.9341	26.1181	34.0764	43.3631
PWY-6590: superpathway of Clostridium acetobutylicum acidogenic fermentation	0	0	81.2525	0	63.9526	26.5404	0	50.1464	66.9626	60.9717	139.904	110.195	135.987	146.902	105.814	176.829	127.383	146.858	172.056	142.017	42.5543	41.2569	50.5824	26.2437	31.0705	100.31	36.4855	117.165	23.0926	21.1618	20.9091	17.3579	24.9285	46.3251	36.9558	47.4572	41.3751	37.4426	48.7451	31.8164	55.3824	52.5132	67.3973	26.3097	37.6196	0	0	25.2747	34.5413
PWY-6595: superpathway of guanosine nucleotides degradation (plants)	0	0	0	0	0	22.0984	47.1172	0	52.4273	0	93.8538	89.7697	138.629	140.583	85.9296	131.154	113.657	121.942	187.309	125.417	43.7346	8.91224	13.195	29.2184	18.0665	90.2519	49.8263	53.8885	24.8693	27.5823	33.3972	15.0085	15.7711	0	19.258	21.591	29.7263	55.1228	0	7.49999	57.6667	23.3392	26.9086	14.3255	36.132	0	42.3489	47.7621	30.0912
PWY-6596: adenosine nucleotides degradation I	0	0	0	0	0	0	0	0	0	0	0	0	0	0	0	0	0	0	0	0	0	0	0	0	0	0	0	0	0	0	0	0	0	0	0	0	0	0	0	0	0	0	0	0	0	0	0	0	0
PWY-6606: guanosine nucleotides degradation II	21.5335	24.6286	33.2692	12.5601	16.7223	38.7093	88.803	155.239	149.908	214.351	99.7776	151.615	146.836	141.25	130.025	142.508	110.541	132.004	191.534	129.512	65.7303	59.4408	43.6965	65.5183	32.8698	149.446	83.3808	104.656	32.8698	32.5226	45.2677	42.7331	100.032	126.505	58.5873	137.25	115.274	87.395	144.817	116.078	119.673	110.653	95.5298	63.2098	58.9387	107.021	48.4349	105.677	60.9598
PWY-6608: guanosine nucleotides degradation III	30.149	37.0103	144.624	44.9001	31.9375	243.204	282.473	387.341	272.543	351.628	178.664	197.869	242.396	182.517	177.849	220.013	135.832	202.772	250.913	182.044	167.576	102.258	74.098	114.46	53.1937	224.52	197.594	231.006	99.3437	156.859	170.085	161.589	202.265	250.148	217.269	208.047	152.778	145.8	223.038	205.973	241.168	228.63	246.038	269.194	285.891	259.115	204.046	226.011	243.281
PWY-6609: adenine and adenosine salvage III	73.119	118.837	453.581	137.729	142.247	375.571	357.018	415.709	325.377	438.488	378.647	305.655	483.303	470.56	332.46	366.972	459.523	416.552	477.072	437.456	324.609	303.012	287.203	341.956	211.682	420.29	365.588	311.843	225.974	295.525	462.821	474.789	576.333	449.941	428.707	411.759	345.079	367.014	399.978	473.972	441.127	448.956	405.716	446.963	464.743	459.615	577.952	530.32	476.703
PWY-6612: superpathway of tetrahydrofolate biosynthesis	0	0	0	0	0	12.2908	0	9.1797	0	6.58973	22.3132	68.0347	62.0905	23.7806	42.6437	6.13569	22.1194	0	0	15.9468	0	0	0	0	0	40.5419	0	51.6028	0	0	0	0	0	0	0	15.4472	10.543	12.069	73.5266	99.8706	85.9357	46.8321	54.9059	28.7033	41.0018	53.288	23.4242	55.0848	27.2661
PWY-6628: superpathway of L-phenylalanine biosynthesis	0	55.2353	201.613	53.4896	40.2708	131.079	157.411	141.922	183.765	146.663	224.206	164.636	267.011	263.892	210.071	222.212	257.373	255.472	263.247	234.38	151.94	168.079	163.003	168.606	160.127	175.068	152.251	170.215	59.7562	163.677	136.033	143.546	144.175	165.382	139	143.07	106.231	113.608	136.346	151.575	170.798	155.79	168.205	106.15	144.27	126.108	54.3296	137.87	110.035
PWY-6629: superpathway of L-tryptophan biosynthesis	0	0	38.1943	35.6926	0	0	0	123.091	48.9997	163.085	116.862	138.757	164.624	24.3289	51.8807	52.6914	111.665	68.7641	45.262	0	55.1927	43.1201	0	0	0	110.407	0	154.233	72.5392	93.0007	0	0	0	0	0	39.4837	0	37.4428	83.1743	107.984	127.958	122.98	152.268	117.52	122.354	145.517	60.7594	103.979	91.2817
PWY-6630: superpathway of L-tyrosine biosynthesis	30.6691	0	139.179	56.1681	30.4581	131.384	157.813	131.092	176.09	124.725	242.174	142.573	233.627	304.682	181.591	245.03	248.063	271.14	257.642	241.676	150.87	167.472	165.383	168.743	165.059	155.053	144.686	120.305	58.4826	156.726	136.452	141.54	141.319	167.055	137.349	132.577	100.802	106.753	105.483	137.661	150.176	149.628	149.802	103.82	103.955	123.494	53.2304	114.37	105.263
PWY-6641: superpathway of sulfolactate degradation	0	0	0	0	0	0	0	0	0	0	0	0	0	0	0	0	0	0	0	0	0	0	0	0	0	0	0	0	0	0	0	0	0	0	0	0	0	0	0	0	0	0	0	0	0	0	0	0	0
PWY-6654: phosphopantothenate biosynthesis III	0	0	0	0	0	0	0	0	0	0	0	0	0	0	0	0	0	0	0	0	0	0	0	0	0	0	0	0	0	0	0	0	0	0	0	0	0	0	0	0	0	0	0	0	0	0	0	0	0
PWY-6660: 2-heptyl-3-hydroxy-4(1H)-quinolone biosynthesis	0	0	0	0	0	0	0	0	0	0	0	0	0	0	0	0	0	0	0	0	0	0	0	0	0	0	0	0	0	0	0	0	0	0	0	0	0	0	0	0	0	0	0	0	0	0	0	0	0
PWY-6662: superpathway of quinolone and alkylquinolone biosynthesis	0	0	0	0	0	0	0	0	0	0	0	0	0	0	0	0	0	0	0	0	0	0	0	0	0	0	0	0	0	0	0	0	0	0	0	0	0	0	0	0	0	0	0	0	0	0	0	0	0
PWY-6690: cinnamate and 3-hydroxycinnamate degradation to 2-oxopent-4-enoate	0	0	0	0	0	0	0	16.2012	17.9348	22.1882	11.7774	82.9107	63.2609	13.106	31.9355	22.3222	14.4306	0	9.63436	8.11332	0	0	0	0	0	0	0	0	0	0	0	0	0	0	0	10.8095	7.66254	0	13.4721	22.6349	0	0	0	0	0	0	0	0	0
PWY-6700: queuosine biosynthesis	21.6213	27.7678	75.4629	41.8435	24.3201	273.395	294.684	388.392	213.998	409.842	233.048	153.448	241.212	286.479	261.803	200.815	231.398	268.934	243.95	230.36	381.032	412.141	303.592	324.312	473.324	270.75	232.627	139.168	323.378	434.214	206.309	217.481	220.25	287.397	205.337	250.16	164.397	174.698	204.615	224.737	173.316	130.14	140.203	96.3786	159.433	129.087	263.094	219.116	159.846
PWY-6703: preQ0 biosynthesis	0	0	0	0	0	278.168	260.562	283.43	78.0194	316.199	12.0599	78.1526	0	11.6484	61.1093	13.5526	21.3944	4.73709	9.27463	0	317.51	442.4	285.351	295.977	421.558	209.311	195.105	69.2215	351.838	420.767	99.1526	121.49	108.931	123.916	133.683	126.471	122.425	90.3747	135.353	99.5871	48.4511	28.4971	37.3938	17.122	28.6819	40.0658	21.5927	27.123	19.3367
PWY-6708: ubiquinol-8 biosynthesis (prokaryotic)	0	0	0	0	0	0	0	5.43737	13.2403	10.2177	0	10.9793	0	0	8.57329	0	0	3.30646	0	0	0	0	0	0	0	0	0	6.47883	0	0	0	0	0	0	0	5.02762	0	0	0	12.4535	0	10.8095	6.73734	0	10.989	0	0	6.80917	0
PWY-6731: starch degradation III	0	0	0	0	0	0	0	20.239	34.6142	38.1567	37.771	39.5888	47.287	0	40.8698	0	0	8.3675	0	11.2827	16.138	0	0	0	0	0	0	15.0838	0	10.0051	0	0	0	0	0	28.3993	0	0	28.5959	20.8072	20.1248	10.3096	19.7103	0	0	0	0	0	0
PWY-6737: starch degradation V	51.6419	51.6365	176.396	57.7949	64.2449	277.01	302.711	327.014	362.947	298.594	367.666	348.985	481.875	447.611	358.513	330.241	411.718	397.52	388.46	346.324	180.762	185.771	324.38	246.556	227.62	258.986	247.983	249.119	116.54	205.427	198.199	168.888	243.544	248.891	206.041	236.88	228.186	275.963	231.211	276.619	268.826	277.001	259.955	231.43	211.957	289.019	258.546	286.28	264.87
PWY-6748: nitrate reduction VII (denitrification)	0	0	0	0	0	0	0	0	0	0	0	0	0	0	0	0	0	0	0	0	0	0	0	0	0	0	0	0	0	0	0	0	0	0	0	0	0	0	0	0	0	0	0	0	0	0	0	0	0
PWY-6749: CMP-legionaminate biosynthesis I	0	0	0	0	0	35.2332	25.8321	20.4915	66.8031	27.4255	157.685	51.0684	193.353	191.201	126.287	110.961	179.463	152.157	122.626	79.1543	100.47	75.5022	114.538	46.0144	67.5211	37.2494	40.7196	31.9621	0	53.1015	0	0	0	0	0	0	22.708	17.8426	0	0	0	0	0	0	0	0	0	0	0
PWY-6785: hydrogen production VIII	0	0	0	0	0	0	0	0	0	0	0	0	0	0	0	0	0	0	0	0	0	0	0	0	0	0	0	0	0	0	0	0	0	0	0	0	0	0	0	0	0	0	0	0	0	0	0	0	0
PWY-6803: phosphatidylcholine acyl editing	0	0	0	0	0	0	0	49.7933	54.5571	40.1525	19.1842	84.3287	65.4779	36.6894	63.0242	27.2907	15.9262	16.5102	23.7118	24.4279	25.7313	14.1122	0	0	0	32.2836	23.1699	55.7517	0	0	0	0	0	12.1154	0	19.9786	0	18.0343	20.5878	21.9696	37.3096	36.3103	28.9612	21.8476	30.9713	26.427	13.438	21.0011	19.8381
PWY-6823: molybdenum cofactor biosynthesis	0	0	0	0	0	0	0	13.7537	20.369	28.4032	7.5939	48.84	39.9539	0	24.7615	0	0	0	0	0	0	0	0	0	0	16.8605	0	48.6966	0	0	0	0	0	0	0	0	0	0	9.08443	11.1503	38.1795	29.8718	26.9049	16.5656	16.7617	23.4508	10.0461	18.5825	13.3467
PWY-6837: fatty acid beta-oxidation V (unsaturated, odd number, di-isomerase-dependent)	0	0	0	0	0	0	0	13.1643	15.506	20.9949	4.43911	38.0103	41.1005	8.14172	34.1468	8.58353	11.5507	16.2755	8.30112	5.71629	6.73419	0	0	0	0	14.2779	0	35.0462	0	5.38219	0	0	0	0	0	2.62018	0	0	7.63192	19.9226	11.5518	12.5075	10.044	4.8814	11.7547	10.3461	6.07726	7.54948	5.07042
PWY-6859: all-trans-farnesol biosynthesis	0	0	0	0	0	0	0	5.56686	0	11.2319	5.15555	21.3432	26.9642	15.4753	18.5246	0	0	5.03513	12.8613	0	6.768	0	0	0	0	0	0	21.2554	0	0	0	0	0	0	0	0	4.66326	0	0	9.19211	0	0	3.45307	0	0	0	0	0	0
PWY-6876: isopropanol biosynthesis	26.6006	0	17.9331	14.261	0	12.9024	0	10.5781	0	0	92.2773	43.2419	48.8779	64.5838	73.3678	89.2047	77.5875	86.8937	87.1407	103.025	0	0	0	0	0	0	0	22.2011	0	0	17.1842	0	7.37889	0	0	0	0	0	0	0	0	0	0	0	0	0	0	0	0
PWY-6883: pyruvate fermentation to butanol II	0	0	0	0	0	0	0	24.4458	0	40.1142	41.2508	87.9514	61.0962	31.4963	74.4047	14.1666	0	30.0467	57.5004	0	0	12.4918	0	0	0	66.4456	16.1931	85.5878	0	0	0	0	0	0	0	21.557	0	0	18.7586	0	0	0	0	0	0	0	0	0	0
PWY-6891: thiazole biosynthesis II (Bacillus)	0	0	0	0	0	19.7069	0	100.299	58.2988	139.073	44.175	111.587	82.4533	22.59	59.6579	26.8527	32.7961	33.5441	54.7835	24.3266	16.0767	12.62	0	0	17.5154	46.6029	9.6376	80.7286	0	0	0	0	0	8.93943	0	29.9587	10.5399	34.3988	69.4564	54.776	70.6832	68.6757	58.6141	26.1106	37.1112	50.2004	24.1329	50.1568	27.7299
PWY-6892: thiazole biosynthesis I (E. coli)	0	0	0	0	0	24.2147	0	113.992	66.8314	155.126	50.5359	125.19	90.7101	26.1491	67.9137	31.0608	38.1685	38.5291	61.0883	28.1058	19.8739	15.6468	0	0	21.5826	56.3556	16.8746	91.4263	0	0	0	0	0	16.8145	0	36.7002	13.8526	40.989	79.6809	63.9444	80.3775	76.5778	66.6018	40.908	68.5456	57.0599	27.429	56.8709	43.0075
PWY-6895: superpathway of thiamin diphosphate biosynthesis II	0	0	0	0	0	76.6971	0	228.128	116.308	254.231	42.1918	96.5482	91.3167	33.2748	88.7171	15.2185	36.1005	7.30578	23.2518	20.3508	64.644	47.913	0	0	67.1262	144.214	40.6821	139.485	0	0	0	0	0	38.7477	0	98.1609	42.3318	86.3736	122.733	106.143	76.8906	54.6418	72.9248	40.9417	44.4076	52.2004	10.7622	43.9064	36.5884
PWY-6897: thiamin salvage II	38.4366	31.7127	183.401	0	57.8408	238.456	247.64	295.332	168.045	287.842	88.2059	89.3837	121.238	80.044	106.474	89.6597	62.3037	74.3758	32.0103	76.7492	188.365	119.135	122.226	200.51	133.819	250.28	181.382	173.637	184.042	216.647	148.629	147.846	184.133	218.095	189.076	213.771	177.995	174.029	170.692	138.336	151.753	161.346	141.684	177.134	200.63	170.721	132.365	143.78	189.476
PWY-6901: superpathway of glucose and xylose degradation	42.7929	47.0117	209.101	40.3882	62.4755	304.996	306.684	374.995	249.759	381.493	238.541	236.734	311.225	267.251	218.948	251.825	210.413	254.554	271.626	268.213	277.295	257.558	201.447	275.176	235.699	338.508	273.256	233.504	172.368	222.07	255.893	272.434	283.518	341.263	288.511	326.084	251.052	285.309	274.457	277.309	184.215	177.499	208.355	156.47	137.928	160.214	135.577	173.165	142.793
PWY-6906: chitin derivatives degradation	0	0	0	0	0	0	0	0	0	0	0	0	0	0	0	0	0	0	0	0	0	0	0	0	0	0	0	0	0	0	0	0	0	0	0	0	0	0	0	0	0	0	0	0	0	0	0	0	0
PWY-6936: seleno-amino acid biosynthesis	71.2934	55.5203	410.329	96.7507	111.754	90.1604	246.115	365.872	140.028	328.066	127.203	189.253	149.754	167.63	173.464	180.25	149.366	163.565	165.148	141.099	145.675	152.983	100.662	90.6313	78.6383	223.517	118.53	268.047	88.4857	46.5099	273.754	255.86	197.867	346.136	280.012	303.968	227.989	268.132	224.409	249.401	234.808	224.789	249.113	254.793	260.099	233.011	197.212	206.5	229.169
PWY-6953: dTDP-3-acetamido-3,6-dideoxy-&alpha;-D-galactose biosynthesis	0	0	0	0	0	0	0	0	0	0	0	0	0	0	0	0	0	0	0	0	0	0	0	0	0	0	0	0	0	0	0	0	0	0	0	0	0	0	0	0	0	0	0	0	0	0	0	0	0
PWY-6969: TCA cycle V (2-oxoglutarate:ferredoxin oxidoreductase)	0	0	0	0	0	106.025	0	57.0811	72.7574	141.404	35.2985	132.704	110.501	27.5621	112.066	39.568	24.3708	24.4496	43.7796	42.5527	37.0927	0	59.5239	0	0	75.2032	35.3432	121.08	40.1894	13.0803	0	0	79.5631	0	0	58.7452	49.1623	51.8312	42.1056	65.3492	54.9744	63.2298	64.4496	40.2721	58.913	51.0981	33.1753	42.3409	27.9457
PWY-6992: 1,5-anhydrofructose degradation	0	0	0	0	0	60.2026	25.3628	23.6136	49.2853	82.3497	0	0	0	0	0	0	0	0	0	0	132.832	113.172	41.6664	149.569	62.5857	8.89323	0	61.9663	0	0	12.7349	0	0	37.9496	0	0	0	0	0	0	0	0	0	0	0	5.29859	0	0	0
PWY-7003: glycerol degradation to butanol	55.5441	40.3546	148.935	33.748	62.4068	72.039	43.8904	79.8802	81.8949	84.74	148.691	132.412	182.95	195.23	132.425	126.101	149.231	161.408	178.839	155.606	68.1493	48.3073	69.2193	0	39.1221	77.6015	34.6334	129.386	0	0	108.072	53.472	105.354	79.4972	82.0502	70.6948	56.251	84.6801	89.8501	88.5084	99.849	92.8037	108.628	65.1784	78.4325	84.9085	63.1454	78.1903	93.8454
PWY-7007: methyl ketone biosynthesis	0	0	0	0	0	0	0	128.962	65.0634	176.59	0	0	0	0	0	0	0	0	0	0	27.1228	37.739	44.4404	18.838	31.1946	164.796	35.791	64.9775	18.2594	36.2911	0	0	0	0	0	40.5079	47.4851	24.513	85.9163	63.7346	0	0	4.37202	0	0	6.83099	0	0	0
PWY-7013: L-1,2-propanediol degradation	0	61.3116	173.165	84.133	0	26.188	0	33.0711	53.2135	24.8519	49.0394	16.1016	77.2259	46.0712	12.0072	24.1436	22.7138	37.2262	0	22.9411	18.7367	10.9553	0	16.6769	0	18.2836	0	0	0	0	23.0895	0	14.6254	14.6311	16.2215	0	0	0	17.7363	40.5575	133.543	138.605	117.53	92.1733	124.885	64.5968	64.3353	117.309	38.9832
PWY-7039: phosphatidate metabolism, as a signaling molecule	0	0	0	0	0	0	0	0	0	12.9363	0	0	0	0	0	0	0	0	0	0	0	0	0	0	0	0	0	31.5906	0	0	0	0	0	0	0	0	0	0	0	11.7285	0	0	0	0	0	0	0	0	0
PWY-7046: 4-coumarate degradation (anaerobic)	0	0	0	0	0	0	0	16.2569	0	27.0672	9.71628	36.0395	33.4657	0	18.6433	7.18913	0	12.4053	8.63402	10.8329	0	0	0	0	0	0	0	0	0	0	0	0	0	0	0	23.8345	0	0	11.8706	10.1826	0	0	0	0	0	0	0	0	0
PWY-7094: fatty acid salvage	0	0	0	0	0	0	0	0	36.7866	30.6956	23.9823	86.1156	34.3677	17.2932	46.0188	4.10202	12.3049	27.3671	22.0565	25.6193	10.2685	0	0	0	0	22.9409	0	40.5255	0	0	0	0	0	0	0	3.86445	0	0	14.755	14.3339	35.5165	23.9619	30.3818	17.6491	22.9296	27.3407	13.1162	22.6381	15.9583
PWY-7111: pyruvate fermentation to isobutanol (engineered)	112.594	155.248	401.457	211.708	160.11	490.866	473.284	522.023	561.738	595.406	595.639	624.68	776.33	846.145	671.066	679.841	718.525	777.262	742.384	671.188	532.582	543.856	604.847	478.32	610.091	538.775	433.876	547.719	513.205	616.318	335.447	326.231	372.527	444.85	336.41	405.377	301.494	349.125	374.753	376.963	266.549	236.78	260.928	260.568	321.94	279.385	225.362	258.335	281.816
PWY-7115: C4 photosynthetic carbon assimilation cycle, NAD-ME type	0	0	0	0	0	0	0	13.4181	56.0005	51.8584	21.5853	72.4912	80.252	9.65743	51.3898	10.9576	10.6692	19.5192	17.0398	0	0	0	0	0	0	29.2524	0	56.2094	0	0	12.0374	0	11.8652	36.3362	0	53.828	0	54.7632	83.2384	94.8002	79.8707	66.3162	80.8109	47.4048	78.5117	49.5074	33.9595	50.3626	45.5656
PWY-7117: C4 photosynthetic carbon assimilation cycle, PEPCK type	0	0	0	0	0	0	21.0789	58.3962	66.5628	72.776	50.7528	82.2482	105.29	13.0706	71.628	14.0115	12.6879	28.6944	37.3526	0	0	8.05817	0	0	0	27.4238	0	88.8372	0	0	8.45427	0	8.59039	28.0966	0	45.6752	0	42.8273	79.3123	89.3075	73.9168	55.3727	66.4535	31.8156	59.4699	40.6223	21.974	42.3055	34.7729
PWY-7118: chitin degradation to ethanol	0	0	0	0	0	0	0	0	0	0	0	0	0	0	0	0	0	0	0	0	0	0	0	0	0	0	0	0	0	0	0	0	0	0	0	0	0	0	0	0	0	0	0	0	12.1744	0	0	0	0
PWY-7165: L-ascorbate biosynthesis VI (engineered pathway)	0	0	0	0	0	0	0	0	0	0	0	0	0	0	0	0	0	0	0	0	0	0	0	0	0	0	0	0	0	0	0	0	0	7.04267	0	0	0	0	0	0	0	0	0	0	0	0	0	0	0
PWY-7184: pyrimidine deoxyribonucleotides de novo biosynthesis I	35.4309	0	202.724	84.01	45.3043	127.505	115.065	196.796	138.593	146.71	30.9524	55.8524	28.6493	88.3946	80.6753	103.619	81.2687	80.5959	139.988	104.182	204.252	338.034	263.926	275.639	383.795	148.059	163.817	127.215	238.769	317.596	266.172	249.808	285.66	288.806	245.572	239.4	196.949	183.617	225.513	247.028	180.397	146.802	179.273	215.572	240.701	205.69	315.391	247.002	235.658
PWY-7187: pyrimidine deoxyribonucleotides de novo biosynthesis II	41.5695	0	228.395	99.8266	51.9821	115.769	106.64	174.112	144.398	135.215	68.5469	123.443	90.3246	125.18	153.063	142.417	111.391	115.815	160.279	131.074	154.409	257.104	221.818	219.03	253.063	144.424	146.687	140.702	176.607	203.153	271.197	260.088	281.126	279.039	243.814	251.479	224.614	215.962	236.45	273.909	251.012	203.743	243.137	268.597	289.475	272.405	343.328	321.995	309.534
PWY-7196: superpathway of pyrimidine ribonucleosides salvage	0	0	0	0	0	0	0	0	0	0	0	0	0	0	0	0	0	0	0	0	0	0	0	0	0	0	0	0	0	0	0	0	0	0	0	0	0	0	0	0	0	0	0	0	0	0	0	0	0
PWY-7197: pyrimidine deoxyribonucleotide phosphorylation	36.777	0	230.594	67.081	63.0261	68.8202	62.9392	117.064	89.2032	79.1599	18.7437	33.9475	17.3193	56.3243	50.4548	69.4785	51.7289	51.9987	95.38	66.9136	140.671	265.303	197.255	205.267	328.733	90.1141	109.368	84.9401	203.64	280.113	179.114	161.206	205.913	193.983	162.377	157.38	134.158	123.503	153.745	173.496	110.589	83.8219	105.243	156.439	186.513	130.07	258.895	183.143	169.219
PWY-7198: pyrimidine deoxyribonucleotides de novo biosynthesis IV	0	0	104.475	0	29.6738	38.2633	69.8117	27.1192	43.9629	23.3321	28.0963	35.9098	0	59.764	62.6814	71.1572	59.0405	47.9531	82.5575	65.7189	0	39.7955	0	0	49.4975	0	62.018	0	0	0	126.541	113.619	121.245	91.2306	120.788	105.208	140.156	131.256	130.945	134.217	146.607	118.307	145.491	177.317	161.963	168.598	190.029	199.639	194.923
PWY-7199: pyrimidine deoxyribonucleosides salvage	38.1585	54.1328	235.589	75.6815	55.6306	381.457	322.265	450.931	229.952	473.263	217.983	129.877	222.85	231.529	222.588	190.145	203.005	219.245	200.79	183.562	278.379	326.986	262.574	249.954	223.176	377.531	290.377	190.626	162.683	249.398	423.971	488.629	366.237	400.991	385.424	395.61	358.872	338.708	340.32	358.435	404.556	340.771	372.591	348.736	348.86	369.391	422.547	408.855	414.545
PWY-7200: superpathway of pyrimidine deoxyribonucleoside salvage	0	0	0	0	22.6647	72.4867	0	0	0	0	0	0	0	0	0	0	0	0	0	0	63.5981	0	73.8969	0	93.5276	0	0	0	0	0	0	0	0	0	0	0	0	0	0	0	0	0	0	0	0	0	0	0	0
PWY-7204: pyridoxal 5'-phosphate salvage II (plants)	0	0	0	0	0	16.4038	12.8279	45.5574	51.707	102.898	39.3345	82.3155	48.8777	10.3237	59.7353	13.078	12.9658	0	12.4656	18.0197	24.8708	0	0	0	0	57.6206	17.5073	93.8045	0	23.3151	0	0	0	15.5409	0	20.0871	0	0	16.4451	27.2312	50.7099	40.431	43.1117	25.0618	44.2349	38.0635	8.68354	42.8929	26.805
PWY-7208: superpathway of pyrimidine nucleobases salvage	45.165	0	252.125	74.1141	67.2595	297.895	229.515	301.178	165.734	288.968	28.8799	50.9851	26.773	86.7394	76.1903	100.344	83.8916	79.7371	147.176	108.174	290.888	376.154	298.241	309.302	406.942	217.594	231.961	115.254	251.193	367.428	263.181	259.487	295.805	296.933	283.489	236.487	180.845	175.488	222.104	236.619	153.81	118.183	148.314	199.036	231.072	173.602	319.442	236.601	218.278
PWY-7209: superpathway of pyrimidine ribonucleosides degradation	0	0	0	0	0	0	0	0	0	0	0	0	0	0	0	0	0	0	0	0	0	0	0	0	0	0	0	0	0	0	0	0	0	0	0	0	0	0	0	0	0	0	0	0	0	0	0	8.71127	0
PWY-7210: pyrimidine deoxyribonucleotides biosynthesis from CTP	0	0	141.817	0	44.805	46.7348	73.858	0	31.6455	30.4792	0	25.7795	0	20.4421	32.0698	14.2181	0	28.9389	31.3984	0	0	20.5506	0	0	0	0	28.1768	0	0	0	142.684	127.034	144.626	111.685	137.569	120.941	143.215	133.777	143.052	149.215	149.818	125.639	150.964	195.566	183.5	180.328	220.952	209.515	203.227
PWY-7211: superpathway of pyrimidine deoxyribonucleotides de novo biosynthesis	0	0	0	0	0	80.1718	124.244	0	49.0073	52.9671	0	42.1103	0	34.6977	51.7803	24.4624	0	47.6683	51.8273	0	0	35.2061	0	0	0	0	46.3816	0	0	0	184.233	169.947	177.057	154.909	180.607	164.63	175.002	164.648	180.017	185.011	141.652	103.274	136.785	133.967	63.6183	145.388	29.4538	111.898	77.3904
PWY-7219: adenosine ribonucleotides de novo biosynthesis	81.6064	61.6866	318.613	102.061	95.5229	390.539	313.831	402.087	293.704	373.199	395.423	273.055	389.612	495.467	349.724	389.509	427.602	458.014	473.756	431.255	426.282	522.238	496.184	442.498	598.665	368.306	269.35	233.643	391.828	533.243	318.582	329.26	343.726	354.737	339.969	345.412	269.533	307.005	335.491	355.265	360.053	353.737	343.842	311.499	312.512	392.062	330.014	381.529	325.381
PWY-7220: adenosine deoxyribonucleotides de novo biosynthesis II	121.958	122.987	461.765	162.241	152.669	324.609	239.264	313.19	308.825	313.467	466.62	252.171	553.589	579.324	413.072	549.439	539.937	615.866	546.326	530.997	291.272	378.434	279.575	342.616	422.533	209.357	231.293	269.323	234.352	348.112	347.179	346.176	420.89	377.394	369.094	440.113	408.449	503.368	419.104	429.584	646.112	672.6	670.773	651.73	661.11	637.486	566.256	637.416	628.18
PWY-7221: guanosine ribonucleotides de novo biosynthesis	80.6318	104.909	416.29	148.565	123.763	463.734	392.041	545.082	280.54	458.671	318.298	205.865	348.343	362.164	323.188	398.494	398.295	444.579	394.639	327.118	411.454	525.882	480.367	425.15	521.674	367.809	338.008	245.59	433.843	509.044	378.48	370.107	397.045	464.134	409.293	443.77	314.484	373.121	343.258	398.984	363.47	379.395	378.489	378.731	391.463	390.621	391.521	393.314	375.733
PWY-7222: guanosine deoxyribonucleotides de novo biosynthesis II	121.958	122.987	461.765	162.241	152.669	324.609	239.264	313.19	308.825	313.467	466.62	252.171	553.589	579.324	413.072	549.439	539.937	615.866	546.326	530.997	291.272	378.434	279.575	342.616	422.533	209.357	231.293	269.323	234.352	348.112	347.179	346.176	420.89	377.394	369.094	440.113	408.449	503.368	419.104	429.584	646.112	672.6	670.773	651.73	661.11	637.486	566.256	637.416	628.18
PWY-7228: superpathway of guanosine nucleotides de novo biosynthesis I	57.349	0	321.18	101.445	88.9335	397.754	310.425	409.168	214.232	391.1	42.2426	72.1702	39.336	122.174	108.264	142.667	118.722	114.395	203.508	147.17	353.771	450.656	357.254	389.289	480.847	271.285	285.976	158.384	312.544	425.996	322.197	309.398	357.78	390.428	347.026	323.781	230.642	232.168	276.843	290.119	192.14	154.909	187.753	244.456	282.097	215.437	349.465	275.425	256.528
PWY-7229: superpathway of adenosine nucleotides de novo biosynthesis I	85.4334	73.9577	327.802	108.248	105.768	371.867	277.171	347.924	309.585	372.003	414.533	279.322	439.616	520.793	380.478	413.641	459.744	493.149	472.772	462.181	360.46	348.785	366.292	351.399	342.581	310.801	234.028	249.947	317.616	299.284	320.672	320.9	359.303	358.719	335.444	335.823	261.945	308.103	322.773	334.7	359.426	361.382	379.134	335.98	369.153	413.063	376.825	393.728	355.228
PWY-7234: inosine-5'-phosphate biosynthesis III	27.2618	27.4445	152.449	48.1804	0	91.2522	40.6399	180.571	21.5182	57.7984	26.5875	91.0654	58.9298	42.346	47.2407	26.1433	33.2371	0	0	0	44.3477	13.205	34.0876	21.8599	37.2478	59.7332	21.6661	49.2315	0	29.1406	133.721	139.307	156.834	112.1	123.97	69.8314	69.6128	118.374	137.56	201.747	200.914	190.566	177.015	163.475	170.146	172.861	195.036	220	189.215
PWY-7237: myo-, chiro- and scillo-inositol degradation	0	0	0	0	0	0	0	0	0	328.822	0	0	0	429.477	300.956	232.883	0	0	0	258.622	0	0	0	0	0	0	0	0	0	0	0	0	0	0	0	0	0	0	0	0	31.1903	19.4633	21.0788	0	32.6646	0	0	16.5252	0
PWY-7242: D-fructuronate degradation	0	0	12.3149	0	11.4489	0	19.6628	26.9723	64.478	66.3161	59.5091	96.9695	116.168	25.467	83.6701	56.4008	29.4068	37.016	55.0099	96.4547	69.6643	53.5186	47.5549	0	57.396	126.704	92.8792	122.654	61.7631	66.0731	41.5329	33.6055	16.1004	17.9699	5.36575	27.9023	24.7757	41.8767	37.193	32.2359	101.527	63.5512	93.4822	42.8387	73.477	86.0062	27.6074	86.1686	64.3286
PWY-724: superpathway of L-lysine, L-threonine and L-methionine biosynthesis II	46.2604	67.8381	302.225	92.3906	82.4079	237.252	224.419	336.545	212.711	335.594	275.447	189.417	346.689	333.549	289.659	280.448	321.612	330.899	298.46	294.229	227.341	157.452	253.056	164.914	172.618	216.961	189.834	197.631	196.349	259.513	197.761	209.677	240.362	256.532	219.472	240.741	191.609	213.855	217.248	191.849	180.502	163.25	174.556	224.507	247.626	182.11	182.34	194.466	208.399
PWY-7254: TCA cycle VII (acetate-producers)	0	0	0	0	0	0	0	29.6143	37.2242	49.4459	35.1197	126.272	115.537	29.1352	89.0748	34.5618	24.7016	24.4197	37.3701	33.8133	0	0	0	0	0	31.6243	0	76.3289	0	8.58719	0	0	0	9.49642	0	12.5924	26.4912	19.5003	20.597	39.6701	56.9028	69.7026	67.3094	47.1546	58.8613	66.8081	35.2554	47.683	28.5637
PWY-7268: NAD/NADP-NADH/NADPH cytosolic interconversion (yeast)	0	0	0	0	0	0	0	0	0	0	0	0	0	0	0	0	0	0	0	0	0	0	0	0	0	0	0	0	0	0	0	0	0	0	0	0	0	0	0	0	0	0	0	0	0	0	0	0	0
PWY-7269: NAD/NADP-NADH/NADPH mitochondrial interconversion (yeast)	0	0	51.1291	31.6464	0	20.5806	14.4996	29.9225	44.9353	37.0224	25.0683	75.8517	67.1977	30.9276	49.0362	0	14.3143	6.22554	9.31476	16.8637	0	0	0	0	0	0	0	22.5058	0	9.87212	0	0	20.4119	0	31.4433	0	7.36131	13.246	40.1097	40.3204	82.1891	54.2114	56.1178	42.777	39.3537	34.0236	26.9419	36.1927	37.31
PWY-7279: aerobic respiration II (cytochrome c) (yeast)	0	0	2.35445	4.84207	0	10.046	6.92375	16.4968	16.367	13.7653	12.0106	40.336	23.4475	14.5987	18.1067	0	6.80586	2.92326	4.41902	6.91909	0	0	0	0	0	0	0	12.1999	0	4.88527	0	0	0	0	10.6989	0	3.73884	6.43575	12.4536	4.65228	40.4903	31.4338	28.2522	17.2116	20.4047	20.2243	14.0084	19.0483	18.0961
PWY-7282: 4-amino-2-methyl-5-phosphomethylpyrimidine biosynthesis (yeast)	0	0	0	0	0	241.445	244.623	293.184	161.105	302.36	93.3939	119.909	103.662	54.2555	89.3596	69.4006	28.5691	37.7212	18.4256	39.7505	166.021	61.707	91.5028	93.5859	87.2451	217.711	158.99	144.582	69.5644	119.157	159.077	165.354	152.278	195.221	177.262	220.9	167.151	163.647	175.367	139.793	92.4508	65.2656	74.3783	43.3008	77.5517	70.2672	33.0232	72.0093	49.7136
PWY-7286: 7-(3-amino-3-carboxypropyl)-wyosine biosynthesis	0	0	0	0	0	0	0	0	0	0	0	0	0	0	0	0	0	0	0	0	0	0	0	0	0	0	0	0	0	0	0	0	0	0	0	0	0	0	0	0	0	0	0	0	0	0	0	0	0
PWY-7288: fatty acid &beta;-oxidation (peroxisome, yeast)	0	0	0	0	0	0	0	0	0	21.0588	8.31067	16.2697	0	0	0	16.966	12.7813	0	0	0	0	0	0	0	0	0	0	0	0	0	9.02033	0	0	0	3.56609	0	0	0	0	0	0	0	0	0	0	0	0	0	0
PWY-7294: xylose degradation IV	0	0	0	0	0	0	0	0	33.4564	27.7449	22.9409	55.3581	60.9557	0	46.6047	13.0841	0	14.7991	0	12.705	0	0	0	0	0	12.5402	0	0	0	0	0	0	0	0	0	0	0	0	6.075	0	0	0	0	0	0	0	13.8173	0	0
PWY-7312: dTDP-D-&beta;-fucofuranose biosynthesis	0	0	0	0	0	0	0	0	0	0	0	0	0	0	0	0	0	0	0	0	0	0	0	0	0	0	0	0	0	0	0	0	0	0	0	0	0	0	0	0	0	0	0	0	0	0	0	0	0
PWY-7315: dTDP-N-acetylthomosamine biosynthesis	0	0	0	0	0	30.9878	7.87336	54.6928	34.6521	55.0105	105.333	76.1627	58.7293	83.1286	81.0473	125.199	76.5969	118.342	99.0348	90.9387	204.085	338.879	295.118	219.893	376.585	15.2904	48.473	53.4021	239.257	319.967	0	0	0	0	0	19.7502	0	2.07062	30.217	17.3464	61.0492	70.0228	46.0935	37.4001	45.5802	40.5736	34.1465	51.5273	30.8152
PWY-7316: dTDP-N-acetylviosamine biosynthesis	0	0	11.5726	0	0	0	0	9.38782	0	6.62472	7.89255	0	0	0	0	0	0	0	0	0	0	0	0	0	0	0	0	0	0	0	0	0	0	0	0	0	0	0	0	0	0	0	0	0	0	0	0	0	0
PWY-7323: superpathway of GDP-mannose-derived O-antigen building blocks biosynthesis	0	0	0	0	0	118.918	32.4305	66.7547	44.5758	86.2091	24.8765	82.5078	82.4576	18.9561	56.342	29.0668	0	0	38.8511	16.1853	169.098	200.184	106.997	208.219	138.712	47.2771	0	95.7872	0	9.68743	0	0	8.11597	0	9.62829	42.9827	0	0	23.7722	52.1216	54.3932	37.7821	36.4929	27.7558	28.2271	29.0254	19.3243	34.2566	25.801
PWY-7328: superpathway of UDP-glucose-derived O-antigen building blocks biosynthesis	0	0	0	0	0	0	0	22.4007	33.6767	47.2708	37.3263	70.8704	46.1348	0	41.0078	0	0	8.31088	0	11.2852	18.5324	0	0	0	0	23.3713	0	49.4632	0	10.1133	0	0	0	0	0	32.6645	0	0	38.7981	24.1506	62.6269	33.6484	45.5152	50.4067	37.216	52.3099	26.1722	46.4409	38.7691
PWY-7332: superpathway of UDP-N-acetylglucosamine-derived O-antigen building blocks biosynthesis	0	0	0	0	0	0	0	0	0	0	0	0	0	0	0	0	0	0	0	0	0	0	0	0	0	0	0	0	0	0	0	0	0	0	0	0	0	0	0	0	0	0	0	0	0	0	0	0	0
PWY-7345: superpathway of anaerobic sucrose degradation	0	0	0	0	0	0	0	0	0	0	0	0	0	0	0	0	0	0	0	0	0	0	0	0	0	0	0	0	0	0	0	0	0	0	0	0	0	0	0	0	0	0	0	0	52.3777	0	0	0	0
PWY-7357: thiamin formation from pyrithiamine and oxythiamine (yeast)	73.8643	52.3167	300.686	91.9308	73.9226	216.525	254.109	268.654	191.331	272.64	125.948	117.339	168.146	177.108	142.273	203.279	163.567	180.42	225.481	183.842	168.019	107.277	111.246	179.073	122.714	238.713	177.99	187.749	169.324	206.198	178.446	176.711	196.98	237.309	210.885	229.641	190.372	190.777	180.555	166.739	258.337	239.51	264.043	223.974	242.957	228.283	175.562	220.85	246.406
PWY-7377: cob(II)yrinate a,c-diamide biosynthesis I (early cobalt insertion)	0	0	0	0	0	0	0	0	0	0	0	0	0	0	0	0	0	0	0	0	0	0	0	0	0	0	0	0	0	0	0	0	0	0	0	0	0	0	0	0	22.3762	20.0901	18.6768	0	20.5228	17.1076	0	14.4537	11.5221
PWY-7383: anaerobic energy metabolism (invertebrates, cytosol)	0	0	0	0	0	64.5201	54.5831	35.1128	84.9329	55.0149	42.5697	76.9037	123.005	16.9285	120.795	45.971	22.7286	29.6783	42.3192	58.7939	222.221	336.553	315.091	222.903	412.187	0	96.777	0	278.74	394.874	38.3479	0	25.3213	26.3978	0	0	0	0	0	0	0	0	9.94112	0	0	0	0	0	0
PWY-7384: anaerobic energy metabolism (invertebrates, mitochondrial)	0	0	0	0	0	0	0	22.3826	22.4736	0	13.1626	11.1364	25.9137	0	15.6266	0	0	0	0	0	0	0	0	0	0	17.8644	0	42.0193	0	0	0	0	0	0	0	0	0	0	0	0	0	0	0	0	0	0	0	0	0
PWY-7385: 1,3-propanediol biosynthesis (engineered)	0	0	0	0	0	10.6246	0	32.2074	41.1106	47.2001	38.3094	79.5407	124.971	0	60.6974	37.8364	24.0657	18.7553	57.072	0	11.1819	0	9.97335	0	0	22.5727	15.3621	23.5653	0	0	0	0	0	0	0	0	0	0	7.26283	18.8449	0	0	0	0	0	0	0	0	0
PWY-7388: octanoyl-[acyl-carrier protein] biosynthesis (mitochondria, yeast)	0	0	0	0	0	51.364	24.6075	99.6584	198.239	212.432	91.9257	244.998	152.992	102.701	159.972	101.341	66.3401	55.4592	112.586	61.6423	202.607	62.1167	24.5535	56.5681	67.9793	291.882	84.0431	284.985	30.1886	102.801	14.878	14.6386	0	100.807	26.2856	157.637	59.1595	77.8371	143.556	101.226	237.683	198.255	200.945	134.663	173.329	166.143	154.114	222.412	192.68
PWY-7389: superpathway of anaerobic energy metabolism (invertebrates)	0	0	0	0	0	0	0	19.4327	31.5763	0	17.2291	17.3014	37.7304	0	23.4331	0	0	0	0	0	0	0	0	0	0	0	0	0	0	0	0	0	0	0	0	0	0	0	0	0	0	0	0	0	0	0	0	0	0
PWY-7391: isoprene biosynthesis II (engineered)	0	0	0	0	0	0	0	0	0	0	0	0	0	0	0	0	0	0	0	0	0	0	0	0	0	0	0	0	0	0	0	0	0	0	0	0	0	0	0	0	0	0	0	0	0	0	0	0	0
PWY-7392: taxadiene biosynthesis (engineered)	0	0	0	0	0	0	0	0	0	0	0	0	0	0	0	0	0	0	0	0	0	0	0	0	0	0	0	0	0	0	0	0	0	0	0	0	0	0	0	0	0	0	0	0	0	0	0	0	0
PWY-7399: methylphosphonate degradation II	0	0	0	0	0	0	0	0	6.57816	0	0	0	0	0	0	0	0	0	0	0	0	0	0	0	0	0	0	0	0	0	0	0	0	0	0	0	0	0	0	0	0	0	0	4.47693	6.9473	0	0	0	0
PWY-7400: L-arginine biosynthesis IV (archaebacteria)	48.7924	82.7037	322.589	98.4348	83.4576	155.898	126.493	135.996	188.577	177.29	283.492	235.743	336.271	341.733	260.903	327.107	285.882	333.528	342.095	320.609	213.956	253.125	238.706	220.496	263.19	174.105	172.823	204.413	243.705	270.867	187.96	190.306	203.743	214.507	190.839	218.877	216.168	274.24	247.9	249.313	343.265	380.482	386.469	354.971	313.293	388.872	245.941	319.311	332.661
PWY-7409: phospholipid remodeling (phosphatidylethanolamine, yeast)	0	0	0	0	0	0	0	0	0	9.77816	8.9806	0	0	0	0	0	0	0	0	0	0	0	0	0	0	0	0	0	0	0	0	0	0	0	0	0	0	3.26071	0	0	25.2671	14.6716	23.451	12.9928	11.405	14.685	3.93521	13.7014	10.3179
PWY-7446: sulfoglycolysis	0	0	0	0	0	0	0	8.60915	19.4575	14.4618	8.08249	15.3489	18.7986	0	0	0	0	3.91563	0	5.99394	0	0	0	0	0	3.89807	0	17.4137	0	0	0	0	0	0	0	5.55129	0	0	4.21177	8.12954	0	0	0	0	0	0	0	0	0
PWY-7456: mannan degradation	0	0	0	0	0	200.216	248.527	412.806	110.725	368.613	0	0	0	0	0	0	0	0	0	0	0	35.8127	62.5118	0	49.5312	0	0	0	0	0	173.379	182.924	188.404	256.809	206.073	261.959	172.815	161.433	163.373	134.486	0	0	0	0	0	0	0	0	0
PWY-7539: 6-hydroxymethyl-dihydropterin diphosphate biosynthesis III (Chlamydia)	0	0	61.6029	20.9271	13.7989	88.072	40.0133	14.2581	35.5644	53.5138	0	49.9515	43.9315	27.7063	35.4906	29.4283	11.8692	0	20.4067	0	31.4785	8.68851	38.9889	0	24.3338	17.7154	31.7303	53.0818	14.7148	0	47.7874	53.8035	36.4073	22.601	38.0295	65.9193	95.4299	55.7401	76.1192	102.088	130.768	165.213	152.327	100.721	82.5331	151.722	85.5939	126.17	131.531
PWY-7560: methylerythritol phosphate pathway II	0	0	0	0	0	46.3482	74.0297	46.4049	0	75.9608	0	0	0	0	0	0	38.3448	0	0	27.0153	30.9435	0	0	0	0	0	0	0	0	0	0	35.0864	0	49.0415	0	0	0	0	0	25.9749	0	0	0	0	0	0	0	0	15.9979
PWY-7562: 3,6-anhydro-&alpha;-L-galactopyranose degradation	0	0	0	0	0	0	0	0	0	0	0	0	0	13.3037	0	0	0	0	0	0	0	0	0	0	0	0	0	0	0	0	0	0	5.58121	0	0	0	0	9.2714	11.5381	0	0	0	0	0	0	0	0	0	0
PWY-7616: methanol oxidation to carbon dioxide	0	0	0	0	0	0	0	0	0	0	0	0	0	0	0	0	0	0	0	0	0	0	0	0	0	0	0	0	0	0	0	0	0	0	0	0	0	0	0	0	0	0	0	0	0	0	0	0	0
PWY-7663: gondoate biosynthesis (anaerobic)	0	30.1314	219.708	48.9987	23.2699	31.4999	14.534	63.1578	182.214	151.441	85.2666	294.047	130.091	92.4503	160.485	90.3857	59.7183	48.5313	102.128	54.461	166.101	227.099	190.937	145.655	256	231.163	58.0084	268.842	159.526	201.433	200.355	162.804	158.731	111.529	153.276	116.483	160.426	185.28	161.125	209.735	277.738	267.091	275.901	259.899	213.087	317.219	285.036	315.975	284.155
PWY-7664: oleate biosynthesis IV (anaerobic)	0	0	0	0	0	21.6356	0	45.2053	105.313	81.3233	12.0184	130.783	97.434	45.4965	82.3354	0	14.8681	0	17.3423	0	148.146	62.9645	24.8931	54.4323	71.5926	33.7448	56.3283	152.948	29.4913	97.3045	14.821	14.4688	0	80.1077	25.4847	113.972	57.0416	75.213	124.357	98.7748	257.523	227.874	229.258	158.56	180.554	201.824	181.329	250.127	216.497
PWY-821: superpathway of sulfur amino acid biosynthesis (Saccharomyces cerevisiae)	0	0	0	0	0	0	0	38.5805	31.5373	27.0647	14.7705	47.094	47.9844	18.852	39.5342	26.5534	27.1005	10.2923	0	14.4153	18.3346	0	9.80661	0	0	20.4663	11.3183	54.4578	0	0	0	0	15.0451	25.4049	0	18.937	15.0936	14.2651	39.1657	20.6579	62.0141	53.8296	56.3688	32.2921	49.3211	46.1949	29.4237	49.8838	30.8902
PWY-841: superpathway of purine nucleotides de novo biosynthesis I	55.5543	0	284.998	88.9055	67.6786	320.564	268.858	353.211	222.484	353.121	67.4969	104.434	71.4313	137.051	123.447	156.341	121.712	131.594	181.65	153.053	321.212	379.735	344.211	323.843	393.292	260.57	236.305	162.856	294.932	355.692	271.739	273.979	306.042	323.712	285.159	283.975	216.632	228.744	259.647	270.202	218.16	190.863	219.411	246.793	275.395	243.507	299.915	285.104	260.261
PWY-922: mevalonate pathway I	0	0	63.2163	0	0	0	0	0	0	0	0	0	0	0	0	0	0	0	0	0	0	0	0	0	0	0	8.12665	7.8947	0	0	86.1668	91.8596	90.6211	53.0753	73.0843	13.533	11.8778	35.7153	59.4369	98.0566	87.4748	27.3887	40.8685	48.2512	72.1707	37.6807	150.272	117.275	93.6064
PWY0-1061: superpathway of L-alanine biosynthesis	0	0	72.3924	0	30.1637	40.6296	0	33.7661	74.3732	65.2706	29.0231	111.076	119.898	16.3497	73.4268	15.8854	17.7681	36.6398	22.2557	11.6156	0	0	0	0	0	44.9831	25.0464	68.7756	0	12.2307	102.116	96.4853	80.8925	124.374	112.237	104.456	118.67	145.222	120.595	156.91	278.035	285.263	318.651	284.58	201.669	318.69	202.69	282.055	273.223
PWY0-1241: ADP-L-glycero-&beta;-D-manno-heptose biosynthesis	0	0	0	0	0	0	0	22.78	13.3629	22.4205	0	40.6222	25.3756	0	44.0511	8.34943	7.34667	9.30465	0	7.25	118.452	183.3	165.912	82.3192	244.632	17.1628	31.707	35.7469	210.658	262.388	0	0	0	0	0	7.27971	0	0	7.1146	13.0137	0	0	0	0	0	0	0	0	0
PWY0-1261: anhydromuropeptides recycling	0	0	0	0	64.6729	108.289	74.9995	118.324	177.653	128.153	189.926	231.186	235.973	256.97	232.611	221.462	218.431	274.659	240.875	242.632	68.8191	95.5529	110.521	95.3055	70.3019	109.716	94.2889	219.898	0	58.3212	145.434	143.236	80.0977	140.19	50.1456	137.277	36.0184	86.8511	162.216	146.782	294.654	273.874	280.912	149.412	183.396	189.612	177.107	233.907	198.515
PWY0-1277: 3-phenylpropanoate and 3-(3-hydroxyphenyl)propanoate degradation	0	0	0	0	0	0	0	11.7174	17.4876	37.6355	14.7959	59.4067	64.7783	17.1064	44.396	15.8969	0	0	12.865	12.9139	0	0	0	0	0	0	0	0	0	0	0	0	0	0	0	20.4463	8.29798	0	23.5787	23.2785	0	0	0	0	0	0	0	0	0
PWY0-1296: purine ribonucleosides degradation	99.8288	105.75	402.684	131.436	133.262	239.328	222.913	223.991	319.508	244.17	394.435	368.155	568.328	569.299	421.715	413.869	509.107	539.287	498.75	480.113	115.435	156.068	223.094	182.138	162.434	198.375	165.13	292.496	100.041	183.764	291.336	314.698	361.798	312.812	290.701	245.85	211.008	258.081	280.509	350.516	397.221	375.835	376.816	423.231	394.423	424.473	475.249	438.452	406.255
PWY0-1297: superpathway of purine deoxyribonucleosides degradation	77.6248	97.3411	382.787	133.384	128.777	176.747	131.421	150.69	309.264	168.641	373.028	319.395	514.299	537.518	384.809	369.597	466.128	501.749	455.386	417.356	116.409	141.531	207.967	150.665	144.753	190.358	164.612	215.283	92.8599	162.115	278.766	273.529	315.636	254.349	275.33	238.401	210.855	254.774	272.065	335.33	400.643	371.256	385.804	362.527	368.213	429.605	442.805	406.691	387.96
PWY0-1298: superpathway of pyrimidine deoxyribonucleosides degradation	65.4729	83.3785	336.211	99.9779	89.0301	82.855	73.8623	71.2782	226.598	134.643	250.198	200.74	362.042	402.993	244.92	280.683	328.271	337.481	331.686	254.893	90.2793	88.0938	155.255	88.473	96.7846	131.652	125.976	160.975	71.0993	107.976	226.398	221.404	256.545	192.094	237.889	203.037	174.855	222.749	215.133	273.415	370.058	362.165	379.599	336.799	337.641	392.016	372.596	364.577	348.044
PWY0-1319: CDP-diacylglycerol biosynthesis II	30.2414	22.0645	56.7404	34.9781	42.6783	257.778	141.22	230.548	179.135	215.681	263.024	305.689	400.77	303.28	248.431	239.256	287.222	334.572	241.438	188.543	123.773	92.1764	173.438	129.409	169	140.79	154.959	251.633	106.348	139.106	61.7176	33.6401	93.8913	46.6363	91.6939	77.2115	70.1274	106.222	84.2431	92.3072	137.604	111.706	111.589	62.5268	70.6631	103.93	69.6634	86.5937	91.0959
PWY0-1338: polymyxin resistance	0	0	0	0	0	0	0	10.5124	14.4299	31.077	8.89661	0	0	0	0	0	0	0	0	0	0	0	0	0	0	3.62994	0	23.3221	0	0	0	0	0	0	0	8.43088	0	0	24.9304	15.6644	21.5433	20.624	21.7189	12.4539	18.5249	14.6182	6.87621	15.7539	11.7853
PWY0-1415: superpathway of heme biosynthesis from uroporphyrinogen-III	0	0	0	0	0	0	8.3919	26.2887	38.2959	49.4925	28.3877	58.807	50.5248	13.9695	69.1821	12.92	0	12.3803	17.3407	25.2009	7.72545	4.53787	0	0	0	26.7162	7.57561	42.9041	0	0	0	0	0	0	0	11.7907	0	0	11.6291	14.9177	58.1419	51.2271	48.8968	38.536	31.6624	42.8858	23.2994	48.3972	35.5496
PWY0-1479: tRNA processing	0	0	0	0	0	0	0	53.9694	48.424	66.4235	39.2406	128.16	121.829	14.2108	105.154	19.0953	14.6583	0	43.4091	20.9555	25.5799	0	22.3032	0	48.649	42.2027	35.6564	84.4284	0	17.0641	0	0	0	16.2187	21.5607	45.5967	0	27.3763	38.4394	36.017	87.6008	79.4389	71.8333	29.1985	68.7633	48.0209	28.7304	64.7088	35.3183
PWY0-1533: methylphosphonate degradation I	0	0	0	0	0	0	0	7.86431	13.3345	13.2567	7.58787	11.8752	0	5.11416	8.13628	5.83101	0	0	5.83789	0	0	0	0	0	0	14.3871	0	33.8681	0	0	0	0	0	6.12634	0	2.61833	0	4.7877	12.2778	10.3866	19.1796	24.2576	21.636	17.1198	12.8334	19.4304	6.91412	19.0065	15.4182
PWY0-1586: peptidoglycan maturation (meso-diaminopimelate containing)	13.4583	65.5719	279.77	71.2084	22.0746	141.304	74.5465	263.594	259.117	358.103	232.143	401.677	372.968	181.892	278.681	218.501	174.826	200.023	223.24	184.91	226.397	164.732	85.8115	176.02	129.264	206.018	124.248	395.659	37.6335	37.3735	171.394	146.048	143.26	210.517	174.858	245.904	199.554	250.88	272.804	386.787	528.395	506.161	515.263	352.708	421.006	442.54	332.449	470.354	371.96
PWY0-162: superpathway of pyrimidine ribonucleotides de novo biosynthesis	0	0	0	0	0	200.563	208.397	189.97	90.7252	213.968	49.5886	77.046	50.8635	124.684	105.323	140.597	123.174	117.298	170.819	130.116	232.934	242.823	242.91	155.881	361.581	179.468	154.659	136.45	259.488	328.201	204.473	196.148	185.003	228.728	204.795	212.286	168.928	158.086	190.62	181.823	116.607	79.6557	110.577	97.1799	37.2882	112.428	15.5833	72.5705	46.2972
PWY0-166: superpathway of pyrimidine deoxyribonucleotides de novo biosynthesis (E. coli)	41.6753	0	229.593	100.132	51.9243	133.906	120.755	201.539	149.304	154.066	54.7271	86.6399	51.0578	126.45	116.898	143.043	108.41	116.58	161.933	132.389	197.507	324.631	255.591	262.721	359.714	154.137	163.23	148.419	236.875	309.748	287.394	275.738	293.451	297.825	256.476	262.255	230.701	218.631	245.997	284.397	249.516	201.672	240.358	265.234	286.846	268.74	346.515	320.52	305.975
PWY0-321: phenylacetate degradation I (aerobic)	0	0	0	0	0	0	0	0	0	0	0	0	0	0	0	0	0	0	0	0	0	0	0	0	0	0	0	0	0	0	0	0	0	0	0	0	0	0	0	2.90905	0	0	0	0	0	0	0	0	0
PWY0-41: allantoin degradation IV (anaerobic)	0	0	0	0	0	0	0	0	5.57065	4.01616	0	34.3694	23.375	10.3705	18.4915	7.10871	0	0	8.14111	0	10.4036	0	0	0	0	0	0	15.5564	0	0	0	7.4032	21.0125	0	0	6.97607	0	0	18.8783	14.8579	0	0	0	0	8.87274	0	0	0	0
PWY0-42: 2-methylcitrate cycle I	0	0	0	0	0	0	0	11.6664	23.9235	23.1958	15.1007	67.681	39.144	23.625	35.3488	23.3162	9.61497	21.5219	0	11.7228	21.1021	0	0	0	0	29.2068	7.76735	48.9386	0	0	0	0	0	0	0	12.2396	0	7.29488	21.8864	15.9294	46.5552	40.2554	39.8168	23.637	25.2164	23.3842	16.2809	30.1792	21.7797
PWY0-781: aspartate superpathway	0	0	87.6672	0	19.6725	58.6304	36.7253	70.0527	92.674	97.8295	97.4765	148.101	178.043	92.472	150.977	133.187	71.7324	68.6065	89.7719	85.3767	81.2686	0	68.4967	0	0	97.1896	33.2514	151.86	0	44.9373	59.8876	54.6302	67.0203	103.705	90.8202	142.367	106.292	92.6516	121.567	122.692	129.303	144.507	148.023	121.677	149.597	159.127	97.6241	142.298	133.162
PWY0-845: superpathway of pyridoxal 5'-phosphate biosynthesis and salvage	0	0	0	0	0	239.341	257.039	347.237	135.161	335.075	48.9151	86.6113	39.7657	21.6597	70.0914	38.012	14.7783	0	18.1311	17.7672	244.189	264.665	166.857	218.777	240.534	213.086	204.029	124.595	173.382	215.049	142.237	150.752	124.678	190.746	168.372	225.657	133.102	125.932	133.695	100.515	39.5594	32.7486	40.6077	25.8274	42.8057	31.6511	6.15184	39.558	21.2151
PWY0-862: (5Z)-dodec-5-enoate biosynthesis	0	0	0	0	0	20.5337	0	43.0475	96.6266	75.1271	14.7839	118.608	87.9642	44.9649	74.6922	15.9708	13.1661	11.9189	23.8067	0	144.738	56.104	21.7203	49.1136	63.8778	29.461	55.8873	137.513	26.0022	89.8641	12.8359	12.5572	0	76.2604	22.3449	112.902	51.3038	68.1665	119.153	90.488	257.023	224.552	224.544	149.024	174.824	190.736	171.173	243.427	209.92
PWY0-881: superpathway of fatty acid biosynthesis I (E. coli)	0	0	0	0	0	0	0	0	0	0	13.1722	0	0	0	0	0	0	0	0	0	0	0	0	0	0	0	0	0	0	0	0	0	0	0	0	8.16978	0	0	70.4694	78.3093	0	0	0	0	0	0	0	0	0
PWY1F-823: leucopelargonidin and leucocyanidin biosynthesis	0	0	0	0	0	0	0	0	0	0	0	0	0	0	0	0	0	0	0	0	0	0	0	0	0	0	0	0	0	0	0	20.8082	0	10.0889	15.3781	0	30.2386	36.9125	0	25.7624	54.8127	59.9723	58.694	41.8149	52.1052	67.1022	32.8509	53.9945	45.3638
PWY3DJ-35471: L-ascorbate biosynthesis IV	0	0	0	0	0	0	0	0	0	0	0	0	0	0	0	0	0	0	0	0	0	0	0	0	0	0	0	0	0	0	0	0	0	0	0	0	0	0	0	0	0	0	0	0	0	0	0	0	0
PWY3O-355: stearate biosynthesis III (fungi)	0	0	0	0	0	0	0	0	0	0	8.48818	0	19.6952	0	0	0	0	0	0	0	0	0	0	0	0	0	0	0	0	0	0	0	0	0	0	7.495	0	0	14.0267	6.67239	0	0	0	0	0	0	0	0	0
PWY4FS-7: phosphatidylglycerol biosynthesis I (plastidic)	0	0	0	0	0	33.8175	47.2556	94.0687	119.881	148.861	119.851	175.874	212.538	87.1733	152.071	106.819	56.3918	79.9508	56.1799	106.157	46.1133	58.5698	56.3949	47.8419	36.1012	124.001	82.4665	165.488	77.5467	85.909	8.67153	0	25.484	32.7589	0	36.3128	37.3899	37.86	60.7274	76.651	80.2149	64.3066	60.0688	42.0006	57.8036	51.5698	59.6902	74.5838	51.0997
PWY4FS-8: phosphatidylglycerol biosynthesis II (non-plastidic)	0	0	0	0	0	33.8175	47.2556	94.0687	119.881	148.861	119.851	175.874	212.538	87.1733	152.071	106.819	56.3918	79.9508	56.1799	106.157	46.1133	58.5698	56.3949	47.8419	36.1012	124.001	82.4665	165.488	77.5467	85.909	8.67153	0	25.484	32.7589	0	36.3128	37.3899	37.86	60.7274	76.651	80.2149	64.3066	60.0688	42.0006	57.8036	51.5698	59.6902	74.5838	51.0997
PWY4LZ-257: superpathway of fermentation (Chlamydomonas reinhardtii)	54.7123	0	243.325	32.7177	77.7566	92.3647	58.128	95.2356	190.857	126.8	210.56	220.186	305.738	242.047	276.75	264.525	220.168	293.322	277.176	259.789	117.075	132.448	107.18	82.342	104	172.721	163.253	204.904	115.997	143.995	202.741	153.153	199.349	177.858	191.142	206.214	194.235	232.365	199.606	218.946	273.666	218.083	257.559	127.15	164.7	171.083	117.894	168.812	156.66
PWY5F9-12: biphenyl degradation	0	0	0	0	0	0	0	0	0	0	0	0	0	0	0	0	0	0	0	0	0	0	0	0	0	0	0	0	0	0	0	0	0	0	0	0	0	0	0	0	0	0	0	0	0	0	0	0	0
PWY66-201: nicotine degradation IV	0	0	0	0	0	0	0	0	0	0	0	0	0	0	0	0	0	0	0	0	0	0	0	0	0	0	0	0	0	0	0	0	0	0	0	0	0	0	0	0	0	0	0	0	0	0	0	0	0
PWY66-367: ketogenesis	0	0	0	0	0	0	0	0	0	0	0	0	0	0	0	0	0	0	0	0	0	0	0	0	0	0	0	0	0	0	0	0	0	0	0	0	0	0	0	0	0	0	0	0	0	0	0	0	0
PWY66-388: fatty acid &alpha;-oxidation III	0	0	0	0	0	0	0	0	0	0	0	0	0	0	0	0	0	0	0	0	0	0	0	0	0	0	0	0	0	0	0	0	0	0	0	0	0	0	0	0	0	0	0	0	0	0	0	0	0
PWY66-389: phytol degradation	0	0	0	0	0	83.1277	90.9333	44.4585	129.21	49.3256	70.69	143.973	79.4952	77.3937	90.843	74.1143	36.9266	65.0465	46.8863	86.4892	115.944	68.7046	60.6744	51.8776	83.2408	63.2608	73.8068	66.8423	34.0138	87.3702	95.7862	38.0868	87.0415	94.789	73.73	88.3404	83.738	98.0194	83.5639	79.4104	26.3581	19.1504	33.0313	12.1337	35.2068	0	7.48286	17.7487	19.5387
PWY66-391: fatty acid &beta;-oxidation VI (peroxisome)	0	0	0	0	0	0	0	0	0	38.1027	14.8977	29.2513	0	0	0	28.1957	20.1149	0	0	0	0	0	0	0	0	0	0	0	0	0	0	0	0	0	0	0	0	0	0	0	0	0	0	0	0	0	0	0	0
PWY66-398: TCA cycle III (animals)	0	0	0	0	0	0	0	0	39.9136	0	22.356	110.637	91.8473	18.7358	79.8873	28.0534	0	0	24.0886	20.4034	15.6891	0	0	0	0	42.288	7.3804	91.6828	0	0	0	0	0	16.3833	0	0	0	0	0	0	0	0	0	0	28.8899	0	0	0	0
PWY66-399: gluconeogenesis III	0	0	0	0	0	85.2795	31.8889	46.6109	87.4318	94.6812	82.2641	79.5811	131.184	42.2072	81.7237	70.4828	41.0673	51.3347	37.8817	75.274	0	0	35.6885	0	0	0	31.0842	0	0	0	63.1038	0	43.0938	41.6416	0	0	0	0	0	0	0	0	15.7184	0	0	0	0	0	0
PWY66-400: glycolysis VI (metazoan)	74.7932	104.15	418.826	150.582	119.884	511.248	404.028	469.542	319.969	451.909	253.168	254.706	266.446	304.589	234.134	283.109	222.582	306.71	339.064	275.798	479.999	515.852	489.355	453.015	550.984	485.577	413.392	305.855	458.344	567.933	395.559	415.587	426.697	456.773	423.462	389.6	341.047	411.956	380.249	411.679	443.591	473.608	494.508	419.678	386.336	471.143	394.935	455.347	436.379
PWY66-409: superpathway of purine nucleotide salvage	47.9401	0	198.603	70.7804	71.4188	159.482	176.566	89.0872	222.081	235.856	65.7696	103.046	68.0729	168.104	149.627	163.377	155.75	156.84	212.245	183.504	161.309	0	35.7518	0	0	220.412	129.788	179.967	59.9492	77.6146	258.588	284.842	268.716	199.755	267.296	223.899	207.067	241.777	238.243	300.912	241.256	207.479	238.078	262.748	278.227	263.921	344.349	312.741	281.632
PWY66-422: D-galactose degradation V (Leloir pathway)	39.2045	49.6733	162.405	57.8933	53.8136	147.405	123.916	104.435	232.922	120.865	225.703	220.881	251.681	271.484	215.257	236.23	240.266	265.401	262.248	245.684	96.5193	114.689	176.516	132.066	169.801	131.406	132.931	153.324	105.919	139.304	259.35	285.487	286.962	257.92	297.052	228.153	251.783	262.617	265.854	319.605	287.826	284.09	279.41	249.261	263.221	279.814	283.414	285.324	263.227
PWYG-321: mycolate biosynthesis	0	0	0	0	0	27.5664	0	56.5961	132	108.598	17.7325	174.216	110.329	56.6457	108.137	0	22.3496	0	25.9962	0	167.723	66.0636	25.9687	57.6013	74.8742	55.5018	62.6661	193.937	30.6605	101.433	15.4102	15.0735	0	86.9757	26.6386	125.272	59.816	78.6631	131.835	102.697	0	0	0	0	0	0	0	0	0
PYRIDNUCSAL-PWY: NAD salvage pathway I	0	0	0	0	0	0	24.142	57.571	63.8116	104.192	61.0509	117.911	114.489	48.6368	105.965	33.6781	24.7391	43.7953	62.3941	13.1425	40.8179	0	22.6629	0	0	98.8589	30.6009	115.225	0	26.4376	0	0	0	0	0	17.598	0	19.5235	41.6117	36.0251	83.802	87.737	91.7153	48.3795	62.4811	78.0616	45.0325	72.9371	58.0146
PYRIDNUCSYN-PWY: NAD biosynthesis I (from aspartate)	0	14.1174	42.9729	44.0149	12.2931	0	64.4138	144.187	77.4176	105.368	48.5022	115.092	147.115	75.9654	106.34	57.7058	42.0685	46.9407	56.5924	78.7831	159.373	179.23	103.863	215.711	190.08	130.312	75.6015	128.619	0	30.4969	149.496	159.092	181.051	181.511	161.922	123.794	130.77	167.387	172.033	167.338	117.746	100.185	103.57	87.6704	85.704	83.5589	39.4288	91.7376	74.535
PYRIDOXSYN-PWY: pyridoxal 5'-phosphate biosynthesis I	0	0	0	0	0	226.066	254.844	379.756	132.773	324.101	32.6097	82.7793	66.2829	13.5258	53.0002	26.9459	11.7573	0	21.328	12.4866	258.07	308.625	229.821	215.445	332.988	204.35	189.136	94.6305	217.683	341.284	158.756	165.907	140.12	229.617	197.47	251.678	130.63	120.222	119.673	94.0712	34.7476	31.6066	38.0437	32.046	38.5155	32.2377	13.8939	36.536	17.4212
REDCITCYC: TCA cycle VIII (helicobacter)	0	0	0	0	0	0	0	20.8788	32.7996	35.8818	27.2527	43.8791	0	16.8755	34.7121	12.195	12.2442	17.6738	14.6794	10.5462	0	0	0	0	0	25.751	0	44.9479	0	0	0	0	0	0	0	8.35108	7.0134	8.98126	4.7563	4.89645	0	0	0	0	0	0	0	0	0
RHAMCAT-PWY: L-rhamnose degradation I	0	50.622	77.265	24.5111	0	164.188	124.783	151.848	121.179	190.761	98.1438	150.452	176.281	195.38	117.704	143.413	159.136	145.37	173.117	148.573	243.815	153.358	104.343	242.024	131.997	274.17	158.134	186.383	118.235	160.068	78.1438	118.047	106.389	93.5471	83.8547	62.5555	34.1496	51.1483	90.833	146.306	104.703	67.8094	63.1506	53.7344	110.14	67.9538	162.197	116.46	95.2505
RIBOSYN2-PWY: flavin biosynthesis I (bacteria and plants)	0	30.1891	143.52	33.1793	29.8629	250.495	234.929	347.201	187.815	324.958	86.4876	93.5026	129.714	115.694	113.384	89.653	81.0763	78.3803	88.5649	98.7005	307.416	400.208	318.834	317.649	441.744	225.609	208.117	161.867	338.805	404.253	215.066	216.475	243.334	257.973	229.493	251.86	212.381	233.249	237.381	217.47	188.819	240.857	211.794	203.502	186.871	232.811	168.811	204.42	195.592
RUMP-PWY: formaldehyde oxidation I	0	0	0	0	0	0	0	0	0	0	0	0	0	0	0	0	0	0	0	0	0	0	0	0	0	11.2282	0	0	20.6764	0	0	0	25.8823	0	9.55568	0	28.7836	40.23	9.91718	10.9111	24.0691	27.5886	43.016	49.2442	51.7664	49.2657	33.4899	58.4104	47.2784
SALVADEHYPOX-PWY: adenosine nucleotides degradation II	27.8161	35.1942	153.211	45.9105	43.5667	37.2245	81.1115	142.278	149.44	212.533	92.3783	183.617	156.07	127.507	150.008	159.733	98.2807	154.506	185.518	125.999	63.9709	65.0512	49.0199	71.2099	37.9257	162.207	80.4315	219.896	31.2001	29.097	54.3104	53.6305	107.491	127.221	69.3351	149.086	138.73	140.393	206.935	145.79	236.911	219.408	245.167	257.589	271.628	242.484	205.576	221.319	230.286
SER-GLYSYN-PWY: superpathway of L-serine and glycine biosynthesis I	38.649	29.2036	92.5868	21.7851	31.21	139.701	164.661	210.619	67.0404	280.716	177.209	162.623	187.461	160.411	153.829	178.629	132.21	153.849	130.943	139.144	117.635	181.679	119.585	161.217	135.626	128.47	66.0351	150.73	22.0846	21.077	216.463	214.01	183.505	244.939	200.622	278.95	221.17	237.32	218.984	215.909	231.776	247.422	246.089	171.657	172.246	258.146	136.559	216.459	210.024
SO4ASSIM-PWY: sulfate reduction I (assimilatory)	0	0	0	0	0	0	10.6181	72.8725	52.5085	89.3349	17.2679	84.3606	79.8019	17.1755	51.8321	20.7097	26.2093	11.4338	0	13.0405	33.3883	7.01508	8.23034	0	15.4113	32.943	24.1428	96.7796	13.0214	16.1652	0	0	23.7539	31.1217	6.17855	54.3367	27.189	31.9085	44.4344	48.6858	53.5216	43.9963	46.4726	31.0249	39.758	37.6124	20.2755	43.1699	21.3789
SULFATE-CYS-PWY: superpathway of sulfate assimilation and cysteine biosynthesis	0	0	0	0	0	0	17.7446	72.3726	63.4058	107.12	33.8304	119.423	113.575	30.9493	83.4149	39.8675	47.4541	23.6494	0	26.0836	46.8269	13.6717	15.7666	0	0	29.4872	31.2505	101.035	14.3319	15.192	0	0	36.382	52.5385	12.8781	77.2223	44.1411	55.2235	77.2962	86.5822	92.1618	77.4406	82.6849	55.669	67.0151	69.249	37.6176	75.2466	42.0586
TCA-GLYOX-BYPASS: superpathway of glyoxylate bypass and TCA	0	0	0	0	0	0	0	39.6306	56.8227	98.7863	32.8638	132.394	116.508	29.3618	94.1785	22.3995	23.2871	19.3597	34.0611	29.3828	12.6558	0	0	0	0	54.4529	7.35215	111.073	0	11.2484	0	0	0	0	0	39.7942	32.4348	20.2469	58.7764	53.9687	57.6735	55.7188	53.0254	33.903	46.2364	43.7496	23.0325	37.1067	27.436
TCA: TCA cycle I (prokaryotic)	0	0	0	0	0	119.607	0	109.214	122.659	200.728	39.8765	149.572	135.562	36.7526	127.072	45.7706	30.4383	23.1618	48.5458	44.7512	23.623	0	71.3956	178.617	39.3514	114.003	11.3096	162.113	48.3838	80.691	0	0	112.126	43.43	68.8981	79.1716	61.519	61.4169	130.436	82.7859	79.1874	69.9884	73.7928	47.1546	63.6458	67.3449	37.326	50.1114	34.8249
TEICHOICACID-PWY: teichoic acid (poly-glycerol) biosynthesis	0	0	0	0	0	0	0	0	0	0	0	0	0	0	0	0	0	0	0	0	0	0	0	0	0	0	0	0	0	0	0	0	0	0	0	0	0	0	17.6519	0	10.4433	5.37496	8.59742	0	11.646	0	0	7.80665	0
THISYN-PWY: superpathway of thiamin diphosphate biosynthesis I	0	0	0	0	0	89.6937	0	241.314	122.551	264.228	44.1738	98.6564	93.6277	34.6647	92.045	16.1715	37.255	12.407	26.1859	21.3679	76.3802	56.1628	0	0	78.4589	161.513	63.7719	145.363	0	0	0	0	0	65.2329	0	111.594	52.3968	93.9601	128.564	112.388	78.9696	67.6177	75.1681	45.3926	48.2612	54.0227	18.395	48.1796	39.8512
THISYNARA-PWY: superpathway of thiamin diphosphate biosynthesis III (eukaryotes)	0	15.656	0	0	16.6364	227.238	240.219	280.266	144.042	295.164	89.1657	112.859	115.413	80.0047	76.4517	89.3429	64.3828	69.0519	51.201	80.568	154.773	69.3768	80.5929	105.003	99.214	79.3705	65.1887	107.016	44.1628	67.1415	182.879	174.993	168.258	214.042	201.195	227.964	172.641	159.586	168.544	146.632	33.2643	41.1316	41.6946	24.3677	25.7752	39.8259	31.7852	28.8152	20.3516
THREOCAT-PWY: superpathway of L-threonine metabolism	0	0	0	0	0	0	0	22.0041	30.6608	33.5667	22.5606	0	0	0	0	0	0	0	0	0	0	0	0	0	0	0	0	0	0	0	0	0	0	0	0	0	0	0	0	17.6681	0	0	15.6065	13.1817	31.5327	23.3689	0	0	0
THRESYN-PWY: superpathway of L-threonine biosynthesis	54.5986	63.9719	284.443	94.3598	82.8896	116.968	115.111	124.536	179.141	163.071	263.846	217.365	327.602	284.938	270.502	263.69	244.205	293.125	293.857	268.432	187.342	114.654	195.664	117.402	124.004	197.743	173.63	231.285	173.391	224.567	164.68	159.225	188.799	174.854	177.959	191.713	177.807	217.381	194.931	187.636	283.595	312.403	294.382	291.891	269.62	316.595	228.773	283.163	270.066
TRNA-CHARGING-PWY: tRNA charging	52.4658	55.1356	281.649	73.9459	87.9957	328.12	287.996	369.061	229.961	356.956	301.959	256.325	337.267	361.828	299.61	270.78	317.976	336.453	314.065	303.755	325.587	398.133	378.81	331.933	433.883	277.704	258.191	234.56	301.162	384.414	273.456	282.981	291.647	304.926	279.667	273.007	235.36	270.139	283.805	319.812	322.495	297.27	318.431	296.151	303.926	317.388	329.088	329.523	312.697
TRPSYN-PWY: L-tryptophan biosynthesis	0	25.0723	144.348	33.1333	34.4389	224.519	216.424	300.825	149.03	301.325	125.799	119.051	160.547	83.0136	112.792	82.3674	87.6443	94.3193	77.7216	65.2962	314.53	376.489	277.167	277.294	403.138	256.454	204.396	171.125	319.325	369.951	161.915	155.546	169.922	218.52	205.844	231.041	196.395	215.597	183.735	178.088	196.565	217.888	228.1	175.261	159.298	240.152	130.011	167.022	181.847
TYRFUMCAT-PWY: L-tyrosine degradation I	0	0	0	0	0	0	0	0	0	0	0	0	0	0	0	0	0	0	0	0	0	0	0	0	0	0	0	0	0	0	0	0	0	0	0	0	0	0	0	0	0	0	0	0	0	0	0	0	0
UBISYN-PWY: superpathway of ubiquinol-8 biosynthesis (prokaryotic)	0	0	0	0	0	0	0	6.36762	15.5238	11.9249	0	12.9196	0	0	10.0231	0	0	3.70166	0	0	0	0	0	0	0	0	0	7.56317	0	0	0	0	0	0	0	5.09945	0	0	0	12.7206	0	12.3495	7.74718	0	12.0114	0	0	7.86173	0
UDPNAGSYN-PWY: UDP-N-acetyl-D-glucosamine biosynthesis I	66.9088	67.7805	326.181	100.873	104.37	69.8173	50.8286	109.022	126.278	131.558	151.978	207.366	270.928	178.062	199.6	241.653	152.876	214.657	217.514	195.489	52.3532	57.2705	67.4383	70.9779	33.766	144.133	64.8817	204.037	38.4359	73.4884	200.159	223.006	238.09	206.595	204.867	170.26	177.825	211.553	211.56	262.669	346.193	357.245	351.747	344.368	302.117	344.065	334.153	353.509	332.183
URDEGR-PWY: superpathway of allantoin degradation in plants	0	0	0	0	0	0	0	0	2.05244	0	0	0	0	0	2.82798	0	0	0	0	0	0	0	0	0	0	0	0	4.86672	0	0	0	0	0	0	0	3.5689	0	0	8.41554	0	0	0	0	0	0	0	0	0	0
URSIN-PWY: ureide biosynthesis	0	0	0	0	0	0	0	0	0	0	0	0	0	0	0	0	0	0	0	0	0	0	0	0	0	0	0	0	0	0	0	0	0	0	0	0	0	0	0	0	0	0	0	0	0	0	0	0	0
VALSYN-PWY: L-valine biosynthesis	85.4404	131.654	290.003	150.094	113.777	490.866	473.284	522.023	359.258	595.406	511.286	610.404	581.99	546.932	553.168	502.144	576.263	555.96	495.075	495.135	471.137	469.039	489.341	457.843	499.813	538.775	433.876	380.29	468.064	559.641	259.479	303.557	307.528	387.977	289.538	360.87	256.506	270.622	292.541	291.899	227.423	204.925	227.901	221.137	264.474	240.799	176.923	218.784	232.757
[truncated: 51 more columns]

## Sheet: Table S3D
Table S3D: Donor and recipient metagenomic pathway statistical results (related to Figure 2A)
MetaCyc Pathway	Donor Pre Average	Donor Post Average	Recipient Pre Avg	Recipient Post Avg	coef	stderr	pval	qval
AEROBACTINSYN-PWY: aerobactin biosynthesis	0.499857	-0.555396	0.230748	-0.230748	0.540497	0.198757	0.0100025	0.403274
PWY-1861: formaldehyde assimilation II (RuMP Cycle)	-0.481101	0.481101	0.0179407	-0.0179407	-0.599984	0.248775	0.0211013	0.427301
POLYAMINSYN3-PWY: superpathway of polyamine biosynthesis II	0.404888	-0.404888	0.0402606	-0.0402606	0.550613	0.234864	0.0246933	0.427301
PWY-5005: biotin biosynthesis II	0.356449	-0.356449	-0.223607	0.223607	0.463832	0.203836	0.0289287	0.457596
PWY0-42: 2-methylcitrate cycle I	-0.386234	0.386234	-0.100976	0.100976	-0.480798	0.23148	0.0449906	0.516527
PWY-5747: 2-methylcitrate cycle II	-0.37726	0.37726	-0.121513	0.121513	-0.467108	0.229235	0.0489822	0.522185
PWY3DJ-35471: L-ascorbate biosynthesis IV	0.396327	-0.396327	0.0422812	-0.0422812	0.459337	0.230001	0.0534158	0.540496
PWY-4981: L-proline biosynthesis II (from arginine)	-0.411725	0.411725	-0.00197453	0.00197453	-0.223088	0.11521	0.0607048	0.570641
PWY-5138: unsaturated, even numbered fatty acid &beta;-oxidation	-0.349414	0.349414	-0.12476	0.12476	-0.360062	0.195465	0.0737128	0.583126
GLYCOL-GLYOXDEG-PWY: superpathway of glycol metabolism and degradation	-0.391794	0.391794	-0.114184	0.114184	-0.469427	0.271198	0.0920266	0.623638
PYRIDNUCSYN-PWY: NAD biosynthesis I (from aspartate)	-0.244739	0.244739	0.250711	-0.250711	0.157638	0.0759434	0.0451212	0.588732
PWY-5188: tetrapyrrole biosynthesis I (from glutamate)	-0.15013	0.15013	0.248469	-0.248469	0.241036	0.128842	0.0695198	0.721796
PWY-7187: pyrimidine deoxyribonucleotides de novo biosynthesis II	-0.26999	0.26999	0.237257	-0.237257	0.158572	0.0902437	0.0873947	0.796435
PWY-7197: pyrimidine deoxyribonucleotide phosphorylation	-0.179871	0.179871	0.312034	-0.312034	0.267367	0.157658	0.098544	0.811459
