# Supplementary material for: Ketogenic diet therapy for pediatric epilepsy is associated with alterations in the human gut microbiome that confer seizure resistance in mice
Source: Cell Rep. Author manuscript; Available in PMC 2024 Jan 5. (PMC10769314; doi:10.1016/j.celrep.2023.113521)
Supplement: 6 [file NIHMS1954782-supplement-6.xlsx]

## Sheet: Sheet1
Table S4: 6-Hz psychomotor seizure testing data for all mouse cohorts
Legend: Table displays raw testing data from all 6-hz seizure testing trial. Each row represents one mouse. x=no; o=yes
Donor fecal sample	Mouse	Diet	Additional treatment	Current (mA)	Shock violation?	Stunned or fixed posture?	Resume exploration in <10sec	Stun Time (sec)	Straub Tail	Falling	Forelimb clonus	Eye Twitching	Whisker Twiting	Remission/ behavioral arrest
SPF	1	CD	none	28	x	o	o	4	x	x	x	x	x	x
SPF	2	CD	none	30	x	o	o	4	x	x	x	x	x	x
SPF	3	CD	none	32	x	o	o	8	x	x	x	x	x	x
SPF	4	CD	none	34	x	o	o	5	x	x	x	x	x	x
SPF	5	CD	none	36	x	o	x	10	x	x	x	x	x	x
SPF	6	CD	none	34	x	o	x	10	x	x	x	x	x	x
SPF	7	CD	none	32	x	o	o	6	x	x	x	o	x	x
SPF	8	CD	none	34	x	o	o	8	x	x	x	o	x	x
SPF	9	CD	none	36	x	o	x	13	x	x	x	x	x	x
SPF	10	CD	none	34	x	o	o	6	x	x	x	o	x	x
SPF	11	CD	none	36	x	o	o	9	x	x	x	x	x	o
SPF	12	CD	none	38	x	o	x	10	x	x	x	x	x	x
SPF	13	CD	none	36	x	o	x	12	x	x	x	o	x	x
SPF	14	CD	none	34	x	o	o	4	x	x	x	x	x	x
SPF	1	KD	none	28	x	o	o	5	x	x	x	x	x	x
SPF	2	KD	none	30	x	o	o	8	x	x	x	x	x	x
SPF	3	KD	none	32	x	o	o	7	x	x	x	o	x	x
SPF	4	KD	none	34	x	o	o	8	x	x	x	x	x	x
SPF	5	KD	none	36	x	o	o	9	x	x	x	x	x	x
SPF	6	KD	none	38	x	o	o	3	x	x	x	x	x	x
SPF	7	KD	none	40	x	o	x	11	x	x	x	o	x	x
SPF	8	KD	none	38	x	o	o	8	x	x	x	x	x	x
SPF	9	KD	none	40	x	o	o	7	x	x	x	x	x	x
SPF	10	KD	none	42	x	o	o	5	x	x	x	x	x	x
SPF	11	KD	none	44	x	o	o	4	x	x	x	x	x	x
SPF	12	KD	none	46	x	o	x	10	x	x	x	x	x	x
SPF	13	KD	none	44	x	o	o	6	x	x	x	x	x	x
SPF	14	KD	none	46	x	o	x	12	x	x	x	o	x	x
Patient 1 pre-KD	1	CD	none	28	x	o	o	6	x	x	x	x	x	x
Patient 1 pre-KD	2	CD	none	30	x	o	x	11	x	x	x	o	x	o
Patient 1 pre-KD	3	CD	none	28	x	o	o	9	x	x	x	o	x	o
Patient 1 pre-KD	4	CD	none	30	x	o	o	2	x	x	x	x	x	x
Patient 1 pre-KD	5	CD	none	32	x	o	x	10	x	x	x	x	x	x
Patient 1 pre-KD	6	CD	none	30	x	o	x	10	x	x	x	o	x	o
Patient 1 pre-KD	7	CD	none	28	x	o	o	5	x	x	x	x	x	o
Patient 1 pre-KD	8	CD	none	30	x	o	o	4	x	x	x	x	x	x
Patient 1 pre-KD	9	CD	none	32	x	o	o	7	x	x	x	o	x	x
Patient 1 pre-KD	10	CD	none	34	x	o	o	3	x	x	x	x	x	x
Patient 1 pre-KD	11	CD	none	36	x	o	o	3	x	x	x	x	x	x
Patient 1 pre-KD	12	CD	none	38	x	o	x	10	x	x	x	x	x	o
Patient 1 pre-KD	13	CD	none	36	x	o	x	12	x	o	x	o	x	x
Patient 1 pre-KD	14	CD	none	34	x	o	x	10	x	x	x	x	x	x
Patient 1 post-KD	1	CD	none	28	x	o	o	8	x	x	x	x	x	o
Patient 1 post-KD	2	CD	none	30	x	o	o	9	x	x	x	x	x	x
Patient 1 post-KD	3	CD	none	32	x	o	o	8	x	x	x	x	x	x
Patient 1 post-KD	4	CD	none	34	x	o	x	12	x	x	x	o	x	x
Patient 1 post-KD	5	CD	none	32	x	o	o	8	x	x	x	x	x	x
Patient 1 post-KD	6	CD	none	34	x	o	o	9	x	x	x	o	x	x
Patient 1 post-KD	7	CD	none	36	x	o	o	8	x	x	x	x	x	x
Patient 1 post-KD	8	CD	none	38	x	o	o	8	x	x	x	x	x	o
Patient 1 post-KD	9	CD	none	40	x	o	x	11	x	x	x	o	x	x
Patient 1 post-KD	10	CD	none	38	x	o	x	11	x	x	x	x	x	o
Patient 1 post-KD	11	CD	none	36	x	o	x	10	x	x	x	o	x	x
Patient 1 post-KD	12	CD	none	34	x	o	o	4	x	x	x	x	x	o
Patient 1 post-KD	13	CD	none	36	x	o	o	5	x	o	x	o	x	x
Patient 1 post-KD	14	CD	none	38	x	o	x	12	x	x	x	o	x	x
Patient 2 pre-KD	1	CD	none	28	x	o	o	8	x	x	x	x	x	x
Patient 2 pre-KD	2	CD	none	30	x	o	x	11	x	x	x	x	x	x
Patient 2 pre-KD	3	CD	none	28	x	o	x	13	x	x	x	x	x	o
Patient 2 pre-KD	4	CD	none	30	x	o	o	4	x	x	x	x	x	x
Patient 2 pre-KD	5	CD	none	32	x	o	o	4	x	x	x	o	x	x
Patient 2 pre-KD	6	CD	none	30	x	o	x	12	x	x	x	x	x	x
Patient 2 pre-KD	7	CD	none	28	x	o	o	2	x	x	x	o	x	x
Patient 2 pre-KD	8	CD	none	30	x	o	o	7	x	x	x	x	x	x
Patient 2 pre-KD	9	CD	none	32	x	o	x	10	x	x	x	x	x	o
Patient 2 pre-KD	10	CD	none	34	x	o	o	10	x	x	o	o	x	o
Patient 2 pre-KD	11	CD	none	36	x	o	o	5	x	x	x	x	x	x
Patient 2 pre-KD	12	CD	none	38	x	o	o	4	o	x	x	x	x	o
Patient 2 pre-KD	13	CD	none	36	x	o	x	14	x	x	x	o	x	o
Patient 2 pre-KD	14	CD	none	34	x	o	o	8	x	x	x	x	x	o
Patient 2 post-KD	1	CD	none	28	x	o	o	4	x	x	x	o	x	o
Patient 2 post-KD	2	CD	none	30	x	o	o	8	x	x	x	x	x	x
Patient 2 post-KD	3	CD	none	32	x	o	o	9	x	x	x	x	x	x
Patient 2 post-KD	4	CD	none	34	x	o	o	6	x	x	x	x	x	x
Patient 2 post-KD	5	CD	none	36	x	o	o	8	x	x	x	o	x	o
Patient 2 post-KD	6	CD	none	38	x	o	x	11	x	o	x	x	x	o
Patient 2 post-KD	7	CD	none	36	x	o	x	10	x	x	x	x	x	x
Patient 2 post-KD	8	CD	none	34	x	o	o	6	x	x	x	x	x	x
Patient 2 post-KD	9	CD	none	36	x	o	x	10	x	o	x	x	x	o
Patient 2 post-KD	10	CD	none	34	x	o	o	7	x	x	x	x	x	o
Patient 2 post-KD	11	CD	none	36	x	o	o	8	x	x	x	x	x	x
Patient 2 post-KD	12	CD	none	38	x	o	o	6	x	x	x	x	x	x
Patient 2 post-KD	13	CD	none	40	x	o	x	12	x	x	x	o	x	x
Patient 2 post-KD	14	CD	none	34	x	o	x	10	x	x	x	x	x	o
Patient 3 pre-KD	1	CD	none	28	x	o	x	15	x	x	x	o	x	x
Patient 3 pre-KD	2	CD	none	26	x	o	x	10	x	o	x	x	x	o
Patient 3 pre-KD	3	CD	none	24	x	o	o	4	x	x	x	x	x	x
Patient 3 pre-KD	4	CD	none	26	x	o	o	8	o	x	x	x	x	o
Patient 3 pre-KD	5	CD	none	28	x	o	o	5	x	x	x	x	x	x
Patient 3 pre-KD	6	CD	none	30	x	o	x	12	x	x	x	x	x	x
Patient 3 pre-KD	7	CD	none	28	x	o	o	8	x	x	x	x	x	x
Patient 3 pre-KD	8	CD	none	30	x	o	o	5	x	x	x	x	x	o
Patient 3 pre-KD	9	CD	none	32	x	o	x	10	x	x	x	o	x	o
Patient 3 pre-KD	10	CD	none	30	x	o	x	12	x	o	x	o	x	x
Patient 3 pre-KD	11	CD	none	28	x	o	x	11	x	o	x	o	x	x
Patient 3 pre-KD	12	CD	none	26	x	o	o	5	x	o	x	x	x	o
Patient 3 pre-KD	13	CD	none	28	x	o	x	10	x	x	x	o	x	x
Patient 3 pre-KD	14	CD	none	26	x	o	x	14	x	x	x	x	x	x
Patient 3 post-KD	1	CD	none	28	x	o	o	8	x	x	x	x	o	x
Patient 3 post-KD	2	CD	none	30	x	o	o	5	x	x	x	o	x	x
Patient 3 post-KD	3	CD	none	32	x	o	o	8	x	x	x	x	x	x
Patient 3 post-KD	4	CD	none	34	x	o	x	10	x	x	x	o	x	x
Patient 3 post-KD	5	CD	none	32	x	o	o	9	x	x	x	x	x	x
Patient 3 post-KD	6	CD	none	34	x	o	o	7	x	x	x	x	x	x
Patient 3 post-KD	7	CD	none	36	x	o	o	5	x	x	x	x	x	x
Patient 3 post-KD	8	CD	none	38	x	o	o	4	x	x	x	x	x	x
Patient 3 post-KD	9	CD	none	40	x	o	x	14	x	o	x	o	x	x
Patient 3 post-KD	10	CD	none	38	x	o	x	12	x	x	x	o	x	o
Patient 3 post-KD	11	CD	none	36	x	o	o	5	x	x	x	x	x	x
Patient 3 post-KD	12	CD	none	38	x	o	x	11	x	x	x	x	x	o
Patient 3 post-KD	13	CD	none	36	x	o	o	3	x	x	x	x	x	x
Patient 3 post-KD	14	CD	none	38	x	o	x	10	x	o	x	x	o	o
Patient 4 pre-KD	1	CD	none	28	x	o	o	7	x	x	x	x	x	x
Patient 4 pre-KD	2	CD	none	30	x	o	x	10	x	x	x	x	x	x
Patient 4 pre-KD	3	CD	none	28	x	o	o	6	x	x	x	o	x	x
Patient 4 pre-KD	4	CD	none	30	x	o	o	5	x	o	x	o	o	x
Patient 4 pre-KD	5	CD	none	32	x	o	x	11	x	o	x	x	x	o
Patient 4 pre-KD	6	CD	none	30	x	o	o	7	o	x	x	o	x	x
Patient 4 pre-KD	7	CD	none	32	x	o	o	8	x	x	x	x	x	x
Patient 4 pre-KD	8	CD	none	34	x	o	x	10	x	x	x	x	x	x
Patient 4 pre-KD	9	CD	none	32	x	o	o	4	x	x	x	x	x	x
Patient 4 pre-KD	10	CD	none	34	x	o	x	10	x	x	x	o	x	x
Patient 4 pre-KD	11	CD	none	32	x	o	x	10	x	x	x	o	x	x
Patient 4 pre-KD	12	CD	none	30	x	o	x	10	x	x	x	x	x	o
Patient 4 pre-KD	13	CD	none	28	x	o	o	7	o	x	x	o	o	x
Patient 4 pre-KD	14	CD	none	30	x	o	x	12	o	x	x	o	x	o
Patient 4 pre-KD	15	CD	none	28	x	o	o	4	x	x	x	x	x	o
Patient 4 post-KD	1	CD	none	28	x	o	o	8	x	x	x	o	x	o
Patient 4 post-KD	2	CD	none	30	x	o	o	5	x	x	x	o	x	x
Patient 4 post-KD	3	CD	none	32	x	o	x	10	x	x	x	x	x	o
Patient 4 post-KD	4	CD	none	30	x	o	o	8	x	x	x	x	x	o
Patient 4 post-KD	5	CD	none	32	x	o	o	9	x	x	x	x	x	x
Patient 4 post-KD	6	CD	none	34	x	o	o	7	x	x	x	x	x	x
Patient 4 post-KD	7	CD	none	36	x	o	o	5	x	x	x	x	x	x
Patient 4 post-KD	8	CD	none	38	x	o	x	12	x	x	x	x	x	x
Patient 4 post-KD	9	CD	none	36	x	o	o	5	x	x	x	x	x	o
Patient 4 post-KD	10	CD	none	38	x	o	x	11	x	o	x	x	o	x
Patient 4 post-KD	11	CD	none	36	x	o	o	6	x	x	x	x	x	x
Patient 4 post-KD	12	CD	none	38	x	o	o	9	x	o	x	o	o	x
Patient 4 post-KD	13	CD	none	40	x	o	x	15	x	o	x	o	o	o
Patient 4 post-KD	14	CD	none	38	x	o	x	18	o	o	x	o	x	o
Patient 5 pre-KD	1	CD	none	28	x	o	o	8	x	x	x	o	x	o
Patient 5 pre-KD	2	CD	none	30	x	o	x	11	x	x	x	x	x	o
Patient 5 pre-KD	3	CD	none	28	x	o	o	6	o	x	x	x	x	x
Patient 5 pre-KD	4	CD	none	30	x	o	x	14	x	o	x	o	x	o
Patient 5 pre-KD	5	CD	none	28	x	o	o	7	o	x	x	x	x	x
Patient 5 pre-KD	6	CD	none	30	x	o	o	8	x	x	x	x	x	x
Patient 5 pre-KD	7	CD	none	32	x	o	x	12	o	x	x	x	x	o
Patient 5 pre-KD	8	CD	none	30	x	o	o	9	x	x	x	x	x	o
Patient 5 pre-KD	9	CD	none	32	x	o	o	7	x	x	x	x	x	x
Patient 5 pre-KD	10	CD	none	34	x	o	x	15	x	o	x	x	x	x
Patient 5 pre-KD	11	CD	none	32	x	o	x	10	o	x	x	x	x	x
Patient 5 pre-KD	12	CD	none	30	x	o	o	7	x	o	x	o	x	x
Patient 5 pre-KD	13	CD	none	32	x	o	o	9	x	x	x	x	x	x
Patient 5 post-KD	1	CD	none	28	x	o	o	3	x	x	x	x	x	x
Patient 5 post-KD	2	CD	none	30	x	o	o	5	x	x	x	x	x	x
Patient 5 post-KD	3	CD	none	32	x	o	o	4	x	o	x	x	x	x
Patient 5 post-KD	4	CD	none	34	x	o	o	7	x	x	x	x	x	x
Patient 5 post-KD	5	CD	none	36	x	o	o	9	o	x	x	o	x	x
Patient 5 post-KD	6	CD	none	38	x	o	o	8	x	x	x	x	x	x
Patient 5 post-KD	7	CD	none	40	x	o	x	14	x	x	x	x	x	x
Patient 5 post-KD	8	CD	none	38	x	o	x	10	x	x	x	o	x	o
Patient 5 post-KD	9	CD	none	36	x	o	o	8	x	x	x	x	x	o
Patient 5 post-KD	10	CD	none	38	x	o	o	7	x	x	x	x	x	x
Patient 5 post-KD	11	CD	none	40	x	o	o	8	x	o	x	o	x	x
Patient 5 post-KD	12	CD	none	42	x	o	x	12	x	x	x	x	x	x
Patient 5 post-KD	13	CD	none	40	x	o	x	34	x	x	x	o	x	o
Patient 5 post-KD	14	CD	none	38	x	o	o	7	x	x	x	x	x	o
Patient 5 post-KD	15	CD	none	40	x	o	x	10	x	x	x	x	x	x
Patient 6 pre-KD	1	CD	none	28	x	o	Y	5	x	x	x	x	x	x
Patient 6 pre-KD	2	CD	none	30	x	o	N	10	x	x	x	x	x	x
Patient 6 pre-KD	3	CD	none	28	x	o	Y	8	x	x	x	x	x	x
Patient 6 pre-KD	4	CD	none	30	x	o	Y	6	x	x	x	x	x	x
Patient 6 pre-KD	5	CD	none	32	x	o	N	15	x	x	x	x	x	x
Patient 6 pre-KD	6	CD	none	30	x	o	Y	7	x	x	x	x	x	x
Patient 6 pre-KD	7	CD	none	32	x	o	N	63	x	x	x	o	x	o
Patient 6 pre-KD	8	CD	none	30	x	o	Y	5	x	x	x	x	x	x
Patient 6 pre-KD	9	CD	none	32	x	o	Y	4	x	x	x	x	x	x
Patient 6 pre-KD	10	CD	none	34	x	o	N	14	x	x	x	x	x	x
Patient 6 pre-KD	11	CD	none	32	x	o	Y	5	x	x	x	x	x	o
Patient 6 pre-KD	12	CD	none	34	x	o	N	10	x	x	x	x	x	x
Patient 6 pre-KD	13	CD	none	32	x	o	N	18	x	x	x	o	x	x
Patient 6 pre-KD	14	CD	none	30	x	o	Y	7	x	x	x	x	x	o
Patient 6 post-KD	1	CD	none	28	x	x	o	9	x	x	x	x	x	x
Patient 6 post-KD	2	CD	none	30	x	x	o	7	x	x	x	x	x	x
Patient 6 post-KD	3	CD	none	32	x	x	o	9	x	x	x	x	x	x
Patient 6 post-KD	4	CD	none	34	x	x	x	15	x	x	x	x	x	x
Patient 6 post-KD	5	CD	none	32	x	x	o	5	x	x	x	o	x	x
Patient 6 post-KD	6	CD	none	34	x	x	o	6	x	x	x	x	x	x
Patient 6 post-KD	7	CD	none	36	x	x	o	8	x	x	x	x	x	x
Patient 6 post-KD	8	CD	none	38	x	x	x	12	x	x	x	x	x	o
Patient 6 post-KD	9	CD	none	36	x	x	o	4	x	x	x	x	x	x
Patient 6 post-KD	10	CD	none	38	x	x	o	8	x	x	x	x	x	x
Patient 6 post-KD	11	CD	none	40	x	x	x	10	x	x	x	x	x	o
Patient 6 post-KD	12	CD	none	38	x	x	o	7	x	x	x	x	x	o
Patient 6 post-KD	13	CD	none	40	x	x	x	10	x	x	x	x	x	x
Patient 6 post-KD	14	CD	none	38	x	x	x	12	x	x	x	x	x	o
Patient 7 pre-KD	1	CD	none	28	x	o	o	6	x	x	x	x	x	x
Patient 7 pre-KD	2	CD	none	30	x	o	o	7	x	o	x	x	x	x
Patient 7 pre-KD	3	CD	none	32	x	o	x	11	x	x	x	x	x	x
Patient 7 pre-KD	4	CD	none	30	x	o	o	8	o	x	x	x	x	o
Patient 7 pre-KD	5	CD	none	32	x	o	x	10	x	x	x	x	x	x
Patient 7 pre-KD	6	CD	none	30	x	o	x	15	x	x	x	x	x	x
Patient 7 pre-KD	7	CD	none	28	x	o	x	12	x	x	x	o	x	x
Patient 7 pre-KD	8	CD	none	26	x	o	o	5	x	x	x	x	x	x
Patient 7 pre-KD	9	CD	none	28	x	o	o	6	x	x	x	x	x	x
Patient 7 pre-KD	10	CD	none	30	x	o	o	7	x	o	x	o	x	x
Patient 7 pre-KD	11	CD	none	32	x	o	x	11	x	o	x	x	x	x
Patient 7 pre-KD	12	CD	none	30	x	o	o	4	x	o	x	x	x	x
Patient 7 pre-KD	13	CD	none	32	x	o	x	58	x	x	x	x	x	o
Patient 7 pre-KD	14	CD	none	30	x	o	x	23	x	x	x	x	x	x
Patient 7 post-KD	1	CD	none	28	x	o	o	7	x	x	x	x	o	x
Patient 7 post-KD	2	CD	none	30	x	o	o	5	x	x	x	x	x	o
Patient 7 post-KD	3	CD	none	32	x	o	o	6	x	x	x	o	x	x
Patient 7 post-KD	4	CD	none	34	x	o	o	7	x	x	x	x	x	x
Patient 7 post-KD	5	CD	none	36	x	o	o	4	x	x	x	x	x	x
Patient 7 post-KD	6	CD	none	38	x	o	x	15	x	x	x	x	x	x
Patient 7 post-KD	7	CD	none	36	x	o	x	12	x	x	x	x	x	x
Patient 7 post-KD	8	CD	none	34	x	o	o	9	x	x	x	x	x	x
Patient 7 post-KD	9	CD	none	36	x	o	o	6	x	o	x	x	x	x
Patient 7 post-KD	10	CD	none	38	x	o	x	23	x	x	x	x	x	x
Patient 7 post-KD	11	CD	none	36	x	o	o	5	x	x	x	x	x	x
Patient 7 post-KD	12	CD	none	38	x	o	x	10	x	x	x	x	x	x
Patient 7 post-KD	13	CD	none	36	x	o	o	9	x	x	x	x	x	x
Patient 7 post-KD	14	CD	none	38	x	o	o	8	x	x	x	x	x	x
Patient 7 post-KD	15	CD	none	40	x	o	x	10	x	x	x	x	x	x
Patient 8 pre-KD	1	CD	none	28	x	o	o	6	x	x	x	x	x	x
Patient 8 pre-KD	2	CD	none	30	x	o	x	11	x	x	x	o	x	x
Patient 8 pre-KD	3	CD	none	28	x	o	o	7	x	x	x	x	x	x
Patient 8 pre-KD	4	CD	none	30	x	o	o	8	x	x	x	o	x	x
Patient 8 pre-KD	5	CD	none	32	x	o	x	10	o	x	x	x	x	x
Patient 8 pre-KD	6	CD	none	30	x	o	o	5	x	x	x	x	x	o
Patient 8 pre-KD	7	CD	none	32	x	o	x	13	x	x	x	x	x	o
Patient 8 pre-KD	8	CD	none	30	x	o	o	8	x	x	x	x	x	x
Patient 8 pre-KD	9	CD	none	32	x	o	x	15	o	x	x	x	x	x
Patient 8 pre-KD	10	CD	none	30	x	o	x	12	x	x	x	x	x	x
Patient 8 pre-KD	11	CD	none	28	x	o	o	6	x	x	x	x	x	x
Patient 8 pre-KD	12	CD	none	30	x	o	o	8	x	x	x	x	x	x
Patient 8 pre-KD	13	CD	none	32	x	o	o	4	x	x	x	x	x	o
Patient 8 pre-KD	14	CD	none	34	x	o	o	9	x	x	x	x	x	x
Patient 8 post-KD	1	CD	none	28	x	o	o	9	x	x	x	x	x	x
Patient 8 post-KD	2	CD	none	30	x	o	o	7	x	x	x	x	x	x
Patient 8 post-KD	3	CD	none	32	x	o	x	15	x	x	x	x	x	x
Patient 8 post-KD	4	CD	none	30	x	o	o	5	x	x	x	x	x	x
Patient 8 post-KD	5	CD	none	32	x	o	o	7	x	x	x	x	x	o
Patient 8 post-KD	6	CD	none	34	x	o	o	8	x	x	x	x	x	x
Patient 8 post-KD	7	CD	none	36	x	o	x	10	x	x	x	o	x	x
Patient 8 post-KD	8	CD	none	34	x	o	o	9	x	x	x	x	x	o
Patient 8 post-KD	9	CD	none	36	x	o	x	10	x	x	x	x	x	x
Patient 8 post-KD	10	CD	none	34	x	o	o	5	x	x	x	x	x	x
Patient 8 post-KD	11	CD	none	36	x	o	o	7	o	x	x	x	x	x
Patient 8 post-KD	12	CD	none	38	x	o	x	10	x	x	x	x	x	x
Patient 8 post-KD	13	CD	none	36	x	o	x	13	x	x	x	x	x	x
Patient 8 post-KD	14	CD	none	34	x	o	o	6	x	x	x	x	x	x
Patient 9 pre-KD	1	CD	none	28	x	o	o	5	x	x	x	x	x	x
Patient 9 pre-KD	2	CD	none	30	x	o	x	13	x	x	x	x	x	x
Patient 9 pre-KD	3	CD	none	28	x	o	o	6	x	x	x	x	x	x
Patient 9 pre-KD	4	CD	none	30	x	o	o	5	x	x	x	x	x	x
Patient 9 pre-KD	5	CD	none	32	x	o	o	8	x	x	x	x	x	x
Patient 9 pre-KD	6	CD	none	34	x	o	x	10	x	x	x	x	x	x
Patient 9 pre-KD	7	CD	none	32	x	o	x	13	x	x	x	x	o	o
Patient 9 pre-KD	8	CD	none	30	x	o	o	9	x	x	x	x	x	o
Patient 9 pre-KD	9	CD	none	32	x	o	x	22	x	x	x	x	o	x
Patient 9 pre-KD	10	CD	none	30	x	o	x	16	x	x	x	x	x	x
Patient 9 pre-KD	11	CD	none	28	x	o	o	7	x	x	x	x	x	o
Patient 9 pre-KD	12	CD	none	30	x	o	x	15	x	x	x	x	x	x
Patient 9 pre-KD	13	CD	none	28	x	o	o	5	x	x	x	x	o	o
Patient 9 pre-KD	14	CD	none	30	x	o	x	10	x	x	x	x	x	o
Patient 9 post-KD	1	CD	none	28	x	o	o	5	x	x	x	x	x	x
Patient 9 post-KD	2	CD	none	30	x	o	o	6	x	x	x	o	x	x
Patient 9 post-KD	3	CD	none	32	x	o	o	5	x	x	x	x	x	x
Patient 9 post-KD	4	CD	none	34	x	o	o	7	x	x	x	x	x	x
Patient 9 post-KD	5	CD	none	36	x	o	o	8	x	x	x	o	x	x
Patient 9 post-KD	6	CD	none	38	x	o	x	12	x	x	x	o	x	x
Patient 9 post-KD	7	CD	none	36	x	o	o	8	x	x	x	x	o	x
Patient 9 post-KD	8	CD	none	38	x	o	x	10	x	x	x	o	x	x
Patient 9 post-KD	9	CD	none	36	x	o	o	9	x	x	x	x	x	o
Patient 9 post-KD	10	CD	none	38	x	o	o	7	x	x	x	x	x	x
Patient 9 post-KD	11	CD	none	40	x	o	o	8	x	x	x	x	x	o
Patient 9 post-KD	12	CD	none	42	x	o	x	13	x	x	x	x	x	o
Patient 9 post-KD	13	CD	none	40	x	o	x	10	x	x	x	o	x	x
Patient 9 post-KD	14	CD	none	38	x	o	x	11	x	x	x	x	o	o
Patient 10 pre-KD	1	CD	none	28	x	o	x	10	x	x	x	o	x	x
Patient 10 pre-KD	2	CD	none	26	x	o	o	4	x	x	x	x	x	x
Patient 10 pre-KD	3	CD	none	28	x	o	o	6	x	x	x	x	x	x
Patient 10 pre-KD	4	CD	none	30	x	o	x	11	x	x	x	x	x	o
Patient 10 pre-KD	5	CD	none	28	x	o	o	5	o	x	x	x	x	x
Patient 10 pre-KD	6	CD	none	30	x	o	o	9	x	x	x	x	x	x
Patient 10 pre-KD	7	CD	none	32	x	o	x	10	x	x	x	x	x	o
Patient 10 pre-KD	8	CD	none	30	x	o	o	7	x	x	x	x	x	x
Patient 10 pre-KD	9	CD	none	32	x	o	o	4	x	x	x	x	x	x
Patient 10 pre-KD	10	CD	none	34	x	o	x	12	x	x	x	x	x	x
Patient 10 pre-KD	11	CD	none	32	x	o	o	7	x	x	x	x	x	x
Patient 10 pre-KD	12	CD	none	34	x	o	x	13	x	x	x	x	x	x
Patient 10 pre-KD	13	CD	none	32	x	o	x	10	x	x	x	x	x	x
Patient 10 pre-KD	14	CD	none	30	x	o	o	5	x	x	x	x	x	o
Patient 10 post-KD	1	CD	none	28	x	o	o	4	x	x	x	x	x	x
Patient 10 post-KD	2	CD	none	30	x	o	o	9	x	x	x	x	x	x
Patient 10 post-KD	3	CD	none	32	x	o	o	6	x	x	x	x	x	x
Patient 10 post-KD	4	CD	none	34	x	o	o	7	x	x	x	x	x	x
Patient 10 post-KD	5	CD	none	36	x	o	x	11	x	x	x	x	x	x
Patient 10 post-KD	6	CD	none	34	x	o	o	5	x	x	x	x	x	x
Patient 10 post-KD	7	CD	none	36	x	o	o	7	x	x	x	x	x	x
Patient 10 post-KD	8	CD	none	38	x	o	x	10	x	x	x	x	x	x
Patient 10 post-KD	9	CD	none	36	x	o	o	8	x	x	x	x	x	o
Patient 10 post-KD	10	CD	none	38	x	o	o	6	x	x	x	x	x	x
Patient 10 post-KD	11	CD	none	40	x	o	x	18	x	x	x	x	x	o
Patient 10 post-KD	12	CD	none	38	x	o	o	6	x	x	x	x	x	o
Patient 10 post-KD	13	CD	none	40	x	o	x	10	x	x	x	x	x	x
Patient 1 post-KD	1	CD	Abx	28	x	o	x	12	x	x	x	x	o	x
Patient 1 post-KD	2	CD	Abx	26	x	o	o	7	x	x	x	x	x	x
Patient 1 post-KD	3	CD	Abx	28	x	o	o	5	x	x	x	x	x	x
Patient 1 post-KD	4	CD	Abx	30	x	o	o	8	x	x	x	x	x	x
Patient 1 post-KD	5	CD	Abx	32	x	o	x	10	x	x	x	x	x	x
Patient 1 post-KD	6	CD	Abx	30	x	o	o	6	x	x	x	x	x	x
Patient 1 post-KD	7	CD	Abx	32	x	o	x	14	x	x	x	x	x	x
Patient 1 post-KD	8	CD	Abx	30	x	o	x	10	x	x	x	o	o	o
Patient 1 post-KD	9	CD	Abx	28	x	o	o	4	x	x	x	o	x	x
Patient 1 post-KD	10	CD	Abx	30	x	o	o	7	x	x	x	x	x	x
Patient 1 post-KD	11	CD	Abx	32	x	o	x	21	x	x	x	x	o	x
Patient 1 post-KD	12	CD	Abx	30	x	o	o	3	x	x	x	x	x	x
Patient 1 post-KD	1	CD	veh	28	x	o	o	8	x	x	x	x	x	x
Patient 1 post-KD	2	CD	veh	30	x	o	o	6	x	x	x	o	x	x
Patient 1 post-KD	3	CD	veh	32	x	o	o	3	x	x	x	x	x	x
Patient 1 post-KD	4	CD	veh	34	x	o	x	10	x	x	x	x	x	x
Patient 1 post-KD	5	CD	veh	32	x	o	o	4	x	x	x	x	x	x
Patient 1 post-KD	6	CD	veh	34	x	o	o	6	x	x	x	x	x	x
Patient 1 post-KD	7	CD	veh	36	x	o	o	7	x	x	x	x	x	x
Patient 1 post-KD	8	CD	veh	38	x	o	o	8	x	x	x	x	x	o
Patient 1 post-KD	9	CD	veh	40	x	o	x	11	x	x	x	x	x	x
Patient 1 post-KD	10	CD	veh	38	x	o	x	10	x	x	x	x	x	x
Patient 1 post-KD	11	CD	veh	36	x	o	o	5	x	x	x	x	x	x
Patient 1 post-KD	12	CD	veh	38	x	o	o	7	x	x	x	o	x	x
Patient 1 post-KD	13	CD	veh	40	x	o	o	5	x	x	x	x	x	x
Patient 1 post-KD	14	CD	veh	42	x	o	o	4	x	x	x	o	x	x
Patient 2 pre-KD	1	CD	filtered (4 days)	28	x	o	o	8	x	x	x	o	x	x
Patient 2 pre-KD	2	CD	filtered (4 days)	30	x	o	o	7	x	x	x	x	x	x
Patient 2 pre-KD	3	CD	filtered (4 days)	32	x	o	x	10	x	x	x	o	x	o
Patient 2 pre-KD	4	CD	filtered (4 days)	30	x	o	x	10	o	x	x	o	x	x
Patient 2 pre-KD	5	CD	filtered (4 days)	28	x	o	o	5	x	x	x	x	x	x
Patient 2 pre-KD	6	CD	filtered (4 days)	30	x	o	o	8	x	x	x	x	x	x
Patient 2 pre-KD	7	CD	filtered (4 days)	32	x	o	x	11	x	x	x	o	x	x
Patient 2 pre-KD	8	CD	filtered (4 days)	30	x	o	o	9	x	x	x	o	x	x
Patient 2 pre-KD	9	CD	filtered (4 days)	32	x	o	x	12	o	x	x	x	x	x
Patient 2 pre-KD	10	CD	filtered (4 days)	30	x	o	o	4	x	x	x	x	x	x
Patient 2 pre-KD	11	CD	filtered (4 days)	32	x	o	x	10	x	x	x	x	x	x
Patient 2 pre-KD	12	CD	filtered (4 days)	30	x	o	o	6	x	x	x	x	x	x
Patient 2 pre-KD	13	CD	filtered (4 days)	32	x	o	o	8	x	x	x	o	x	x
Patient 2 pre-KD	14	CD	filtered (4 days)	34	x	o	o	7	x	x	x	x	x	x
Patient 2 post-KD	1	CD	filtered (4 days)	28	x	o	o	5	x	x	x	o	x	o
Patient 2 post-KD	2	CD	filtered (4 days)	30	x	o	x	10	x	x	x	o	x	x
Patient 2 post-KD	3	CD	filtered (4 days)	28	x	o	o	6	x	x	x	x	x	x
Patient 2 post-KD	4	CD	filtered (4 days)	30	x	o	x	16	x	x	x	o	x	x
Patient 2 post-KD	5	CD	filtered (4 days)	28	x	o	x	33	x	x	x	x	x	x
Patient 2 post-KD	6	CD	filtered (4 days)	26	x	o	o	4	x	x	x	x	x	x
Patient 2 post-KD	7	CD	filtered (4 days)	28	x	o	o	8	x	x	x	x	x	o
Patient 2 post-KD	8	CD	filtered (4 days)	30	x	o	o	6	x	x	x	x	x	x
Patient 2 post-KD	9	CD	filtered (4 days)	32	x	o	x	10	x	x	x	x	x	x
Patient 2 post-KD	10	CD	filtered (4 days)	30	x	o	o	4	x	x	x	o	x	x
Patient 2 post-KD	11	CD	filtered (4 days)	32	x	o	o	5	x	x	x	x	x	x
Patient 2 post-KD	12	CD	filtered (4 days)	34	x	o	x	12	x	x	x	x	x	x
Patient 2 post-KD	13	CD	filtered (4 days)	32	x	o	o	5	x	x	x	o	x	o
Patient 6 pre-KD	1	CD	filtered (2 hours)	28	x	o	o	4	x	x	x	x	x	x
Patient 6 pre-KD	2	CD	filtered (2 hours)	30	x	o	o	6	x	x	x	x	x	x
Patient 6 pre-KD	3	CD	filtered (2 hours)	32	x	o	o	6	x	x	x	x	x	x
Patient 6 pre-KD	4	CD	filtered (2 hours)	34	x	o	x	12	x	x	x	o	x	x
Patient 6 pre-KD	5	CD	filtered (2 hours)	32	x	o	x	10	x	x	x	o	x	x
Patient 6 pre-KD	6	CD	filtered (2 hours)	30	x	o	o	4	x	x	x	x	x	x
Patient 6 pre-KD	7	CD	filtered (2 hours)	32	x	o	x	16	x	x	x	o	x	o
Patient 6 pre-KD	8	CD	filtered (2 hours)	30	x	o	o	3	x	x	x	o	x	x
Patient 6 pre-KD	9	CD	filtered (2 hours)	32	x	o	x	10	x	x	x	x	x	o
Patient 6 pre-KD	10	CD	filtered (2 hours)	30	x	o	x	10	x	x	x	o	x	o
Patient 6 pre-KD	11	CD	filtered (2 hours)	28	x	o	o	9	x	x	x	x	x	x
Patient 6 pre-KD	12	CD	filtered (2 hours)	30	x	o	x	10	x	x	x	x	x	x
Patient 6 pre-KD	13	CD	filtered (2 hours)	32	x	o	o	8	o	x	x	o	x	x
Patient 6 post-KD	1	CD	filtered (2 hours)	28	x	o	o	4	x	x	x	x	x	o
Patient 6 post-KD	2	CD	filtered (2 hours)	30	x	o	o	6	x	x	x	o	x	x
Patient 6 post-KD	3	CD	filtered (2 hours)	32	x	o	o	5	x	x	x	o	x	x
Patient 6 post-KD	4	CD	filtered (2 hours)	34	x	o	o	7	x	x	x	x	x	x
Patient 6 post-KD	5	CD	filtered (2 hours)	36	x	o	x	11	x	x	x	o	x	x
Patient 6 post-KD	6	CD	filtered (2 hours)	34	x	o	o	8	x	x	x	o	x	x
Patient 6 post-KD	7	CD	filtered (2 hours)	36	x	o	x	10	x	x	x	x	x	o
Patient 6 post-KD	8	CD	filtered (2 hours)	34	x	o	x	10	x	x	x	x	x	x
Patient 6 post-KD	9	CD	filtered (2 hours)	32	x	o	o	5	x	x	x	o	x	x
Patient 6 post-KD	10	CD	filtered (2 hours)	34	x	o	o	7	x	x	x	o	x	x
Patient 6 post-KD	11	CD	filtered (2 hours)	36	x	o	o	9	x	x	x	x	x	x
Patient 6 post-KD	12	CD	filtered (2 hours)	38	x	o	o	6	x	x	x	x	x	o
Patient 6 post-KD	13	CD	filtered (2 hours)	40	x	o	x	13	o	x	x	o	x	x
Patient 6 post-KD	14	CD	filtered (2 hours)	38	x	o	x	10	x	x	x	x	x	o
