# Supplementary material for: Ketogenic diet therapy for pediatric epilepsy is associated with alterations in the human gut microbiome that confer seizure resistance in mice
Source: Cell Rep. Author manuscript; Available in PMC 2024 Jan 5. (PMC10769314; doi:10.1016/j.celrep.2023.113521)
Supplement: 7 [file NIHMS1954782-supplement-7.xlsx]

## Sheet: Table S5A
Table S5A: Fecal untargeted metabolomics from human donor pre-KD and post-KD samples
Legend: Heat map of statistically significant biochemicals profiled in this study. Red and green shaded cells indicate p≤0.05 (red indicates that the mean values are significantly higher for that comparison; green values significantly lower). Light red and light green shaded cells indicate 0.05<p<0.10 (light red indicates that the mean values trend higher for that comparison; light green values t…
										Fold of Change		Statistical Values
										Matched Pairs t-Test		Matched Pairs t-Test			Mean Values			% Filled Values
										POST KD Human		POST KD Human			POST KD HU	PRE KD HU		POST KD HU	PRE KD HU		Super Pathway	Sub Pathway	Chemical ID	CAS
									X		X	PRE KD Human		X
Pathway Sort Order	Super Pathway	Sub Pathway	Biochemical Name	Platform	Comp ID	KEGG	HMDB	PUBCHEM	X	PRE KD Human	X	p-value	q-value	X			X			X
1	Amino Acid	Glycine, Serine and Threonine Metabolism	glycine	LC/MS pos early	58	C00037	HMDB0000123	750		0.75		0.8277	0.5961		1.1276	1.4994		100	100		Amino Acid	Glycine, Serine and Threonine Metabolism	340	56-40-6
2			N-acetylglycine	LC/MS polar	27710		HMDB0000532	10972		0.49		0.0359	0.3349		0.9673	1.9721		100	100		Amino Acid	Glycine, Serine and Threonine Metabolism	100001006	543-24-8
5			sarcosine	LC/MS pos early	1516	C00213	HMDB0000271	1088		0.32		0.062	0.3517		4.464	13.8925		70	90		Amino Acid	Glycine, Serine and Threonine Metabolism	1023	107-97-1
6			dimethylglycine	LC/MS pos early	5086	C03626	HMDB0000092	673		1.72		0.0217	0.3251		1.5248	0.8869		100	100		Amino Acid	Glycine, Serine and Threonine Metabolism	806	1118-68-9
7			betaine	LC/MS pos early	3141	C00719	HMDB0000043	247		0.58		0.7454	0.5688		2.0787	3.5639		100	100		Amino Acid	Glycine, Serine and Threonine Metabolism	799	107-43-7
10			serine	LC/MS pos early	1648	C00065	HMDB0000187	5951		1.05		0.4779	0.4711		1.0467	0.9947		100	100		Amino Acid	Glycine, Serine and Threonine Metabolism	503	56-45-1
11			N-acetylserine	LC/MS polar	37076		HMDB0002931	65249		0.92		0.1309	0.3948		3.1604	3.4193		100	100		Amino Acid	Glycine, Serine and Threonine Metabolism	100001851	97-14-3
17			threonine	LC/MS pos early	1284	C00188	HMDB0000167	6288		0.89		0.7193	0.5562		1.0873	1.2185		100	100		Amino Acid	Glycine, Serine and Threonine Metabolism	564	72-19-5
18			N-acetylthreonine	LC/MS polar	33939		HMDB0062557	152204		0.82		0.4736	0.4711		0.8225	1.0036		90	90		Amino Acid	Glycine, Serine and Threonine Metabolism	100001274	17093-74-2
19			allo-threonine	LC/MS polar	15142	C05519	HMDB0004041	99289		1.44		0.4864	0.4718		1.0157	0.7053		60	60		Amino Acid	Glycine, Serine and Threonine Metabolism	100000272	28954-12-3
22			homoserine	LC/MS polar	18351	C00263	HMDB0000719	12647		0.45		0.0124	0.3251		0.6963	1.5573		60	90		Amino Acid	Glycine, Serine and Threonine Metabolism	100000458	672-15-1
23			O-acetylhomoserine	LC/MS polar	31539	C01077	HMDB0029423	439389		0.33		0.0323	0.3327		0.8667	2.5937		90	100		Amino Acid	Glycine, Serine and Threonine Metabolism	100001129	7540-67-2
29		Alanine and Aspartate Metabolism	alanine	LC/MS neg	1126	C00041	HMDB0000161	5950		0.74		0.1391	0.3969		1.1616	1.5695		100	100		Amino Acid	Alanine and Aspartate Metabolism	811	56-41-7
31			N-acetylalanine	LC/MS polar	1585	C02847	HMDB0000766	88064		0.78		0.4277	0.4562		0.9657	1.2424		80	90		Amino Acid	Alanine and Aspartate Metabolism	1110	97-69-8
32			N-methylalanine	LC/MS pos early	37069	C02721	HMDB0094692	4377		0.83		0.5574	0.499		1.1965	1.4488		80	90		Amino Acid	Alanine and Aspartate Metabolism	100001823	600-21-5
33			N,N-dimethylalanine	LC/MS pos early	63151			5488191		0.92		0.4951	0.4747		4.9724	5.4185		60	80		Amino Acid	Alanine and Aspartate Metabolism	100020371	2812-31-9
34			N-propionylalanine	LC/MS neg	42993		HMDB0094698	321155		0.43		0.2516	0.415		0.8744	2.0506		80	80		Amino Acid	Alanine and Aspartate Metabolism	100004113	98632-97-4
35			N-carbamoylalanine	LC/MS pos early	52340			426409		0.8		0.6826	0.5466		1.1108	1.3949		90	80		Amino Acid	Alanine and Aspartate Metabolism	100006369	77340-50-2
36			aspartate	LC/MS pos early	443	C00049	HMDB0000191	5960		1.02		0.6012	0.5109		1.0299	1.0127		100	100		Amino Acid	Alanine and Aspartate Metabolism	234	56-84-8
37			N-acetylaspartate (NAA)	LC/MS polar	22185	C01042	HMDB0000812	65065		0.63		0.3444	0.4244		0.951	1.5172		100	90		Amino Acid	Alanine and Aspartate Metabolism	100000787	997-55-7;997-55-7
40			asparagine	LC/MS pos early	512	C00152	HMDB0000168	6267		0.21		0.0879	0.3517		0.8742	4.156		100	100		Amino Acid	Alanine and Aspartate Metabolism	917	70-47-3
42			N-acetylasparagine	LC/MS pos early	33942		HMDB0006028	99715		0.47		0.0367	0.3349		0.9136	1.9283		100	100		Amino Acid	Alanine and Aspartate Metabolism	100001257	4033-40-3
44		Glutamate Metabolism	glutamate	LC/MS pos early	57	C00025 C00217	HMDB0000148	33032		0.98		0.5476	0.4976		1.433	1.4627		100	100		Amino Acid	Glutamate Metabolism	561	56-86-0
45			glutamine	LC/MS pos early	53	C00064	HMDB0000641	5961		0.7		0.2647	0.4176		0.8313	1.183		100	100		Amino Acid	Glutamate Metabolism	563	56-85-9
47			N-acetylglutamate	LC/MS pos early	15720	C00624	HMDB0001138	70914		0.88		0.7011	0.553		0.967	1.0949		100	100		Amino Acid	Glutamate Metabolism	100000282	5817-08-03
48			N-acetylglutamine	LC/MS pos early	33943	C02716	HMDB0006029	182230		0.59		0.1135	0.362		0.8173	1.3967		100	100		Amino Acid	Glutamate Metabolism	100001253	2490-97-3
49			N-methylglutamate	LC/MS pos early	31532	C01046	HMDB0062660	439377		0.63		0.1829	0.3979		1.0876	1.7262		100	90		Amino Acid	Glutamate Metabolism	100001131	35989-16-3
51			4-hydroxyglutamate	LC/MS pos early	40499	C03079	HMDB0001344	439902		1.2		0.3934	0.4478		0.9256	0.7729		60	90		Amino Acid	Glutamate Metabolism	100002544	2485-33-8
54			glutamate, gamma-methyl ester	LC/MS pos early	33487		HMDB0061715	68662		0.31		0.0006	0.2851		1.2049	3.9348		100	100		Amino Acid	Glutamate Metabolism	100001103	1499-55-4;1499-55-4
55			N-acetyl-aspartyl-glutamate (NAAG)	LC/MS neg	35665	C12270	HMDB0001067	188803		0.05		0.2292	0.4108		0.7954	15.0695		60	50		Amino Acid	Glutamate Metabolism	100001612	3106-85-2
58			carboxyethyl-GABA	LC/MS pos early	40007		HMDB0002201	2572		0.31		0.0381	0.3374		1.5227	4.8352		100	100		Amino Acid	Glutamate Metabolism	100003260	4386-03-02
60			2-pyrrolidinone	LC/MS pos early	31675		HMDB0002039	12025		1					1	1		0	10		Amino Acid	Glutamate Metabolism	100001081	616-45-5
64			propionylglutamine	LC/MS pos early	54909					0.37		0.0679	0.3517		0.8441	2.2924		80	90		Amino Acid	Glutamate Metabolism	100010846
65			butyrylglutamine/isobutyrylglutamine	LC/MS neg	54934					0.72		0.9456	0.6247		0.9052	1.2609		70	50		Amino Acid	Glutamate Metabolism	100010911
66			succinylglutamine	LC/MS pos early	55014					1.06		0.2047	0.4051		0.9631	0.906		80	50		Amino Acid	Glutamate Metabolism	100010853
70		Histidine Metabolism	histidine	LC/MS neg	59	C00135	HMDB0000177	6274		1.02		0.274	0.4189		1.767	1.7352		100	100		Amino Acid	Histidine Metabolism	355	5934-29-2
72			3-methylhistidine	LC/MS pos early	15677	C01152	HMDB0000479	64969		0.37		0.1124	0.3617		1.359	3.6941		80	100		Amino Acid	Histidine Metabolism	100000042	368-16-1
73			N-acetylhistidine	LC/MS pos early	33946	C02997	HMDB0032055	75619		0.6		0.6842	0.5466		0.7816	1.3033		80	90		Amino Acid	Histidine Metabolism	100001293	39145-52-3
76			N-acetyl-1-methylhistidine*	LC/MS pos early	43255		HMDB0240340	53859791		0.17		0.1768	0.3969		0.7126	4.2222		80	80		Amino Acid	Histidine Metabolism	100004299
77			hydantoin-5-propionate	LC/MS polar	40473	C05565	HMDB0001212	782		0.87		0.8821	0.6099		0.9664	1.1155		90	90		Amino Acid	Histidine Metabolism	100002514	5624-26-0
78			trans-urocanate	LC/MS pos early	607	C00785	HMDB0000301	736715		1.1		0.5835	0.5036		1.4642	1.3291		100	100		Amino Acid	Histidine Metabolism	537	104-98-3
79			cis-urocanate	LC/MS pos early	40410		HMDB0034174	1549103		1.65		0.3149	0.4244		1.8042	1.0938		90	100		Amino Acid	Histidine Metabolism	100003425	7699-35-6
80			imidazole propionate	LC/MS pos early	40730		HMDB0002271	70630		0.47		0.1889	0.4011		1.7663	3.7888		100	100		Amino Acid	Histidine Metabolism	100003434	1074-59-5
81			formiminoglutamate	LC/MS pos early	43493	C00439	HMDB0000854	439233		0.76		0.6237	0.5208		1.2471	1.6434		100	100		Amino Acid	Histidine Metabolism	100002500	816-90-0
83			imidazole lactate	LC/MS pos early	15716	C05568	HMDB0002320	793		1.11		0.6463	0.5322		41.6969	37.6158		100	100		Amino Acid	Histidine Metabolism	100000263	14403-45-3
84			carnosine	LC/MS pos early	1768	C00386	HMDB0000033	439224		0.45		0.0444	0.3517		0.9787	2.1767		100	90		Amino Acid	Histidine Metabolism	249	305-84-0
87			anserine	LC/MS pos early	15747	C01262	HMDB0000194	112072		0.5		0.5494	0.4985		0.6205	1.2384		50	30		Amino Acid	Histidine Metabolism	100000044	10030-52-1
88			histamine	LC/MS pos early	1574	C00388	HMDB0000870	774		1.62		0.2395	0.415		0.8985	0.5556		70	50		Amino Acid	Histidine Metabolism	354	51-45-6
91			1-methyl-4-imidazoleacetate	LC/MS pos early	32350	C05828	HMDB0002820	75810		0.91		0.5619	0.4997		1.2434	1.3657		100	90		Amino Acid	Histidine Metabolism	100001208	2625-49-2
92			1-methyl-5-imidazoleacetate	LC/MS pos early	62946		HMDB04988	6451814		0.17		0.2777	0.42		1.9068	10.9501		100	100		Amino Acid	Histidine Metabolism	100002910	4200-48-0
93			1-methyl-5-imidazolelactate	LC/MS pos early	64596					1.65		0.5029	0.4767		2.0904	1.2692		90	90		Amino Acid	Histidine Metabolism	100021478	2022510-60-5
96			1-ribosyl-imidazoleacetate*	LC/MS pos early	61868	C05131	HMDB0002331	440569		0.05		0.1405	0.3969		0.4802	9.1204		20	50		Amino Acid	Histidine Metabolism	100001668	29605-99-0
97			4-imidazoleacetate	LC/MS pos early	32349	C02835	HMDB0002024	96215		0.37		0.8638	0.6041		10.2896	27.7587		90	100		Amino Acid	Histidine Metabolism	100001207	645-65-8
101			N-acetylhistamine	LC/MS pos early	48679	C05135	HMDB0013253	69602		1.08		0.2858	0.4232		2.3399	2.1749		100	90		Amino Acid	Histidine Metabolism	100006123	673-49-4
105		Lysine Metabolism	lysine	LC/MS pos early	1301	C00047 C00739	HMDB0003405	5962		0.78		0.433	0.4562		0.9037	1.166		100	100		Amino Acid	Lysine Metabolism	407	56-87-1
106			N2-acetyllysine	LC/MS polar	36751	C12989	HMDB0000446	92907		0.7		0.2283	0.4108		0.9231	1.3178		100	90		Amino Acid	Lysine Metabolism	100001721	1946-82-3
107			N6-acetyllysine	LC/MS polar	36752	C02727	HMDB0000206	92832		0.71		0.0685	0.3517		0.9013	1.2695		90	100		Amino Acid	Lysine Metabolism	100001734	692-04-6
111			N2,N6-diacetyllysine	LC/MS neg	48455			91827		0.12		0.4295	0.4562		0.8425	6.9668		50	50		Amino Acid	Lysine Metabolism	100006124	499-86-5
112			N6-formyllysine	LC/MS pos early	17895			70923		0.61		0.1722	0.3969		0.7818	1.2798		70	100		Amino Acid	Lysine Metabolism	100000486	1190-48-3
113			N6-carboxyethyllysine	LC/MS polar	37458			23400779		0.75		0.6459	0.5322		1.0462	1.3944		80	70		Amino Acid	Lysine Metabolism	100001769	5746-03-02
114			N6-methyllysine	LC/MS pos early	62860	C02728	HMDB0002038	164795		0.53		0.4999	0.4767		1.4279	2.7069		90	100		Amino Acid	Lysine Metabolism	100003415	1188-07-4
115			N6,N6-dimethyllysine	LC/MS pos early	62862	C05545	HMDB0013287	193344		1.03		0.9322	0.6217		0.7338	0.711		60	60		Amino Acid	Lysine Metabolism	100020417	2259-86-1
116			N6,N6,N6-trimethyllysine	LC/MS pos early	1498	C03793	HMDB0001325	440120		1.32		0.9563	0.6268		2.0295	1.5396		100	100		Amino Acid	Lysine Metabolism	189	23284-33-5
117			hydroxy-N6,N6,N6-trimethyllysine*	LC/MS pos early	62959					0.15		0.025	0.3251		0.3803	2.5025		60	80		Amino Acid	Lysine Metabolism	100021123
118			N-butyryl-lysine	LC/MS pos early	64569			13072316		0.46		0.2661	0.4177		1.0036	2.1992		90	100		Amino Acid	Lysine Metabolism	100022040
119			5-hydroxylysine	LC/MS pos early	15685	C16741	HMDB0000450	3032849		0.17		0.1147	0.3632		0.8789	5.2017		100	90		Amino Acid	Lysine Metabolism	100000054	13204-98-3
121			fructosyllysine	LC/MS pos early	46227		HMDB0034879	9839580		0.06		0.0297	0.3258		0.8533	13.3573		100	100		Amino Acid	Lysine Metabolism	100005373	21291-40-7
122			saccharopine	LC/MS neg	1495	C00449	HMDB0000279	160556		1.14		0.4037	0.4491		0.931	0.8156		50	60		Amino Acid	Lysine Metabolism	392	997-68-2
131			pipecolate	LC/MS pos early	1444		HMDB0000070			1.38		0.1799	0.3969		1.6015	1.1617		100	100		Amino Acid	Lysine Metabolism	1025	4043-87-2
133			6-oxopiperidine-2-carboxylate	LC/MS polar	43231		HMDB0061705	3014237		1.05		0.8398	0.5981		1.1303	1.077		100	100		Amino Acid	Lysine Metabolism	100004499	34622-39-4
134			cadaverine	LC/MS pos early	15308	C01672	HMDB0002322	273		1.1		0.7073	0.553		2.7303	2.4819		80	90		Amino Acid	Lysine Metabolism	100000110	462-94-2;1476-39-7
135			N-acetyl-cadaverine	LC/MS pos early	43530		HMDB0002284	10374713		1.15		0.7288	0.5606		1.4833	1.2936		100	100		Amino Acid	Lysine Metabolism	100002249	32343-73-0
136			5-aminovalerate	LC/MS pos early	18319	C00431	HMDB0003355	138		0.43		0.0542	0.3517		1.0488	2.463		100	100		Amino Acid	Lysine Metabolism	100000454	660-88-8
137			N,N-dimethyl-5-aminovalerate	LC/MS pos early	62819					0.91		0.6691	0.5411		4.8417	5.3372		80	80		Amino Acid	Lysine Metabolism	100020842
138			N,N,N-trimethyl-5-aminovalerate	LC/MS pos early	57687			14274897		0.44		0.2058	0.4051		1.1519	2.6379		100	90		Amino Acid	Lysine Metabolism	100015962
140		Phenylalanine Metabolism	phenylalanine	LC/MS pos early	64	C00079	HMDB0000159	6140		0.96		0.8614	0.6037		1.066	1.1076		100	100		Amino Acid	Phenylalanine Metabolism	460	63-91-2
141			N-acetylphenylalanine	LC/MS neg	33950	C03519	HMDB0000512	74839		0.51		0.2554	0.4161		2.5574	4.9821		100	100		Amino Acid	Phenylalanine Metabolism	100001256	2018-61-3
144			N-butyryl-phenylalanine	LC/MS neg	63406					0.38		0.0911	0.3517		1.3833	3.6568		60	80		Amino Acid	Phenylalanine Metabolism	100021469
148			N-methylphenylalanine	LC/MS pos early	42999		HMDB0029224	6951135		1.23		0.4619	0.4676		0.6721	0.5444		60	50		Amino Acid	Phenylalanine Metabolism	100004042	2566-30-5
150			phenylpyruvate	LC/MS neg	566	C00166	HMDB0000205	997		1.46		0.5921	0.5084		1.7519	1.2015		90	90		Amino Acid	Phenylalanine Metabolism	241	156-06-9
151			phenyllactate (PLA)	LC/MS neg	22130	C05607	HMDB0000779 HMDB0000563	3848		0.38		0.0299	0.3258		3.2408	8.5123		90	100		Amino Acid	Phenylalanine Metabolism	100000774	828-01-3
154			phenethylamine	LC/MS pos early	12142	C05332	HMDB0012275	1001		0.59		0.1682	0.3969		18.2982	30.9539		80	100		Amino Acid	Phenylalanine Metabolism	1207	64-04-0
155			phenylacetate	LC/MS neg	57745	C07086	HMDB0000209	999		0.79		0.6697	0.5411		1.0507	1.3296		100	100		Amino Acid	Phenylalanine Metabolism	100000011	103-82-2
156			2-hydroxyphenylacetate	LC/MS polar	1432	C05852	HMDB0000669	11970		0.67		0.192	0.4019		0.722	1.081		70	80		Amino Acid	Phenylalanine Metabolism	235	614-75-5
158			3-hydroxyphenylacetate	LC/MS polar	1413	C05593	HMDB0000440	12122		0.55		0.3666	0.432		0.7133	1.2877		50	60		Amino Acid	Phenylalanine Metabolism	114	621-37-4
159			4-hydroxyphenylacetate	LC/MS neg	541	C00642	HMDB0000020	127		0.77		0.0448	0.3517		6.3424	8.2014		100	100		Amino Acid	Phenylalanine Metabolism	144	156-38-7
162		Tyrosine Metabolism	tyrosine	LC/MS pos early	1299	C00082	HMDB0000158	6057		1.09		0.5577	0.499		1.1075	1.0171		100	100		Amino Acid	Tyrosine Metabolism	815	60-18-4
163			N-acetyltyrosine	LC/MS neg	32390		HMDB0000866	68310		0.65		0.2709	0.4189		1.2968	1.9806		90	100		Amino Acid	Tyrosine Metabolism	100001104	537-55-3
170			tyramine	LC/MS pos early	1603	C00483	HMDB0000306	5610		0.51		0.0866	0.3517		22.3887	44.0208		90	90		Amino Acid	Tyrosine Metabolism	1133	60-19-5
175			4-hydroxyphenylpyruvate	LC/MS neg	1669	C01179	HMDB0000707	979		1.02		0.3463	0.4254		1.5678	1.538		100	100		Amino Acid	Tyrosine Metabolism	1141	156-39-8
176			tyrosol	LC/MS neg	41515	C06044	HMDB0004284	10393		0.45		0.0062	0.2851		0.8002	1.785		90	100		Amino Acid	Tyrosine Metabolism	100003493	501-94-0
181			3-(4-hydroxyphenyl)lactate	LC/MS neg	32197	C03672	HMDB0000755	9378		0.63		0.0554	0.3517		1.4219	2.2409		100	100		Amino Acid	Tyrosine Metabolism	240	6482-98-0
190			phenol sulfate	LC/MS neg	32553	C02180	HMDB0060015	74426		1.87		0.9291	0.6217		1.5491	0.828		70	60		Amino Acid	Tyrosine Metabolism	100001510	937-34-8
193			4-methoxyphenol sulfate	LC/MS neg	48457					1.06		0.7444	0.5688		0.6982	0.6592		20	10		Amino Acid	Tyrosine Metabolism	100006262	3233-60-1
195			dopamine	LC/MS pos early	12130	C03758	HMDB0000073	681		0.32		0.0568	0.3517		0.7441	2.3337		50	90		Amino Acid	Tyrosine Metabolism	1748	62-31-7
201			vanillactate	LC/MS neg	54910		HMDB0000913	160637		1.31		0.9688	0.629		3.2617	2.489		50	80		Amino Acid	Tyrosine Metabolism	100006129	2475-56-1
207			3,4-dihydroxyphenylacetate	LC/MS neg	18296	C01161	HMDB0001336	98153		0.06		0.0735	0.3517		0.4985	8.8413		30	60		Amino Acid	Tyrosine Metabolism	100000449	102-32-9
216			o-tyrosine	LC/MS pos early	43392		HMDB0006050	91482		0.53		0.0642	0.3517		1.4776	2.7757		90	90		Amino Acid	Tyrosine Metabolism	100004290	2370-61-8
219			gentisate	LC/MS neg	18280	C00628	HMDB0000152	3469		0.34		0.0726	0.3517		0.6942	2.026		50	70		Amino Acid	Tyrosine Metabolism	100000447	490-79-9
224			dopamine 3-O-sulfate	LC/MS neg	48407	C13690	HMDB0006275	122136		0.87		0.7615	0.5757		0.8733	1.0094		70	60		Amino Acid	Tyrosine Metabolism	100006361
226			tyramine O-sulfate	LC/MS neg	48408		HMDB0006409	153005		3.75		0.8464	0.5983		17.1914	4.5857		80	90		Amino Acid	Tyrosine Metabolism	100006092	30223-92-8
227			N-formylphenylalanine	LC/MS neg	48433		HMDB0240317	7064571;759256		0.76		0.6409	0.5322		1.0405	1.3607		100	100		Amino Acid	Tyrosine Metabolism	100006056	13200-85-6
228			vanillic alcohol sulfate	LC/MS neg	48733		HMDB0041788			2.27		0.7976	0.587		0.7796	0.3439		20	20		Amino Acid	Tyrosine Metabolism	100006125	754920-02-0
232			4-hydroxyphenylacetate sulfate	LC/MS neg	53027					0.84		0.285	0.4232		1.5867	1.8967		70	70		Amino Acid	Tyrosine Metabolism	100006633
254		Tryptophan Metabolism	tryptophan	LC/MS pos early	54	C00078	HMDB0000929	6305		0.92		0.9589	0.6278		1.0168	1.1023		100	100		Amino Acid	Tryptophan Metabolism	565	73-22-3
255			N-acetyltryptophan	LC/MS neg	33959	C03137	HMDB0013713	439917;700653		0.9		0.2389	0.415		1.0641	1.1877		90	100		Amino Acid	Tryptophan Metabolism	100001254	1218-34-4
263			oxindolylalanine	LC/MS pos early	64568			20977764		0.35		0.0233	0.3251		1.0942	3.1418		100	100		Amino Acid	Tryptophan Metabolism	100022120
267			kynurenine	LC/MS pos early	15140	C00328	HMDB0000684	161166		0.47		0.0204	0.3251		0.9647	2.0637		90	100		Amino Acid	Tryptophan Metabolism	100000265	2922-83-0
272			kynurenate	LC/MS neg	1417	C01717	HMDB0000715	3845		0.71		0.2881	0.4232		1.1862	1.6759		80	100		Amino Acid	Tryptophan Metabolism	98	492-27-3
274			N-formylanthranilic acid	LC/MS neg	43549	C05653	HMDB0004089	101399		0.75		0.4411	0.4572		0.968	1.2981		90	100		Amino Acid	Tryptophan Metabolism	100004561	3342-77-6
275			anthranilate	LC/MS pos early	57746	C00108	HMDB0001123	227		0.46		0.4503	0.4601		1.185	2.5765		90	80		Amino Acid	Tryptophan Metabolism	1258	118-92-3
278			xanthurenate	LC/MS neg	15679	C02470	HMDB0000881	5699		0.91		0.836	0.5968		0.8158	0.8924		80	80		Amino Acid	Tryptophan Metabolism	100000015	59-007
282			picolinate	LC/MS pos early	1512	C10164	HMDB0002243	1018		0.96		0.942	0.6245		1.0114	1.0569		100	100		Amino Acid	Tryptophan Metabolism	1022	98-98-6
285			5-hydroxypicolinic acid	LC/MS pos early	63160			268740		0.4		0.2274	0.4108		1.4405	3.5927		100	100		Amino Acid	Tryptophan Metabolism	100021277	15069-92-8
287			serotonin	LC/MS pos early	2342	C00780	HMDB0000259	5202		0.5		0.6422	0.5322		0.9936	2.0035		70	50		Amino Acid	Tryptophan Metabolism	504	153-98-0
290			5-hydroxyindoleacetate	LC/MS pos early	437	C05635	HMDB0000763	1826		0.65		0.1668	0.3969		0.7799	1.1951		50	70		Amino Acid	Tryptophan Metabolism	71	54-16-0
294			tryptamine	LC/MS pos early	6104	C00398	HMDB0000303	1150		0.77		0.2395	0.415		5.755	7.4389		90	90		Amino Acid	Tryptophan Metabolism	1095	61-54-1
298			indolelactate	LC/MS neg	18349	C02043	HMDB0000671	92904		0.86		0.2992	0.4244		1.407	1.6322		100	100		Amino Acid	Tryptophan Metabolism	100000463	832-97-3
299			indoleacetate	LC/MS neg	27513	C00954	HMDB0000197	802		0.38		0.901	0.6143		1.9465	5.1149		90	90		Amino Acid	Tryptophan Metabolism	100001034	6505-45-9
300			tryptophol	LC/MS neg	43386	C00955	HMDB03447	10685		0.78		0.1169	0.366		0.8173	1.0415		40	80		Amino Acid	Tryptophan Metabolism	100004275	526-55-6
304			indoleacrylate	LC/MS neg	22114		HMDB0000734	5375048		1.44		0.1038	0.3559		0.8746	0.6081		50	50		Amino Acid	Tryptophan Metabolism	100000800	1204-06-4
305			indolepropionate	LC/MS neg	32405		HMDB0002302	3744		0.35		0.2328	0.414		0.7302	2.0711		60	70		Amino Acid	Tryptophan Metabolism	100001083	830-96-6
310			skatol	LC/MS neg	33021	C08313	HMDB0000466	6736		0.95		0.29	0.4232		0.6915	0.726		40	10		Amino Acid	Tryptophan Metabolism	100001233	83-34-1
311			indole	LC/MS neg	33965	C00463	HMDB0000738	798		1.34		0.3068	0.4244		2.9002	2.165		100	80		Amino Acid	Tryptophan Metabolism	100000264	120-72-9
316			indole-3-carboxylate	LC/MS neg	38116	C19837	HMDB0003320	69867		1.5		0.0801	0.3517		1.2321	0.8209		90	80		Amino Acid	Tryptophan Metabolism	100002185	771-50-6
322			3-indoxyl sulfate	LC/MS neg	27672		HMDB0000682	10258		2.28		0.1901	0.4011		0.9653	0.4229		50	30		Amino Acid	Tryptophan Metabolism	100000467	2642-37-7
332		Leucine, Isoleucine and Valine Metabolism	leucine	LC/MS pos early	60	C00123	HMDB0000687	6106		0.95		0.9454	0.6247		1.1061	1.1658		100	100		Amino Acid	Leucine, Isoleucine and Valine Metabolism	397	61-90-5
336			N-acetylleucine	LC/MS neg	1587	C02710	HMDB0011756	70912		0.52		0.3828	0.4384		2.3596	4.5573		100	100		Amino Acid	Leucine, Isoleucine and Valine Metabolism	1082	1188-21-2
337			N-butyryl-leucine	LC/MS neg	63415					0.21		0.0291	0.3258		1.3304	6.3262		70	80		Amino Acid	Leucine, Isoleucine and Valine Metabolism	100021474
343			4-methyl-2-oxopentanoate	LC/MS neg	22116	C00233	HMDB0000695	70		2.39		0.3021	0.4244		3.365	1.4082		100	100		Amino Acid	Leucine, Isoleucine and Valine Metabolism	100000551	816-66-0
347			alpha-hydroxyisocaproate	LC/MS neg	22132	C03264	HMDB0000665 HMDB0000624 HMDB00746	92779;83697;439960		0.34		0.1514	0.3969		2.4922	7.3035		90	100		Amino Acid	Leucine, Isoleucine and Valine Metabolism	100000706	10303-64-7
351			isovalerate (i5:0)	LC/MS neg	44656	C08262	HMDB0000718	10430		1.16		0.8843	0.6099		1.3361	1.1483		100	100		Amino Acid	Leucine, Isoleucine and Valine Metabolism	100000708	503-74-2
353			isovalerylglycine	LC/MS neg	35107		HMDB00678	546304		1.01		0.8442	0.5983		1.2222	1.2102		100	100		Amino Acid	Leucine, Isoleucine and Valine Metabolism	100001452	16284-60-9
354			isovalerylcarnitine (C5)	LC/MS pos early	34407	C20826	HMDB0000688	169235		1.42		0.8216	0.5936		1.0387	0.7291		20	40		Amino Acid	Leucine, Isoleucine and Valine Metabolism	100001393	31023-24-2
363			beta-hydroxyisovalerate	LC/MS neg	12129		HMDB0000754	69362		0.62		0.8584	0.6024		1.2733	2.0384		100	100		Amino Acid	Leucine, Isoleucine and Valine Metabolism	1442	625-08-1
367			3-methylglutaconate	LC/MS polar	57747		HMDB0000522	1551553		1.02		0.8428	0.5983		1.196	1.1758		100	100		Amino Acid	Leucine, Isoleucine and Valine Metabolism	100002458	5746-90-7
385			isoleucine	LC/MS pos early	1125	C16424 C00407 C06418	HMDB0000172	6306		0.99		0.7725	0.5808		1.0712	1.0836		100	100		Amino Acid	Leucine, Isoleucine and Valine Metabolism	376	73-32-5
387			N-acetylisoleucine	LC/MS neg	33967		HMDB0061684	306109		0.68		0.4104	0.4491		2.7385	4.0175		90	100		Amino Acid	Leucine, Isoleucine and Valine Metabolism	100001276	3077-46-1
388			N-butyryl-isoleucine	LC/MS neg	63416					0.3		0.1376	0.3969		0.9258	3.0404		40	60		Amino Acid	Leucine, Isoleucine and Valine Metabolism	100021475
394			3-methyl-2-oxovalerate	LC/MS neg	15676	C00671 C06008 C03465	HMDB0000491	440877;439286		2.43		0.4452	0.4583		4.1909	1.7275		100	100		Amino Acid	Leucine, Isoleucine and Valine Metabolism	100000036	1460-34-0;51829-07-3
395			2-hydroxy-3-methylvalerate	LC/MS neg	36746		HMDB0000317	164623		0.64		0.2732	0.4189		2.9036	4.5204		100	100		Amino Acid	Leucine, Isoleucine and Valine Metabolism	100001541	488-15-3
397			2-methylbutyrylcarnitine (C5)	LC/MS pos early	45095		HMDB0000378	6426901		2.65		0.9547	0.6265		2.5496	0.9615		20	30		Amino Acid	Leucine, Isoleucine and Valine Metabolism	100001509	31023-25-3
405			3-hydroxy-2-ethylpropionate	LC/MS neg	32397		HMDB0000396	188979		0.84		0.6157	0.5171		0.8339	0.9906		60	50		Amino Acid	Leucine, Isoleucine and Valine Metabolism	100001170	4374-62-3
407			ethylmalonate	LC/MS polar	15765		HMDB0000622	11756		1.69		0.1988	0.4046		1.539	0.9092		100	100		Amino Acid	Leucine, Isoleucine and Valine Metabolism	2054	601-75-2
410			methylsuccinate	LC/MS polar	15745		HMDB0001844	10349		0.92		0.4052	0.4491		1.1824	1.2852		100	100		Amino Acid	Leucine, Isoleucine and Valine Metabolism	2051	498-21-5
414			2,3-dimethylsuccinate	LC/MS polar	20703			11848		0.62		0.0514	0.3517		1.1605	1.8678		80	90		Amino Acid	Leucine, Isoleucine and Valine Metabolism	100000849	13545-04-5
416			valine	LC/MS pos early	1649	C00183	HMDB0000883	6287		0.89		0.9271	0.6217		1.3364	1.5091		100	100		Amino Acid	Leucine, Isoleucine and Valine Metabolism	566	72-18-4
417			N-acetylvaline	LC/MS neg	1591		HMDB0011757	66789		0.72		0.6535	0.534		2.0366	2.8428		100	100		Amino Acid	Leucine, Isoleucine and Valine Metabolism	1084	96-81-1
423			3-methyl-2-oxobutyrate	LC/MS neg	44526	C00141	HMDB0000019	49		1.78		0.3028	0.4244		2.0571	1.1554		80	70		Amino Acid	Leucine, Isoleucine and Valine Metabolism	100000936	3715-29-5
424			alpha-hydroxyisovalerate	LC/MS polar	46537		HMDB0000407	99823		0.63		0.3068	0.4244		1.671	2.6517		100	100		Amino Acid	Leucine, Isoleucine and Valine Metabolism	100001300	600-37-3
427			isobutyrylglycine	LC/MS neg	35437		HMDB0000730	10855600		1.36		0.3646	0.4305		1.421	1.0425		90	100		Amino Acid	Leucine, Isoleucine and Valine Metabolism	100001590	15926-18-8
428			3-hydroxyisobutyrate	LC/MS polar	1549	C01188 C06001	HMDB0000023 HMDB0000336	11966314		2.66		0.2755	0.4189		1.3047	0.4896		80	50		Amino Acid	Leucine, Isoleucine and Valine Metabolism	111	2068-83-9
434		Methionine, Cysteine, SAM and Taurine Metabolism	methionine	LC/MS pos early	1302	C00073	HMDB0000696	6137		0.79		0.2104	0.4072		1.043	1.325		100	100		Amino Acid	Methionine, Cysteine, SAM and Taurine Metabolism	415	63-68-3
435			N-acetylmethionine	LC/MS neg	1589	C02712	HMDB0011745	448580		0.45		0.0366	0.3349		0.7907	1.7762		100	100		Amino Acid	Methionine, Cysteine, SAM and Taurine Metabolism	1083	65-82-7
437			N-formylmethionine	LC/MS neg	2829	C03145	HMDB0001015	439750		0.68		0.1705	0.3969		1.083	1.5829		100	100		Amino Acid	Methionine, Cysteine, SAM and Taurine Metabolism	194	4289-98-9
438			S-methylmethionine	LC/MS pos early	38127	C05319	HMDB0038670	458		0.66		0.3748	0.4384		0.5014	0.7618		20	30		Amino Acid	Methionine, Cysteine, SAM and Taurine Metabolism	100002183	3493-12-07
439			methionine sulfone	LC/MS pos early	44878		HMDB0062174	69961		2.72		0.0046	0.2851		3.3496	1.2324		100	100		Amino Acid	Methionine, Cysteine, SAM and Taurine Metabolism	100004635	820-10-0
440			methionine sulfoxide	LC/MS pos early	18374	C02989	HMDB0002005	158980		1.44		0.294	0.4244		1.5444	1.0712		100	100		Amino Acid	Methionine, Cysteine, SAM and Taurine Metabolism	100000039	3226-65-1
441			N-acetylmethionine sulfoxide	LC/MS pos early	45428			11902949		0.56		0.141	0.3969		0.9971	1.7949		100	100		Amino Acid	Methionine, Cysteine, SAM and Taurine Metabolism	100005463	108646-71-5
448			2,3-dihydroxy-5-methylthio-4-pentenoate (DMTPA)*	LC/MS neg	62805		HMDB0240388			0.81		0.4338	0.4562		0.7051	0.8737		70	70		Amino Acid	Methionine, Cysteine, SAM and Taurine Metabolism	100020893
449			2-hydroxy-4-(methylthio)butanoic acid	LC/MS polar	63739		HMDB0037115	11427		0.55		0.0273	0.3258		0.9527	1.7268		100	100		Amino Acid	Methionine, Cysteine, SAM and Taurine Metabolism	100021372	583-91-5
453			cystathionine	LC/MS pos early	15705	C02291	HMDB0000099	439258		0.15		0.0149	0.3251		0.411	2.801		40	80		Amino Acid	Methionine, Cysteine, SAM and Taurine Metabolism	310	535-34-2
455			cysteine	LC/MS pos early	1868	C00097	HMDB0000574	5862		0.42		0.0074	0.2851		1.1266	2.6765		100	100		Amino Acid	Methionine, Cysteine, SAM and Taurine Metabolism	800	52-90-4;56-89-3
457			S-methylcysteine	LC/MS pos early	39592		HMDB0002108	88180;7058174;24417		0.37		0.2634	0.4176		0.8946	2.4386		80	90		Amino Acid	Methionine, Cysteine, SAM and Taurine Metabolism	100002749	1187-84-4
460			S-carboxyethylcysteine	LC/MS pos early	64177					0.34		0.0244	0.3251		0.3775	1.1097		40	70		Amino Acid	Methionine, Cysteine, SAM and Taurine Metabolism	100021530	4033-46-9
461			cysteine s-sulfate	LC/MS polar	22176	C05824	HMDB0000731	115015		0.93		0.6517	0.534		2.0575	2.2214		100	100		Amino Acid	Methionine, Cysteine, SAM and Taurine Metabolism	100000808	1637-71-4
462			cystine	LC/MS pos early	56	C00491	HMDB0000192	67678		0.28		0.7891	0.5851		1.2628	4.5233		100	90		Amino Acid	Methionine, Cysteine, SAM and Taurine Metabolism	279	56-89-3
468			cysteine sulfinic acid	LC/MS pos early	37443	C00606	HMDB0000996	109		0.9		0.596	0.5091		1.5666	1.7406		100	100		Amino Acid	Methionine, Cysteine, SAM and Taurine Metabolism	100002113	207121-48-0
470			hypotaurine	LC/MS pos early	590	C00519	HMDB0000965	107812		1.13		0.8867	0.6099		0.6928	0.6138		60	60		Amino Acid	Methionine, Cysteine, SAM and Taurine Metabolism	358	300-84-5
471			taurine	LC/MS pos early	2125	C00245	HMDB0000251	1123		0.89		0.4778	0.4711		0.8996	1.0127		100	100		Amino Acid	Methionine, Cysteine, SAM and Taurine Metabolism	512	107-35-7
473			N-acetyltaurine	LC/MS neg	48187		HMDB0240253	159864		1.24		0.5792	0.5027		0.8385	0.674		80	70		Amino Acid	Methionine, Cysteine, SAM and Taurine Metabolism	100005466
476			succinoyltaurine	LC/MS polar	63678					0.6		0.0861	0.3517		0.5569	0.9305		70	70		Amino Acid	Methionine, Cysteine, SAM and Taurine Metabolism	100021220
481			3-sulfo-alanine	LC/MS pos early	47089	C00506	HMDB0002757	72886		0.65		0.4826	0.4711		1.1948	1.8421		100	90		Amino Acid	Methionine, Cysteine, SAM and Taurine Metabolism	382	498-40-8
483		Urea cycle; Arginine and Proline Metabolism	arginine	LC/MS pos early	1638	C00062	HMDB0000517	6322		0.71		0.5536	0.499		1.0774	1.5233		100	100		Amino Acid	Urea cycle; Arginine and Proline Metabolism	231	1119-34-2
484			argininosuccinate	LC/MS pos early	15497	C03406	HMDB0000052	60150382		0.89		0.3181	0.4244		0.7536	0.847		30	80		Amino Acid	Urea cycle; Arginine and Proline Metabolism	232	156637-58-0
486			methylurea	LC/MS pos early	34378	C16363		11719		1.34		0.5639	0.4997		1.3557	1.0115		80	70		Amino Acid	Urea cycle; Arginine and Proline Metabolism	100001401	598-50-5
487			ornithine	LC/MS pos early	1493	C00077	HMDB0000214	6262		0.29		0.0456	0.3517		0.96	3.2967		100	100		Amino Acid	Urea cycle; Arginine and Proline Metabolism	444	3184-13-2
489			3-amino-2-piperidone	LC/MS pos early	62853		HMDB0000323	5200225		0.62		0.1676	0.3969		1.0794	1.7434		100	100		Amino Acid	Urea cycle; Arginine and Proline Metabolism	100020361	1892-22-4
490			norvaline	LC/MS pos early	37426	C01826	HMDB0013716	824		0.57		0.5283	0.4893		0.9235	1.609		80	60		Amino Acid	Urea cycle; Arginine and Proline Metabolism	100002082	760-78-1
491			2-oxoarginine*	LC/MS pos early	55072	C03771	HMDB0004225	558		2.43		0.7637	0.5759		4.1207	1.6978		90	100		Amino Acid	Urea cycle; Arginine and Proline Metabolism	100002784	3715-10-04
492			citrulline	LC/MS pos early	2132	C00327	HMDB0000904	9750		0.93		0.8047	0.5883		1.233	1.3258		100	100		Amino Acid	Urea cycle; Arginine and Proline Metabolism	391	372-75-8
494			homocitrulline	LC/MS pos early	22138	C02427	HMDB0000679	65072		0.89		0.3531	0.4285		1.4261	1.5998		100	100		Amino Acid	Urea cycle; Arginine and Proline Metabolism	100000963	1190-49-4
495			proline	LC/MS pos early	1898	C00148 C000763	HMDB0000162 HMDB0003411	145742;614;8988		0.86		0.9673	0.629		1.5386	1.7922		100	100		Amino Acid	Urea cycle; Arginine and Proline Metabolism	480	147-85-3
498			dimethylarginine (SDMA + ADMA)	LC/MS pos early	36808	C21189 C03626	HMDB0003334 HMDB0001539	123831;169148		1.01		0.3948	0.4478		1.7047	1.6874		100	100		Amino Acid	Urea cycle; Arginine and Proline Metabolism	100001810	102783-24-4
499			N-acetylarginine	LC/MS pos early	33953	C02562	HMDB0004620	67427		1.6		0.819	0.5936		2.2624	1.4108		100	100		Amino Acid	Urea cycle; Arginine and Proline Metabolism	100001266	155-84-0
501			carboxymethylarginine	LC/MS pos early	64071		HMDB39111			0.37		0.304	0.4244		1.024	2.7953		90	90		Amino Acid	Urea cycle; Arginine and Proline Metabolism	100021052	18416-86-9
504			N-acetylcitrulline	LC/MS neg	48434	C15532 C02851	HMDB0000856	656979		1.35		0.4907	0.4722		1.2577	0.9295		90	80		Amino Acid	Urea cycle; Arginine and Proline Metabolism	100001577	33965-42-3
505			N-acetylproline	LC/MS pos early	34387		HMDB0094701	322640		0.69		0.4105	0.4491		1.7385	2.5253		100	100		Amino Acid	Urea cycle; Arginine and Proline Metabolism	100001334	1074-79-9
507			carboxymethylproline	LC/MS pos early	64578			45116053		0.63		0.4455	0.4583		0.8486	1.3514		70	80		Amino Acid	Urea cycle; Arginine and Proline Metabolism	100021196	5626-40-4
508			N-delta-acetylornithine	LC/MS pos early	43249	C00437	HMDB0003357	9920500		2.21		0.0822	0.3517		1.9442	0.8805		90	100		Amino Acid	Urea cycle; Arginine and Proline Metabolism	100004523
509			N-alpha-acetylornithine	LC/MS pos early	32984	C00437	HMDB0003357	439232		0.5		0.0248	0.3251		0.8387	1.6858		100	100		Amino Acid	Urea cycle; Arginine and Proline Metabolism	100000285	6205-08-09
510			N2,N5-diacetylornithine	LC/MS pos early	43591		HMDB0240345	65977		0.84		0.9258	0.6217		0.6267	0.7429		30	40		Amino Acid	Urea cycle; Arginine and Proline Metabolism	100004575	39825-23-5
513			trans-4-hydroxyproline	LC/MS pos early	32306	C01157	HMDB0000725	5810		0.42		0.5442	0.4963		1.2213	2.933		90	90		Amino Acid	Urea cycle; Arginine and Proline Metabolism	1001	51-35-4
518			N-methylproline	LC/MS pos early	37431		HMDB0094696	643474		1.17		0.4719	0.4711		3.328	2.8349		100	100		Amino Acid	Urea cycle; Arginine and Proline Metabolism	100001956	475-11-6
519			N,N,N-trimethyl-alanylproline betaine (TMAP)	LC/MS pos early	62947		HMDB0240365			0.19		0.1389	0.3969		5.8125	31.1322		100	90		Amino Acid	Urea cycle; Arginine and Proline Metabolism	100020217
522			argininate*	LC/MS pos early	57461		HMDB0003148	160437		0.95		0.6513	0.534		1.9702	2.0673		90	100		Amino Acid	Urea cycle; Arginine and Proline Metabolism	100002769	157-07-3
527		Creatine Metabolism	guanidinoacetate	LC/MS pos early	43802	C00581	HMDB0000128	763		0.94		0.9038	0.6143		1.5173	1.6087		100	100		Amino Acid	Creatine Metabolism	344	352-97-6
528			creatine	LC/MS pos early	27718	C00300	HMDB0000064	586		1.83		0.7615	0.5757		60.1987	32.9498		100	100		Amino Acid	Creatine Metabolism	1221	57-00-1
529			creatinine	LC/MS pos early	513	C00791	HMDB0000562	588		1.8		0.2809	0.4216		9.6937	5.3803		100	80		Amino Acid	Creatine Metabolism	275	60-27-5
534		Polyamine Metabolism	agmatine	LC/MS pos early	15496	C00179	HMDB0001432	199		0.91		0.9545	0.6265		3.9516	4.3404		70	70		Amino Acid	Polyamine Metabolism	100000103	2482-00-0
535			acetylagmatine	LC/MS pos early	62698	C02131		439661		0.54		0.3065	0.4244		1.1431	2.1108		50	40		Amino Acid	Polyamine Metabolism	100005945	3031-89-8
537			putrescine	LC/MS pos early	1408	C00134	HMDB0001414	1045		1.02		0.5318	0.4902		1.5309	1.5044		90	90		Amino Acid	Polyamine Metabolism	49	110-60-1
538			N-acetylputrescine	LC/MS pos early	37496	C02714	HMDB0002064	122356		0.55		0.1676	0.3969		0.8841	1.6083		100	100		Amino Acid	Polyamine Metabolism	192	18233-70-0
540			butyrylputrescine/isobutyrylputrescine	LC/MS pos early	64281					0.33		0.272	0.4189		0.8621	2.6242		70	90		Amino Acid	Polyamine Metabolism	100021922
542			N-carbamoylputrescine	LC/MS pos early	63854	C00436	HMDB0033458	502		0.83		0.9891	0.6319		0.8032	0.9722		70	70		Amino Acid	Polyamine Metabolism	100021503
544			N-acetyl-isoputreanine	LC/MS pos early	62309			131802901		0.55		0.0596	0.3517		0.7564	1.3798		90	90		Amino Acid	Polyamine Metabolism	100020487
545			spermidine	LC/MS pos early	485	C00315	HMDB0001257	1102		1.27		0.5721	0.5007		3.8288	3.016		100	100		Amino Acid	Polyamine Metabolism	50	124-20-9
546			N('1)-acetylspermidine	LC/MS pos early	57689	C00612	HMDB0001276	496		0.22		0.2386	0.415		0.9037	4.1461		100	100		Amino Acid	Polyamine Metabolism	187	14278-49-0
549			diacetylspermidine*	LC/MS pos early	62105	C03413	HMDB0002172	132680		0.28		0.1627	0.3969		1.1752	4.2398		100	100		Amino Acid	Polyamine Metabolism	100020242
551			acisoga	LC/MS pos early	43258		HMDB0061384	129397		1.64		0.0052	0.2851		1.7371	1.0564		100	100		Amino Acid	Polyamine Metabolism	100004541	106692-36-8
553			N(1)-acetylspermine	LC/MS pos early	32360	C02567	HMDB0001186	496;916		0.98		0.9364	0.6231		1.3135	1.3362		80	70		Amino Acid	Polyamine Metabolism	1200	77928-70-2
554			N1,N12-diacetylspermine	LC/MS pos early	52987	C03413	HMDB0002172	132680		0.26		0.1478	0.3969		0.9292	3.5993		100	90		Amino Acid	Polyamine Metabolism	100002132	61345-83-3
556			5-methylthioadenosine (MTA)	LC/MS pos early	1419	C00170	HMDB0001173	439176		0.33		0.2178	0.4105		0.9151	2.7692		50	80		Amino Acid	Polyamine Metabolism	212	2457-80-9
560			4-acetamidobutanoate	LC/MS pos early	1558	C02946	HMDB0003681	18189		0.79		0.9182	0.6202		1.8491	2.3516		100	100		Amino Acid	Polyamine Metabolism	1113	3025-96-5
562		Guanidino and Acetamido Metabolism	1-methylguanidine	LC/MS pos early	48114	C02294	HMDB0001522	10111		0.79		0.3329	0.4244		1.1609	1.4659		70	100		Amino Acid	Guanidino and Acetamido Metabolism	100000715	22661-87-6
563			4-guanidinobutanoate	LC/MS pos early	15681	C01035	HMDB0003464	500		0.91		0.2113	0.4072		0.9904	1.0841		100	100		Amino Acid	Guanidino and Acetamido Metabolism	100000096	463-003;463-00-3
576		Glutathione Metabolism	cysteinylglycine	LC/MS pos early	35637	C01419	HMDB0000078	439498		0.38		0.0279	0.3258		0.6484	1.7019		70	80		Amino Acid	Glutathione Metabolism	278	19246-18-5
579			5-oxoproline	LC/MS neg	1494	C01879 C02237	HMDB0000267	439685;7405		1.43		0.7059	0.553		3.4357	2.4006		100	100		Amino Acid	Glutathione Metabolism	1021	98-79-3
582			2-hydroxybutyrate/2-hydroxyisobutyrate	LC/MS polar	52281	C21297 C05984	HMDB0000729 HMDB00008	4277439;440864		0.72		0.2717	0.4189		1.234	1.7241		100	100		Amino Acid	Glutathione Metabolism	100008928
635	Peptide	Gamma-glutamyl Amino Acid	gamma-glutamylglutamine	LC/MS pos early	2730	C05283	HMDB0011738	150914		1		0.491	0.4722		1.1384	1.1415		70	70		Peptide	Gamma-glutamyl Amino Acid	1140	10148-81-9
636			gamma-glutamylglycine	LC/MS pos early	33949		HMDB0011667	100099		1.38		0.6841	0.5466		0.9527	0.6902		20	60		Peptide	Gamma-glutamyl Amino Acid	100001294	1948-29-4
637			gamma-glutamylhistidine	LC/MS pos early	18245		HMDB0029151	7017195		1.27		0.4536	0.4601		1.0249	0.8071		40	80		Peptide	Gamma-glutamyl Amino Acid	1235	37460-15-4
638			gamma-glutamylisoleucine*	LC/MS pos early	34456		HMDB0011170	22885096		0.47		0.1829	0.3979		0.9818	2.0892		80	90		Peptide	Gamma-glutamyl Amino Acid	100001485
639			gamma-glutamylleucine	LC/MS pos early	18369		HMDB0011171	151023		0.99		0.6454	0.5322		1.122	1.139		100	100		Peptide	Gamma-glutamyl Amino Acid	1268	2566-39-4
640			tryptophylglycine	LC/MS pos early	55015			65254		0.4		0.0032	0.2851		0.6884	1.7073		90	90		Peptide	Gamma-glutamyl Amino Acid	100010901
641			gamma-glutamyl-epsilon-lysine	LC/MS pos early	33934		HMDB0003869	7015685		2.11		0.7678	0.5783		3.7113	1.7629		90	90		Peptide	Gamma-glutamyl Amino Acid	100001262	17105-15-6
642			gamma-glutamylmethionine	LC/MS pos early	44872		HMDB0029155	7009567		0.13		0.0636	0.3517		2.3505	18.215		90	90		Peptide	Gamma-glutamyl Amino Acid	100001313	17663-87-5
643			gamma-glutamylphenylalanine	LC/MS neg	33422		HMDB0000594	111299		1.3		0.5444	0.4963		1.0268	0.788		60	50		Peptide	Gamma-glutamyl Amino Acid	100000491	7432-24-8
663		Dipeptide	alanylleucine	LC/MS pos early	37093		HMDB0028691	259583		0.37		0.08	0.3517		0.918	2.4751		90	100		Peptide	Dipeptide	100001890	1638-60-4
750			cyclo(his-pro)	LC/MS pos early	52353		HMDB0002053	65137;449094		0.01		0.0845	0.3517		0.8815	140.424		90	100		Peptide	Dipeptide	100002745	53109-32-3
751			cyclo(his-pro) (D,L)*	LC/MS neg	62841					0.01		0.224	0.4105		0.5236	39.5133		40	60		Peptide	Dipeptide	100020993
780			cyclo(pro-tyr)	LC/MS neg	43522	C10605	HMDB0034276	119404		1					1	1		0	10		Peptide	Dipeptide	100004363	4549-02-04
782			cyclo(pro-sulfo-tyr)*	LC/MS neg	62840					0.01		0.0506	0.3517		0.391	52.6764		30	70		Peptide	Dipeptide	100020992
794			glutaminylleucine	LC/MS pos early	42994		HMDB0028801	44232492		0.65		0.1101	0.3606		1.986	3.0499		100	100		Peptide	Dipeptide	100003160
818			glycylisoleucine	LC/MS pos early	36659		HMDB0028844	259613		1.09		0.7402	0.5671		2.1387	1.9678		100	100		Peptide	Dipeptide	100001790	19461-38-2
819			glycylleucine	LC/MS neg	34398	C02155	HMDB0000759	92843		1.18		0.4632	0.468		1.5424	1.3038		100	100		Peptide	Dipeptide	100001258	869-19-2
829			glycylvaline	LC/MS pos early	18357		HMDB0028854	2724807		0.92		0.5022	0.4767		1.0741	1.1727		100	100		Peptide	Dipeptide	100000487	1963-21-9
834			histidylalanine	LC/MS pos early	42027		HMDB0028878	101180		0.36		0.0896	0.3517		0.8102	2.2737		50	80		Peptide	Dipeptide	100003542	16874-75-2
853			isoleucylglycine	LC/MS neg	40008		HMDB0028907	342532		1.53		0.1	0.3517		1.5757	1.0286		100	100		Peptide	Dipeptide	100003169	868-28-0
867			leucylalanine	LC/MS pos early	40010		HMDB0028922	81721		0.47		0.2272	0.4108		1.0521	2.2175		60	90		Peptide	Dipeptide	100003179	7298-84-2
872			leucylglycine	LC/MS neg	40045		HMDB0028929	79070		1.35		0.2148	0.4098		1.8511	1.3707		100	100		Peptide	Dipeptide	100003185	686-50-0
892			lysylleucine	LC/MS pos early	40020		HMDB0028955	4682588		0.67		0.5966	0.5091		1.1602	1.7203		100	100		Peptide	Dipeptide	100003196	7369-79-1
921			phenylalanylalanine	LC/MS pos early	41374		HMDB0028988	5488196		0.51		0.034	0.3349		1.1309	2.2094		100	100		Peptide	Dipeptide	100003589	3918-87-4
926			phenylalanylglycine	LC/MS pos early	41370		HMDB0028995	6992304		0.76		0.1641	0.3969		1.0321	1.3503		100	100		Peptide	Dipeptide	100003588	721-90-4
947			prolylglycine	LC/MS pos early	40703		HMDB0011178	6426709		1.91		0.3528	0.4285		2.3286	1.2168		100	90		Peptide	Dipeptide	100003674	2578-57-6
986			threonylphenylalanine	LC/MS neg	31530		HMDB0029068	7010580		1.19		0.6513	0.534		1.6492	1.3902		80	90		Peptide	Dipeptide	100001125	16875-27-7
998			tryptophylglycine	LC/MS pos early	43028		HMDB0029083	263471		1.02		0.4412	0.4572		1.1598	1.1333		100	100		Peptide	Dipeptide	100003609	7360-09-0
1016			tyrosylglycine	LC/MS neg	41375		HMDB0029105	7021854		0.66		0.3701	0.4352		1.0271	1.5456		80	90		Peptide	Dipeptide	100003598	673-05-5
1027			valerylhistidine*	LC/MS pos early	61691		HMDB0029129	18218255		0.6		0.3822	0.4384		0.6783	1.1218		30	40		Peptide	Dipeptide	100019886
1033			valylglutamine	LC/MS pos early	42079		HMDB0029125	5253209		0.44		0.0439	0.3517		0.929	2.0934		100	100		Peptide	Dipeptide	100003640	42854-54-6
1034			valylglycine	LC/MS neg	40475		HMDB0029127	136487		1.49		0.2447	0.415		1.3663	0.918		100	100		Peptide	Dipeptide	100003641	686-43-1
1037			valylleucine	LC/MS pos early	39994		HMDB0029131	352039		0.62		0.1256	0.3809		1.5382	2.4883		100	100		Peptide	Dipeptide	100003210	22906-55-4
1047			leucylglutamine*	LC/MS pos early	48189		HMDB0028927	4305457		0.26		0.0106	0.3207		1.2425	4.8484		90	100		Peptide	Dipeptide	100003183
1083		Polypeptide	ala-ile-ala	LC/MS neg	64506			18218408		0.91		0.3754	0.4384		1.1021	1.215		80	80		Peptide	Polypeptide	100021655
1133			val-val-ala	LC/MS neg	64508			18232571		0.47		0.0968	0.3517		0.5242	1.121		50	60		Peptide	Polypeptide	100021656
1186		Acetylated Peptides	phenylacetylglutamate	LC/MS polar	52925		HMDB0059772	11579826		2.77		0.6991	0.553		4.9879	1.8013		70	70		Peptide	Acetylated Peptides	100009045
1187			phenylacetylglutamine	LC/MS neg	35126	C04148	HMDB0006344	92258		1.15		0.643	0.5322		1.0459	0.9133		70	70		Peptide	Acetylated Peptides	100001417	28047-15-6
1197			phenylacetyltaurine	LC/MS neg	63154			2179693		1.57		0.4758	0.4711		0.9711	0.6195		50	40		Peptide	Acetylated Peptides	100008932	33953-90-1
1219		Modified Peptides	N,N-dimethyl-pro-pro	LC/MS pos early	64571					0.2		0.0666	0.3517		0.7888	3.9025		70	90		Peptide	Modified Peptides	100022041
1223	Carbohydrate	Glycolysis, Gluconeogenesis, and Pyruvate Metabolism	glucose	LC/MS polar	48152	C00031	HMDB0000122	5793		0.19		0.0218	0.3251		1.1758	6.2096		100	100		Carbohydrate	Glycolysis, Gluconeogenesis, and Pyruvate Metabolism	572	50-99-7
1239			pyruvate	LC/MS polar	22250	C00022	HMDB0000243	1060		0.17		0.0881	0.3517		0.6303	3.7177		90	90		Carbohydrate	Glycolysis, Gluconeogenesis, and Pyruvate Metabolism	823	127-17-3
1240			lactate	LC/MS polar	527	C00186	HMDB0000190	612		0.18		0.0338	0.3349		0.8001	4.5395		60	100		Carbohydrate	Glycolysis, Gluconeogenesis, and Pyruvate Metabolism	482	79-33-4
1243			glycerate	LC/MS polar	1572	C00258	HMDB0006372 HMDB0000139	752;439194		0.43		0.0465	0.3517		0.8899	2.0758		100	100		Carbohydrate	Glycolysis, Gluconeogenesis, and Pyruvate Metabolism	1052	600-19-1
1261		Pentose Metabolism	ribose	LC/MS polar	1471	C00121	HMDB0000283	5779		0.55		0.3992	0.4491		0.7102	1.2885		80	80		Carbohydrate	Pentose Metabolism	914	50-69-1
1263			ribonate	LC/MS polar	27731	C01685	HMDB0000867	5460677		0.47		0.5939	0.509		1.0024	2.1308		90	90		Carbohydrate	Pentose Metabolism	100001007	5336-08-03
1267			xylose	LC/MS polar	15581	C00181	HMDB0000098	135191		1					1	1		0	10		Carbohydrate	Pentose Metabolism	826	609-06-3
1269			arabinose	LC/MS polar	575	C00216	HMDB0029942	66308		1					1	1		0	10		Carbohydrate	Pentose Metabolism	828	28697-53-2
1283			arabonate/xylonate	LC/MS polar	48255	C00502 C05411	HMDB0000539	122045;6602431		0.16		0.0464	0.3517		1.5274	9.386		100	100		Carbohydrate	Pentose Metabolism	100006115
1288			sedoheptulose	LC/MS polar	53237	C02076	HMDB0003219	5459879		0.2		0.0665	0.3517		0.7975	4.0443		90	80		Carbohydrate	Pentose Metabolism	100002619	3019-74-7
1290			lyxonate	LC/MS polar	61858		HMDB0060255			1.06		0.3806	0.4384		35.1778	33.101		100	100		Carbohydrate	Pentose Metabolism	100019968
1300		Glycogen Metabolism	maltose	LC/MS polar	15586	C00208	HMDB0000163	10991489		0.29		0.2199	0.4105		0.5495	1.8874		40	70		Carbohydrate	Glycogen Metabolism	913	6363-53-7
1312		Disaccharides and Oligosaccharides	lactobionate	LC/MS polar	20685			7314		0.53		0.3434	0.4244		0.1869	0.3495		0	20		Carbohydrate	Disaccharides and Oligosaccharides	100000826	96-82-2
1326			sucrose	LC/MS polar	1519	C00089	HMDB0000258	5988		0.1		0.3243	0.4244		0.3245	3.3935		20	40		Carbohydrate	Disaccharides and Oligosaccharides	935	57-50-1
1342			maltitol/lactitol/cellobiotol/palatinol	LC/MS neg	57379					1.13		0.4312	0.4562		1.5421	1.3617		80	80		Carbohydrate	Disaccharides and Oligosaccharides	100015645
1347		Fructose, Mannose and Galactose Metabolism	fructose	LC/MS polar	48195	C00095	HMDB0000660	2723872		0.36		0.281	0.4216		1.4037	3.9118		90	90		Carbohydrate	Fructose, Mannose and Galactose Metabolism	878	57-48-7
1352			mannitol/sorbitol	LC/MS polar	46142	C00392 C00794	HMDB0000247 HMDB0000765	6251;5780		1.76		0.8413	0.5983		11.9806	6.8067		90	100		Carbohydrate	Fructose, Mannose and Galactose Metabolism	100001740
1353			mannose	LC/MS polar	48153	C00159 C02209 C00936	HMDB0000169	185698;82308;18950;439680		0.3		0.1705	0.3969		0.8219	2.7667		100	80		Carbohydrate	Fructose, Mannose and Galactose Metabolism	803	3458-28-4
1373			galactonate	LC/MS polar	27719	C15930 C00880	HMDB0000565	12310779;128869		0.48		0.5065	0.4775		0.7602	1.578		70	60		Carbohydrate	Fructose, Mannose and Galactose Metabolism	100001026	299-28-5
1407		Aminosugar Metabolism	glucuronate	LC/MS polar	15443	C16245	HMDB0000127	441478;94715;23677976;65041;444791		1.25		0.1037	0.3559		8.9165	7.1465		100	100		Carbohydrate	Aminosugar Metabolism	100000257	207300-70-7
1419			N-acetylneuraminate	LC/MS pos early	32377	C00270	HMDB0000230	439197		0.55		0.8434	0.5983		1.138	2.0619		100	100		Carbohydrate	Aminosugar Metabolism	1162	131-48-6
1422			N-acetyl-beta-glucosaminylamine	LC/MS neg	35469	C01239	HMDB01104	439454		1.08		0.6645	0.5384		1.1835	1.0973		100	100		Carbohydrate	Aminosugar Metabolism	1216	4229-38-3
1423			N-acetylmuramate	LC/MS neg	18354	C02713	HMDB0060493	5462244		0.91		0.8345	0.5968		1.0455	1.1474		100	90		Carbohydrate	Aminosugar Metabolism	100000283	10597-89-4
1431			N-acetylglucosaminylasparagine	LC/MS pos early	48149	C04540	HMDB0000489	123826		0.64		0.9106	0.6165		1.1361	1.7675		100	90		Carbohydrate	Aminosugar Metabolism	1215	2776-93-4
1432			erythronate*	LC/MS polar	42420		HMDB0000613	2781043		0.58		0.098	0.3517		1.6125	2.7619		100	100		Carbohydrate	Aminosugar Metabolism	100001320	88759-55-1
1434			N-acetylglucosamine/N-acetylgalactosamine	LC/MS pos early	46539	C01074	HMDB0000212 HMDB0000215	84265;439174		0.5		0.168	0.3969		0.8633	1.7149		100	100		Carbohydrate	Aminosugar Metabolism	100006435
1435			N-glycolylneuraminate	LC/MS pos early	37123	C03410	HMDB0000833	123802		0.59		0.3434	0.4244		0.2257	0.3806		10	10		Carbohydrate	Aminosugar Metabolism	100001491	1113-83-3
1436		Advanced Glycation End-product	N6-carboxymethyllysine	LC/MS pos early	36713		HMDB0240347	123800		0.62		0.8387	0.598		1.2441	2.004		100	100		Carbohydrate	Advanced Glycation End-product	100001768	5746-04-03
1440	Energy	TCA Cycle	citrate	LC/MS neg	1564	C00158	HMDB0000094	311		0.84		0.5139	0.4806		22.3614	26.7096		100	100		Energy	TCA Cycle	1124	77-92-9
1442			aconitate [cis or trans]	LC/MS polar	46173	C02341 C004174	HMDB0000958 HMDB000072	643757;444212		0.57		0.5336	0.491		1.1291	1.9757		60	80		Energy	TCA Cycle	100001359
1445			isocitric lactone	LC/MS polar	54724			98259		1.36		0.8858	0.6099		1.9081	1.3992		70	70		Energy	TCA Cycle	100009239	4702-32-3
1446			alpha-ketoglutarate	LC/MS polar	528	C00026	HMDB0000208	51		1.71		0.7984	0.587		2.3751	1.388		100	100		Energy	TCA Cycle	93	305-72-6;328-50-7;22202-68-2
1448			succinylcarnitine (C4-DC)	LC/MS pos early	37058		HMDB0061717	71464481		0.93		0.8816	0.6099		1.9374	2.0872		100	90		Energy	TCA Cycle	100001948	256928-74-2
1449			succinate	LC/MS polar	1437	C00042	HMDB0000254	1110		1.16		0.7872	0.5851		4.8952	4.2379		100	100		Energy	TCA Cycle	252	110-15-6
1450			fumarate	LC/MS polar	1643	C00122	HMDB0000134	444972		1.08		0.6466	0.5322		1.9645	1.8135		100	100		Energy	TCA Cycle	330	100-17-8
1452			malate	LC/MS neg	1303	C00497 C00149 C00711	HMDB0000744 HMDB0031518 HMDB0000156	525		0.45		0.0202	0.3251		0.8733	1.9234		100	100		Energy	TCA Cycle	409	6915-15-7
1456			itaconate	LC/MS polar	18373	C00490	HMDB0002092	811		15.11		0.0122	0.3251		8.0633	0.5336		80	50		Energy	TCA Cycle	100000455	97-65-4
1457			tricarballylate	LC/MS pos early	15729	C19806	HMDB0031193	14925		1.04		0.7988	0.587		1.7641	1.7034		100	100		Energy	TCA Cycle	2053	99-14-9
1461			2-methylcitrate/homocitrate	LC/MS neg	52282	C01251	HMDB0003518 HMDB0000379	515;439459		2.42		0.213	0.4091		2.316	0.9568		100	100		Energy	TCA Cycle	100008929
1463			citraconate/glutaconate	LC/MS polar	47076	C02226 C02214	HMDB0000620 HMDB0000634	643798;5280498		0.96		0.2838	0.4232		3.2113	3.3495		100	100		Energy	TCA Cycle	100006438
1469		Oxidative Phosphorylation	phosphate	LC/MS pos early	42109	C00009	HMDB0001429	1061		1.55		0.4204	0.4529		9.9825	6.4492		100	100		Energy	Oxidative Phosphorylation	461	7664-38-2
1473	Lipid	Fatty Acid Synthesis	malonate	LC/MS polar	15872	C00383	HMDB0000691	867		1.95		0.4384	0.4562		2.6207	1.3416		100	100		Lipid	Fatty Acid Synthesis	818	141-82-2;26522-22-85-0
1488		Short Chain Fatty Acid	butyrate/isobutyrate (4:0)	LC/MS neg	40605	C00246	HMDB0000039	264		0.74		0.2424	0.415		1.5115	2.0391		100	100		Lipid	Short Chain Fatty Acid	1143	109-92-6
1489			valerate (5:0)	LC/MS neg	33443	C00803	HMDB0000892	7991		1.72		0.2181	0.4105		4.4261	2.5703		90	100		Lipid	Short Chain Fatty Acid	1136	109-52-4
1490		Medium Chain Fatty Acid	caproate (6:0)	LC/MS neg	32489	C01585	HMDB0000535	8892		1.66		0.2193	0.4105		1.5208	0.9177		80	100		Lipid	Medium Chain Fatty Acid	926	142-62-1
1492			caprylate (8:0)	LC/MS neg	32492	C06423	HMDB0000482	379		8.95		0.1977	0.4039		9.4859	1.0599		100	100		Lipid	Medium Chain Fatty Acid	932	124-07-2
1493			pelargonate (9:0)	LC/MS neg	12035	C01601	HMDB0000847	8158		1					1	1		10	0		Lipid	Medium Chain Fatty Acid	437	112-05-0
1495			caprate (10:0)	LC/MS neg	1642	C01571	HMDB0000511	2969		43.91		0.1137	0.362		59.0636	1.3451		100	100		Lipid	Medium Chain Fatty Acid	888	334-48-5
1496			cis-4-decenoate (10:1n6)*	LC/MS neg	62873		HMDB0004980	5282726		2.11		0.4089	0.4491		2.1352	1.0129		70	40		Lipid	Medium Chain Fatty Acid	100002796	505-90-8
1503			laurate (12:0)	LC/MS neg	1645	C02679	HMDB0000638	3893		1.13		0.9849	0.6319		4.5719	4.0602		100	100		Lipid	Medium Chain Fatty Acid	181	143-07-7
1505			5-dodecenoate (12:1n7)	LC/MS neg	33968		HMDB0000529	5312378		2		0.0802	0.3517		1.6695	0.8341		100	90		Lipid	Medium Chain Fatty Acid	100001232	2430-94-6
1508		Long Chain Saturated Fatty Acid	myristate (14:0)	LC/MS neg	1365	C06424	HMDB0000806	11005		2.05		0.8671	0.6041		4.9387	2.411		100	100		Lipid	Long Chain Saturated Fatty Acid	519	544-63-8
1511			palmitate (16:0)	LC/MS neg	1336	C00249	HMDB0000220	985		1.41		0.4087	0.4491		1.6898	1.201		100	100		Lipid	Long Chain Saturated Fatty Acid	424	57-10-3
1513			margarate (17:0)	LC/MS neg	1121		HMDB0002259	10465		5.04		0.3472	0.4256		6.3668	1.264		100	100		Lipid	Long Chain Saturated Fatty Acid	891	506-12-7
1515			stearate (18:0)	LC/MS neg	1358	C01530	HMDB0000827	5281		2.9		0.362	0.4292		3.901	1.3459		100	100		Lipid	Long Chain Saturated Fatty Acid	439	57-11-4
1517			nonadecanoate (19:0)	LC/MS neg	1356	C16535	HMDB0000772	12591		5.26		0.2756	0.4189		5.8542	1.112		100	100		Lipid	Long Chain Saturated Fatty Acid	892	646-30-0
1518			arachidate (20:0)	LC/MS neg	1118	C06425	HMDB0002212	10467		13.98		0.3974	0.4491		20.5998	1.4736		100	100		Lipid	Long Chain Saturated Fatty Acid	893	506-30-9
1530		Long Chain Monounsaturated Fatty Acid	palmitoleate (16:1n7)	LC/MS neg	33447	C08362	HMDB0003229	445638		3.78		0.0968	0.3517		55.381	14.6403		100	100		Lipid	Long Chain Monounsaturated Fatty Acid	452	373-49-9
1534			oleate/vaccenate (18:1)	LC/MS neg	52285	C01712 C08367 C00712 C21944	HMDB0000207 HMDB0000573 HMDB0003231 HMDB0240219	637517;445639;5281127;5282761		3.22		0.0899	0.3517		4.2101	1.3087		100	100		Lipid	Long Chain Monounsaturated Fatty Acid	100008930
1541			10-nonadecenoate (19:1n9)	LC/MS neg	33972		HMDB0013622	5312513		7.98		0.2245	0.4105		10.9683	1.3748		80	90		Lipid	Long Chain Monounsaturated Fatty Acid	100001277	73033-09-7
1544			eicosenoate (20:1)	LC/MS neg	33587	C16526	HMDB0002231 HMDB0062436	5282769;5282768;94159		18.35		0.0935	0.3517		35.9445	1.9593		100	100		Lipid	Long Chain Monounsaturated Fatty Acid	100001335
1548			erucate (22:1n9)	LC/MS neg	1552	C08316	HMDB0002068	8216;5281116		16.5		0.1242	0.3806		38.9612	2.362		100	100		Lipid	Long Chain Monounsaturated Fatty Acid	1087	112-86-7
1551		Long Chain Polyunsaturated Fatty Acid (n3 and n6)	tetradecadienoate (14:2)*	LC/MS neg	62850		HMDB0000560	5312409		6.3		0.0725	0.3517		4.8411	0.7684		90	90		Lipid	Long Chain Polyunsaturated Fatty Acid (n3 and n6)	100020343	39039-37-7
1552			hexadecatrienoate (16:3n3)	LC/MS neg	57651			91820460		4.85		0.0841	0.3517		3.7787	0.7787		90	80		Lipid	Long Chain Polyunsaturated Fatty Acid (n3 and n6)	100009393	7561-64-0
1553			heptadecatrienoate (17:3)*	LC/MS neg	62383	C16344		16061034		2.89		0.1354	0.3969		1.1477	0.3966		60	40		Lipid	Long Chain Polyunsaturated Fatty Acid (n3 and n6)	100020715
1561			eicosapentaenoate (EPA; 20:5n3)	LC/MS neg	18467	C06428	HMDB0001999	446284		3.99		0.2296	0.4108		7.5738	1.8999		90	80		Lipid	Long Chain Polyunsaturated Fatty Acid (n3 and n6)	2050	10-2005-9;10417-94-4
1563			docosapentaenoate (n3 DPA; 22:5n3)	LC/MS neg	32504	C16513	HMDB0001976 HMDB0006528	6441454		4.93		0.0703	0.3517		4.1244	0.8361		90	90		Lipid	Long Chain Polyunsaturated Fatty Acid (n3 and n6)	100001181	2234-74-4
1564			docosahexaenoate (DHA; 22:6n3)	LC/MS neg	44675	C06429	HMDB0002183	445580		24.73		0.1722	0.3969		29.3013	1.1849		90	90		Lipid	Long Chain Polyunsaturated Fatty Acid (n3 and n6)	100000665	6217-54-5
1567			hexadecadienoate (16:2n6)	LC/MS neg	57652		HMDB0000477	13932172		3.54		0.1533	0.3969		2.995	0.8453		100	100		Lipid	Long Chain Polyunsaturated Fatty Acid (n3 and n6)	100009394	28290-73-5
1570			linolenate [alpha or gamma; (18:3n3 or 6)]	LC/MS neg	34035	C06426 C06427	HMDB0001388 HMDB0003073	5280933;5280934		2.5		0.2775	0.42		23.105	9.2326		100	100		Lipid	Long Chain Polyunsaturated Fatty Acid (n3 and n6)	100001337
1571			dihomo-linoleate (20:2n6)	LC/MS neg	17805	C16525	HMDB0005060	6439848		9.72		0.166	0.3969		10.1578	1.0453		100	100		Lipid	Long Chain Polyunsaturated Fatty Acid (n3 and n6)	1231	2091-39-6
1573			dihomo-linolenate (20:3n3 or n6)	LC/MS neg	35718	C03242	HMDB0002925	5280581		0.98		0.252	0.415		1.4817	1.5196		80	90		Lipid	Long Chain Polyunsaturated Fatty Acid (n3 and n6)	100001739	17046-59-2
1574			arachidonate (20:4n6)	LC/MS pos late	1110	C00219	HMDB0001043	444899		5.64		0.1456	0.3969		4.9162	0.8717		50	80		Lipid	Long Chain Polyunsaturated Fatty Acid (n3 and n6)	229	506-32-1
1577			docosapentaenoate (n6 DPA; 22:5n6)	LC/MS neg	37478	C16513	HMDB0001976	6441454		3.34		0.6429	0.5322		3.8803	1.1617		70	80		Lipid	Long Chain Polyunsaturated Fatty Acid (n3 and n6)	100001580	25182-74-5
1578			docosadienoate (22:2n6)	LC/MS neg	32415	C16533	HMDB0061714	5282807		5.77		0.2627	0.4176		7.3667	1.2778		80	80		Lipid	Long Chain Polyunsaturated Fatty Acid (n3 and n6)	100001182	7370-49-2
1624		Fatty Acid Hydroxyl Fatty Acid	PAHSA (16:0/OH-18:0)	LC/MS pos late	52622		HMDB0112106 HMDB0112113	72189985;86290202		4.43		0.7427	0.5682		1.9532	0.4405		30	30		Lipid	Fatty Acid Hydroxyl Fatty Acid	100009050
1625			LAHSA (18:2/OH-18:0)*	LC/MS pos late	57390					9.77		0.8203	0.5936		20.1291	2.0602		100	90		Lipid	Fatty Acid Hydroxyl Fatty Acid	100015655
1626			OAHSA (18:1/OH-18:0)	LC/MS pos late	57389					8.16		0.5047	0.4767		12.5226	1.5355		80	80		Lipid	Fatty Acid Hydroxyl Fatty Acid	100015654
1627		Fatty Acid, Branched	isocaproate (i6:0)	LC/MS neg	22273		HMDB00689	12587		0.77		0.7954	0.587		1.1615	1.5006		70	40		Lipid	Fatty Acid, Branched	100000806	646-07-1
1638			(12 or 13)-methylmyristate (a15:0 or i15:0)	LC/MS neg	38293		HMDB0061707	151014		4.16		0.6551	0.5342		3.7669	0.9045		100	90		Lipid	Fatty Acid, Branched	100002344	2485-71-4
1643			(14 or 15)-methylpalmitate (a17:0 or i17:0)	LC/MS neg	38768	C16995	HMDB0061859	8181;17903417		2.81		0.689	0.5474		3.7607	1.3397		90	100		Lipid	Fatty Acid, Branched	100002945
1649			(16 or 17)-methylstearate (a19:0 or i19:0)	LC/MS neg	38296		HMDB0037397	3083779		4.84		0.2484	0.415		6.0817	1.2557		90	100		Lipid	Fatty Acid, Branched	100002356	2724-59-6
1658		Fatty Acid, Dicarboxylate	dimethylmalonic acid	LC/MS polar	42978		HMDB0002001	11686		1.67		0.7978	0.587		1.8365	1.103		70	90		Lipid	Fatty Acid, Dicarboxylate	100004251	595-46-0
1660			glutarate (C5-DC)	LC/MS polar	396	C00489	HMDB0000661	743;4418048		0.39		0.0084	0.2851		0.8497	2.1531		90	90		Lipid	Fatty Acid, Dicarboxylate	339	110-94-1
1663			3-methylglutarate/2-methylglutarate	LC/MS polar	54676		HMDB0000752 HMDB0000422	12046;12284		0.52		0.0035	0.2851		1.427	2.7611		90	100		Lipid	Fatty Acid, Dicarboxylate	100010834
1664			2-hydroxyglutarate	LC/MS pos early	52294	C02630	HMDB0059655	43		1.61		0.4831	0.4711		4.569	2.8373		100	100		Lipid	Fatty Acid, Dicarboxylate	100002070	40951-21-1
1666			adipate (C6-DC)	LC/MS polar	21134	C06104	HMDB0000448	196		20.7		0.3382	0.4244		121.335	5.8617		100	100		Lipid	Fatty Acid, Dicarboxylate	100000863	124-04-9
1667			3-carboxyadipate	LC/MS polar	54723			222467		0.91		0.1681	0.3969		0.669	0.7381		10	20		Lipid	Fatty Acid, Dicarboxylate	100009325	923-42-2
1668			2-hydroxyadipate	LC/MS polar	31934	C02360	HMDB0000321	193530		0.31		0.2587	0.4176		0.8165	2.6258		80	90		Lipid	Fatty Acid, Dicarboxylate	100001153	18294-85-4
1669			3-hydroxyadipate	LC/MS polar	62069		HMDB0000345	151913		1.18		0.0684	0.3517		1.2729	1.0764		90	70		Lipid	Fatty Acid, Dicarboxylate	100004396
1670			3-methyladipate	LC/MS polar	36749		HMDB0000555	12292		0.44		0.6046	0.511		1.6205	3.6972		50	30		Lipid	Fatty Acid, Dicarboxylate	100001765	3058-01-03
1672			maleate	LC/MS polar	20676	C01384	HMDB0000176	444266		1.21		0.7815	0.5847		1.954	1.6207		100	100		Lipid	Fatty Acid, Dicarboxylate	100000707	110-16-7
1674			pimelate (C7-DC)	LC/MS polar	15704	C02656	HMDB0000857	385		0.56		0.0297	0.3258		1.4165	2.5075		90	90		Lipid	Fatty Acid, Dicarboxylate	100000101	111-16-0
1675			heptenedioate (C7:1-DC)*	LC/MS polar	61866					1.69		0.0774	0.3517		1.4026	0.8304		50	40		Lipid	Fatty Acid, Dicarboxylate	100019981
1677			suberate (C8-DC)	LC/MS polar	15730	C08278	HMDB0000893	10457		0.96		0.9287	0.6217		1.6729	1.7408		100	100		Lipid	Fatty Acid, Dicarboxylate	100000016	505-48-6
1680			azelate (C9-DC)	LC/MS neg	18362	C08261	HMDB0000784	2266		0.58		0.2006	0.4051		2.3056	3.9515		100	100		Lipid	Fatty Acid, Dicarboxylate	2029	123-99-9
1682			sebacate (C10-DC)	LC/MS neg	32398	C08277	HMDB0000792	5192		0.99		0.9405	0.6243		2.8518	2.8872		100	100		Lipid	Fatty Acid, Dicarboxylate	100001211	111-20-6
1684			undecanedioate (C11-DC)	LC/MS neg	42395		HMDB0000888	15816		0.81		0.7524	0.5726		1.6625	2.0493		100	100		Lipid	Fatty Acid, Dicarboxylate	100001617	1852-04-6
1687			dodecanedioate (C12-DC)	LC/MS neg	32388	C02678	HMDB0000623	12736		1.08		0.1751	0.3969		2.894	2.6887		80	90		Lipid	Fatty Acid, Dicarboxylate	100001102	693-23-2
1688			3-hydroxydodecanedioate*	LC/MS neg	62915		HMDB0000413	16663321		2.04		0.0814	0.3517		1.339	0.6561		90	70		Lipid	Fatty Acid, Dicarboxylate	100001454	34574-69-1
1689			dodecenedioate (C12:1-DC)*	LC/MS neg	61864		HMDB0000933	5283028		1.05		0.2908	0.4232		0.8348	0.7986		70	50		Lipid	Fatty Acid, Dicarboxylate	100019972
1694			branched chain 14:0 dicarboxylic acid**	LC/MS neg	63191					0.87		0.4023	0.4491		0.5644	0.6506		20	50		Lipid	Fatty Acid, Dicarboxylate	100021374
1697			hexadecenedioate (C16:1-DC)*	LC/MS neg	61862					1.9		0.0948	0.3517		1.1491	0.6033		80	50		Lipid	Fatty Acid, Dicarboxylate	100019975
1699			octadecanedioate (C18-DC)	LC/MS neg	36754		HMDB0000782	70095		1.27		0.5198	0.4838		1.5939	1.2503		90	100		Lipid	Fatty Acid, Dicarboxylate	100001615	871-70-5
1701			octadecadienedioate (C18:2-DC)*	LC/MS neg	61860					2.51		0.1114	0.3606		1.3645	0.5431		60	30		Lipid	Fatty Acid, Dicarboxylate	100019982
1708			3-carboxy-4-methyl-5-pentyl-2-furanpropionate (3-CMPFP)**	LC/MS neg	61871		HMDB0061643	194501		1.06		0.8307	0.5962		0.8568	0.8067		50	70		Lipid	Fatty Acid, Dicarboxylate	100020004
1710			2-hydroxysebacate	LC/MS neg	63357		HMDB0000424	128458		0.68		0.1503	0.3969		1.0812	1.5828		100	100		Lipid	Fatty Acid, Dicarboxylate	100020378	103963-71-9
1733		Fatty Acid, Amide	eicosenamide (20:1)*	LC/MS pos late	62445			5365374		2.1		0.1632	0.3969		2.147	1.0238		100	100		Lipid	Fatty Acid, Amide	100020764
1739			linoleamide (18:2n6)	LC/MS pos late	32455		HMDB0062656	6435901		1.71		0.7115	0.554		8.1649	4.7794		90	90		Lipid	Fatty Acid, Amide	1492	3999-01-07
1770		Fatty Acid Metabolism (also BCAA Metabolism)	butyrylglycine	LC/MS neg	31850		HMDB0000808	88412		0.21		0.0455	0.3517		0.467	2.2631		40	50		Lipid	Fatty Acid Metabolism (also BCAA Metabolism)	100001151	20208-73-5
1773			propionylglycine	LC/MS polar	31932		HMDB0000783	98681		0.67		0.0497	0.3517		1.0642	1.5917		50	80		Lipid	Fatty Acid Metabolism (also BCAA Metabolism)	100001150	21709-90-0
1775			methylmalonate (MMA)	LC/MS polar	1496	C02170	HMDB0000202	487		1.16		0.5645	0.4997		1.1765	1.0171		60	70		Lipid	Fatty Acid Metabolism (also BCAA Metabolism)	418	516-05-2
1804		Fatty Acid Metabolism (Acyl Glycine)	valerylglycine	LC/MS neg	36768		HMDB0000927	4737557		0.9		0.8894	0.61		0.9972	1.1115		90	100		Lipid	Fatty Acid Metabolism (Acyl Glycine)	100001451	24003-66-5
1857		Fatty Acid Metabolism (Acyl Carnitine, Medium Chain)	cis-3,4-methyleneheptanoylcarnitine	LC/MS pos late	64389					2.91		0.3211	0.4244		4.2008	1.4413		20	30		Lipid	Fatty Acid Metabolism (Acyl Carnitine, Medium Chain)	100021728
1861			decanoylcarnitine (C10)	LC/MS pos late	33941		HMDB0000651	10245190		7.33		0.4061	0.4491		8.6277	1.1763		40	30		Lipid	Fatty Acid Metabolism (Acyl Carnitine, Medium Chain)	100001251	1492-27-9
1862			laurylcarnitine (C12)	LC/MS pos late	34534		HMDB000225	168381		2.65		0.658	0.5355		10.8888	4.1159		70	60		Lipid	Fatty Acid Metabolism (Acyl Carnitine, Medium Chain)	100001392	25518-54-1
1863		Fatty Acid Metabolism (Acyl Carnitine, Long Chain Saturated)	myristoylcarnitine (C14)	LC/MS pos late	33952		HMDB0005066	6426854		1.87		0.0767	0.3517		7.9989	4.2698		90	90		Lipid	Fatty Acid Metabolism (Acyl Carnitine, Long Chain Saturated)	100001270	18822-89-4
1865			palmitoylcarnitine (C16)	LC/MS pos late	44681	C02990	HMDB0000222	461		1.37		0.2467	0.415		2.849	2.0754		100	90		Lipid	Fatty Acid Metabolism (Acyl Carnitine, Long Chain Saturated)	100000776	6865-14-1
1867			stearoylcarnitine (C18)	LC/MS pos late	34409		HMDB0000848	3006797		1.39		0.4184	0.4529		1.5368	1.1068		90	80		Lipid	Fatty Acid Metabolism (Acyl Carnitine, Long Chain Saturated)	100001391	18822-91-8
1868			arachidoylcarnitine (C20)*	LC/MS pos late	57513		HMDB0006460	53477833		0.57		0.5974	0.5091		1.3973	2.4655		90	100		Lipid	Fatty Acid Metabolism (Acyl Carnitine, Long Chain Saturated)	100015833
1869			behenoylcarnitine (C22)*	LC/MS pos late	57514		HMDB0062468	71464577		1.37		0.8463	0.5983		2.5761	1.886		90	100		Lipid	Fatty Acid Metabolism (Acyl Carnitine, Long Chain Saturated)	100015832
1870			lignoceroylcarnitine (C24)*	LC/MS pos late	57515		HMDB0240665			1.64		0.6049	0.511		2.0567	1.2557		90	100		Lipid	Fatty Acid Metabolism (Acyl Carnitine, Long Chain Saturated)	100015834
1871			cerotoylcarnitine (C26)*	LC/MS pos late	57516		HMDB0006347	53477828		1.22		0.8197	0.5936		1.4203	1.1599		90	100		Lipid	Fatty Acid Metabolism (Acyl Carnitine, Long Chain Saturated)	100015835
1881		Fatty Acid Metabolism (Acyl Carnitine, Monounsaturated)	cis-4-decenoylcarnitine (C10:1)	LC/MS pos late	38178		HMDB0013205	57357170		2.1		0.9276	0.6217		0.623	0.2967		30	20		Lipid	Fatty Acid Metabolism (Acyl Carnitine, Monounsaturated)	100002259	98930-66-6
1882			undecenoylcarnitine (C11:1)	LC/MS pos late	63613					9.95		0.5946	0.509		5.4355	0.5465		20	30		Lipid	Fatty Acid Metabolism (Acyl Carnitine, Monounsaturated)	100021131
1883			5-dodecenoylcarnitine (C12:1)	LC/MS pos late	61769		HMDB13326	91825571		2.28		0.3434	0.4244		1.0036	0.441		20	10		Lipid	Fatty Acid Metabolism (Acyl Carnitine, Monounsaturated)	100016069
1885			myristoleoylcarnitine (C14:1)*	LC/MS pos late	48182		HMDB0240588	129691961		7.2		0.269	0.4189		31.9762	4.444		60	80		Lipid	Fatty Acid Metabolism (Acyl Carnitine, Monounsaturated)	100006051	889848-55-9
1886			palmitoleoylcarnitine (C16:1)*	LC/MS pos late	53223		HMDB0013207	71464547		2.39		0.0317	0.3327		5.5995	2.3439		90	100		Lipid	Fatty Acid Metabolism (Acyl Carnitine, Monounsaturated)	100009406
1887			oleoylcarnitine (C18:1)	LC/MS pos late	35160		HMDB0005065	6441392		4.96		0.0028	0.2851		6.3344	1.2769		90	90		Lipid	Fatty Acid Metabolism (Acyl Carnitine, Monounsaturated)	100001501	38677-66-6
1888			eicosenoylcarnitine (C20:1)*	LC/MS pos late	57519					1.43		0.8955	0.612		1.6498	1.1497		90	100		Lipid	Fatty Acid Metabolism (Acyl Carnitine, Monounsaturated)	100015838
1889			erucoylcarnitine (C22:1)*	LC/MS pos late	57525					0.42		0.5409	0.4956		0.5376	1.2815		60	40		Lipid	Fatty Acid Metabolism (Acyl Carnitine, Monounsaturated)	100015841
1890			nervonoylcarnitine (C24:1)*	LC/MS pos late	57531		HMDB0006509			0.9		0.9048	0.6143		0.9031	1.0011		70	70		Lipid	Fatty Acid Metabolism (Acyl Carnitine, Monounsaturated)	100015846
1891			ximenoylcarnitine (C26:1)*	LC/MS pos late	57517					1.12		0.4307	0.4562		0.9588	0.8528		60	60		Lipid	Fatty Acid Metabolism (Acyl Carnitine, Monounsaturated)	100015836
1892		Fatty Acid Metabolism (Acyl Carnitine, Polyunsaturated)	linoleoylcarnitine (C18:2)*	LC/MS pos late	46223		HMDB0006469	6450015		2.67		0.3182	0.4244		4.5425	1.6989		80	90		Lipid	Fatty Acid Metabolism (Acyl Carnitine, Polyunsaturated)	100003151	36816-10-1
1893			linolenoylcarnitine (C18:3)*	LC/MS pos late	57511					2.22		0.111	0.3606		4.3954	1.9814		60	50		Lipid	Fatty Acid Metabolism (Acyl Carnitine, Polyunsaturated)	100015831
1896			dihomo-linolenoylcarnitine (C20:3n3 or 6)*	LC/MS pos late	57521					19.23		0.1747	0.3969		7.8103	0.4062		50	60		Lipid	Fatty Acid Metabolism (Acyl Carnitine, Polyunsaturated)	100015840
1903			docosahexaenoylcarnitine (C22:6)*	LC/MS pos late	57523					0.71		0.9022	0.6143		1.4605	2.0711		80	60		Lipid	Fatty Acid Metabolism (Acyl Carnitine, Polyunsaturated)	100015845
1918		Fatty Acid Metabolism (Acyl Carnitine, Dicarboxylate)	octadecanedioylcarnitine (C18-DC)*	LC/MS pos late	61867					2.06		0.3784	0.4384		1.5574	0.7565		50	70		Lipid	Fatty Acid Metabolism (Acyl Carnitine, Dicarboxylate)	100005998	123233-50-1
1919			octadecenedioylcarnitine (C18:1-DC)*	LC/MS pos late	61865					3.16		0.3843	0.4384		2.4296	0.7681		80	70		Lipid	Fatty Acid Metabolism (Acyl Carnitine, Dicarboxylate)	100005996	251981-06-3
1930		Fatty Acid Metabolism (Acyl Carnitine, Hydroxy)	3-hydroxyoleoylcarnitine	LC/MS pos late	61840			129637446		2.25		0.0058	0.2851		1.4754	0.6553		90	90		Lipid	Fatty Acid Metabolism (Acyl Carnitine, Hydroxy)	100019801
1932		Carnitine Metabolism	deoxycarnitine	LC/MS pos early	36747	C01181	HMDB0001161	22620		0.9		0.816	0.5928		1.8006	2.0097		100	100		Lipid	Carnitine Metabolism	100001662	6249-56-5
1933			carnitine	LC/MS pos early	15500	C00487 C00308	HMDB0000062	288		1.09		0.2979	0.4244		1.9318	1.7643		100	100		Lipid	Carnitine Metabolism	100000007	461-05-2
1939		Ketone Bodies	3-hydroxybutyrate (BHBA)	LC/MS polar	542	C03197 C01089	HMDB0000011 HMDB0000357 HMDB0000442	441;94318;92135		3.64		0.7856	0.5851		5.7542	1.5814		80	70		Lipid	Ketone Bodies	254	625-72-9
1944		Fatty Acid Metabolism (Acyl Choline)	palmitoylcholine	LC/MS pos late	52944		HMDB0240592	151731		3.62		0.3339	0.4244		1.945	0.5368		20	50		Lipid	Fatty Acid Metabolism (Acyl Choline)	100009233
1945			oleoylcholine	LC/MS pos late	53260		HMDB0240596	59040790		17.43		0.9064	0.6143		11.9544	0.6858		20	40		Lipid	Fatty Acid Metabolism (Acyl Choline)	100009331
1949			linoleoylcholine*	LC/MS pos late	57463		HMDB0013213	53481656		17.31		0.4084	0.4491		10.4754	0.605		40	40		Lipid	Fatty Acid Metabolism (Acyl Choline)	100015760
1958		Fatty Acid, Monohydroxy	4-hydroxybutyrate (GHB)	LC/MS pos early	34585	C00989	HMDB0000710	10413		2.15		0.4482	0.4595		1.9937	0.9293		50	40		Lipid	Fatty Acid, Monohydroxy	100001507	502-85-2
1960			2-hydroxyheptanoate*	LC/MS polar	61827			2750949		0.65		0.4377	0.4562		1.7167	2.6568		90	100		Lipid	Fatty Acid, Monohydroxy	100019960
1963			2-hydroxydecanoate	LC/MS neg	42489		HMDB0094656	21488		2.87		0.0021	0.2851		3.4462	1.2002		100	100		Lipid	Fatty Acid, Monohydroxy	100004089	5393-81-7
1968			2-hydroxymyristate	LC/MS neg	32413	C13790	HMDB0002261	1563		0.5		0.4206	0.4529		0.7703	1.545		40	40		Lipid	Fatty Acid, Monohydroxy	100001180	2507-55-3
1969			2-hydroxypalmitate	LC/MS neg	35675		HMDB0031057	12575964;92836;11065598		1.11		0.7502	0.5717		1.6968	1.5235		100	100		Lipid	Fatty Acid, Monohydroxy	100001579	764-67-0
1971			2-hydroxyoleate	LC/MS neg	54920			9796304		4.06		0.1075	0.3606		2.157	0.5309		80	60		Lipid	Fatty Acid, Monohydroxy	100010866	56472-29-8
1972			2-hydroxystearate	LC/MS neg	17945	C03045 C03042	HMDB0062549	69417;439885;439887		0.61		0.2398	0.415		1.0152	1.6678		100	100		Lipid	Fatty Acid, Monohydroxy	1239	629-22-1
1974			2-hydroxyarachidate*	LC/MS neg	61700			5225199		0.22		0.1404	0.3969		0.8842	3.9814		90	90		Lipid	Fatty Acid, Monohydroxy	100019892
1975			2-hydroxybehenate	LC/MS neg	57663		HMDB0061660	193484		0.49		0.2951	0.4244		1.5603	3.1794		80	90		Lipid	Fatty Acid, Monohydroxy	100015637
1977			2-hydroxynervonate*	LC/MS neg	61698			5312783		0.64		0.9787	0.63		2.1286	3.3285		100	100		Lipid	Fatty Acid, Monohydroxy	100015638
1980			3-hydroxyhexanoate	LC/MS neg	53230		HMDB0061652 HMDB0010718	151492		0.71		0.5539	0.499		0.9858	1.3946		90	80		Lipid	Fatty Acid, Monohydroxy	100006367	10191-24-9
1981			3-hydroxyoctanoate	LC/MS neg	22001	C20793	HMDB0001954	26613		1.47		0.086	0.3517		1.3218	0.9021		80	70		Lipid	Fatty Acid, Monohydroxy	100000773	88930-08-9
1982			3-hydroxysuberate	LC/MS polar	31936		HMDB0000325	22328017		1.18		0.3791	0.4384		1.681	1.4235		100	90		Lipid	Fatty Acid, Monohydroxy	100001143	73141-47-6
1984			3-hydroxytridecanoate	LC/MS neg	63858		HMDB0061655	5312749		0.78		0.197	0.4039		0.9214	1.1787		50	70		Lipid	Fatty Acid, Monohydroxy	100021388	32602-69-0
1986			3-hydroxylaurate	LC/MS neg	32457		HMDB0000387	94216		1.78		0.0178	0.3251		2.0521	1.1553		100	100		Lipid	Fatty Acid, Monohydroxy	100001112	53941-38-1
1987			3-hydroxymyristate	LC/MS neg	21158		HMDB0061656	16064		1.81		0.1502	0.3969		2.7773	1.5352		100	90		Lipid	Fatty Acid, Monohydroxy	100000882	3422-31-9
1988			3-hydroxypalmitate	LC/MS neg	27503		HMDB0010734	15569776		3.74		0.0964	0.3517		6.5167	1.7413		100	80		Lipid	Fatty Acid, Monohydroxy	100000983	928-17-6
1990			3-hydroxystearate	LC/MS neg	52938		HMDB10737	5282907		1.27		0.5644	0.4997		1.1349	0.8965		90	80		Lipid	Fatty Acid, Monohydroxy	100008933	45261-96-9
1991			3-hydroxyoleate*	LC/MS neg	61843					3.24		0.1762	0.3969		3.7377	1.1528		90	100		Lipid	Fatty Acid, Monohydroxy	100019966
1992			3-hydroxyarachidate*	LC/MS neg	61701		HMDB0062566	5282918		83.57		0.1878	0.4011		101.486	1.2144		80	50		Lipid	Fatty Acid, Monohydroxy	100019893
1996			5-hydroxyhexanoate	LC/MS neg	31938		HMDB0000525 HMDB0000409	170748		2.19		0.4117	0.4493		2.4301	1.111		60	60		Lipid	Fatty Acid, Monohydroxy	100001148	44843-89-2
2002			8-hydroxyoctanoate	LC/MS neg	21239		HMDB0061914	69820		1.21		0.6373	0.5314		1.2927	1.0687		90	90		Lipid	Fatty Acid, Monohydroxy	100000956	764-89-6
2006			10-hydroxystearate	LC/MS neg	47123	C03195	HMDB0037396	9561835		1.29		0.1591	0.3969		2.8553	2.2076		100	100		Lipid	Fatty Acid, Monohydroxy	100005852
2015			13-HODE + 9-HODE	LC/MS neg	37752	C14767 C14762	HMDB0004667 HMDB0004670	5312830;1424;5282947;5282944;5282945		1.12		0.4081	0.4491		1.2989	1.1649		60	80		Lipid	Fatty Acid, Monohydroxy	100002196
2031		Fatty Acid, Dihydroxy	12,13-DiHOME	LC/MS neg	38395	C14829	HMDB0004705	10236635		0.91		0.3037	0.4244		1.7108	1.872		80	90		Lipid	Fatty Acid, Dihydroxy	62	263399-35-5
2032			9,10-DiHOME	LC/MS neg	38399	C14828	HMDB0004704	9966640		1.17		0.3448	0.4244		2.0892	1.7791		70	100		Lipid	Fatty Acid, Dihydroxy	179	263399-34-4
2035			2R,3R-dihydroxybutyrate	LC/MS polar	63109		HMDB0000498	13120901		0.83		0.4338	0.4562		1.1742	1.418		80	90		Lipid	Fatty Acid, Dihydroxy	100002367	759-06-8
2037			2,4-dihydroxybutyrate	LC/MS polar	62951		HMDB0000360	192742		0.68		0.0666	0.3517		1.5235	2.2357		90	100		Lipid	Fatty Acid, Dihydroxy	100002285	1518-62-3
2038			3,4-dihydroxybutyrate	LC/MS polar	62952		HMDB0000337	150929		0.43		0.3087	0.4244		1.0741	2.5191		90	100		Lipid	Fatty Acid, Dihydroxy	100001730	51267-44-8
2160		Endocannabinoid	oleoyl ethanolamide	LC/MS pos late	38102		HMDB0002088	5283454		1.65		0.9867	0.6319		3.6698	2.2228		100	100		Lipid	Endocannabinoid	1137	11-58-0;111-58-0
2163			palmitoyl ethanolamide	LC/MS pos late	38165	C16512	HMDB0002100	4671		0.65		0.6199	0.5191		1.7025	2.6096		100	100		Lipid	Endocannabinoid	1489	544-31-0
2164			stearoyl ethanolamide	LC/MS pos late	38625		HMDB0013078	27902		1		0.9366	0.6231		1.7774	1.7773		100	100		Lipid	Endocannabinoid	100002254	111-57-9
2168			arachidonoyl ethanolamide	LC/MS pos late	32463	C11695	HMDB0004080	5281969		1.58		0.5245	0.487		0.5261	0.3339		50	20		Lipid	Endocannabinoid	1488	94421-68-8
2173			N-oleoyltaurine	LC/MS neg	39732			6437033		0.71		0.4655	0.4689		0.7935	1.1099		40	60		Lipid	Endocannabinoid	100003119	52514-04-2
2183			linoleoyl ethanolamide	LC/MS neg	52608		HMDB0012252	5283446		5.56		0.9063	0.6143		9.0511	1.628		70	70		Lipid	Endocannabinoid	100006726	68171-52-8
2184			linolenoyl ethanolamide	LC/MS pos late	62746		HMDB0013624	5283449		1.43		0.8876	0.6099		1.1978	0.8397		40	60		Lipid	Endocannabinoid	100020840	57086-93-8
2186			arachidoyl ethanolamide (20:0)*	LC/MS pos late	57532			3787294		0.5		0.8352	0.5968		1.5234	3.0646		100	90		Lipid	Endocannabinoid	100015853
2187			behenoyl ethanolamide (22:0)*	LC/MS pos late	57534			3023585		0.61		0.1498	0.3969		1.56	2.5626		100	80		Lipid	Endocannabinoid	100015854
2190			lignoceroyl ethanolamide (24:0)*	LC/MS pos late	57535					0.38		0.5718	0.5007		1.8701	4.9162		100	80		Lipid	Endocannabinoid	100015855
2192			palmitoleoyl ethanolamide*	LC/MS pos late	57541		HMDB0013648	9835868		1.55		0.378	0.4384		1.0021	0.6466		40	50		Lipid	Endocannabinoid	100015862
2202		Inositol Metabolism	myo-inositol	LC/MS polar	1124	C00137	HMDB0000211	892		0.53		0.0504	0.3517		1.8872	3.549		90	100		Lipid	Inositol Metabolism	363	87-89-8
2203			chiro-inositol	LC/MS polar	37112	C19891	HMDB0240209			1		0.9656	0.629		1.346	1.3395		40	60		Lipid	Inositol Metabolism	100001859	643-12-9
2233		Phospholipid Metabolism	choline	LC/MS pos early	15506	C00114	HMDB0000097	305		0.56		0.4265	0.4562		1.1915	2.1333		100	100		Lipid	Phospholipid Metabolism	1256	67-48-1
2234			choline phosphate	LC/MS pos early	34396	C00588	HMDB0001565	1014		0.11		0.2469	0.415		2.0475	18.0672		90	80		Lipid	Phospholipid Metabolism	267	72556-74-2
2237			glycerophosphorylcholine (GPC)	LC/MS pos early	15990	C00670	HMDB0000086	71920		0.27		0.0406	0.3504		2.8817	10.6775		100	100		Lipid	Phospholipid Metabolism	100000269	28319-77-9
2241			glycerophosphoethanolamine	LC/MS pos early	37455	C01233	HMDB0000114	123874		0.96		0.1802	0.3969		1.3129	1.3626		100	100		Lipid	Phospholipid Metabolism	100001620	33049-08-0
2242			glycerophosphoserine*	LC/MS pos early	57404			3081457		0.28		0.1001	0.3517		1.0022	3.5201		90	100		Lipid	Phospholipid Metabolism	100015666
2243			glycerophosphoinositol*	LC/MS pos early	52307			167572		0.34		0.0702	0.3517		0.9673	2.8172		90	90		Lipid	Phospholipid Metabolism	100001621	16824-65-0
2244			trimethylamine N-oxide	LC/MS pos early	40406	C01104	HMDB0000925	1145		0.46		0.03	0.3258		1.1941	2.606		100	100		Lipid	Phospholipid Metabolism	100003397	1184-78-7
2279		Phosphatidylcholine (PC)	1,2-dipalmitoyl-GPC (16:0/16:0)	LC/MS pos late	19130	D03585	HMDB0000564	452110		1.34		0.2601	0.4176		1.8167	1.3535		70	80		Lipid	Phosphatidylcholine (PC)	100000657	63-89-8
2280			1-palmitoyl-2-palmitoleoyl-GPC (16:0/16:1)*	LC/MS pos late	52470		HMDB0007969	6443788		1.77		0.8069	0.589		0.8881	0.5023		30	30		Lipid	Phosphatidylcholine (PC)	100008984
2282			1-palmitoyl-2-stearoyl-GPC (16:0/18:0)	LC/MS pos late	52616	C03889	HMDB0007970	24778686		1.98		0.713	0.554		1.342	0.6773		20	60		Lipid	Phosphatidylcholine (PC)	100008921	59403-51-9
2284			1-palmitoyl-2-oleoyl-GPC (16:0/18:1)	LC/MS pos late	52461	C13875	HMDB0007972	6436017		0.91		0.4374	0.4562		2.9319	3.2363		100	100		Lipid	Phosphatidylcholine (PC)	1539	26853-31-6;26853-31-6
2287			1-palmitoyl-2-linoleoyl-GPC (16:0/18:2)	LC/MS pos late	42446		HMDB0007973	5287971		0.93		0.6888	0.5474		2.463	2.6543		90	90		Lipid	Phosphatidylcholine (PC)	1537	40811-94-7
2298			1-palmitoyl-2-arachidonoyl-GPC (16:0/20:4n6)	LC/MS pos late	52462	C05208	HMDB0007982	10747814		7.6		0.4779	0.4711		4.5814	0.6026		30	20		Lipid	Phosphatidylcholine (PC)	100008914	35418-58-7
2323			1-stearoyl-2-oleoyl-GPC (18:0/18:1)	LC/MS pos late	52438		HMDB0008038	24778825		0.87		0.4025	0.4491		1.2543	1.4401		40	60		Lipid	Phosphatidylcholine (PC)	100008904	56421-10-4
2326			1-stearoyl-2-linoleoyl-GPC (18:0/18:2)*	LC/MS pos late	52452		HMDB0008039	6441487		0.34		0.436	0.4562		2.6074	7.6392		80	90		Lipid	Phosphatidylcholine (PC)	100008980
2349			1-oleoyl-2-linoleoyl-GPC (18:1/18:2)*	LC/MS pos late	52453		HMDB0008105	24778939		0.3		0.4451	0.4583		2.4085	8.112		50	60		Lipid	Phosphatidylcholine (PC)	100008981
2360			1,2-dilinoleoyl-GPC (18:2/18:2)	LC/MS pos late	52603		HMDB0008138	5288075		0.1		0.4828	0.4711		0.7614	7.2752		20	30		Lipid	Phosphatidylcholine (PC)	100008903	998-06-1
2601		Lysophospholipid	1-palmitoyl-GPC (16:0)	LC/MS pos late	33955	C04102	HMDB0010382	86554		2.95		0.8882	0.6099		18.941	6.4122		100	100		Lipid	Lysophospholipid	100001263	17364-16-8
2602			2-palmitoyl-GPC (16:0)*	LC/MS neg	35253		HMDB0061702	15061532		4.43		0.7887	0.5851		1.9127	0.4314		20	50		Lipid	Lysophospholipid	100001562
2612			1-stearoyl-GPC (18:0)	LC/MS pos late	33961		HMDB0010384	497300		7.58		0.8673	0.6041		22.6429	2.9867		100	100		Lipid	Lysophospholipid	100001271	19420-57-6
2614			1-oleoyl-GPC (18:1)	LC/MS pos late	48258	C03916	HMDB0002815	16081932		0.95		0.8479	0.5987		24.3249	25.5232		80	60		Lipid	Lysophospholipid	100001272	19420-56-5
2617			1-linoleoyl-GPC (18:2)	LC/MS pos late	34419	C04100	HMDB0010386	11988421		0.64		0.4718	0.4711		0.8312	1.3044		30	50		Lipid	Lysophospholipid	100001395
2619			1-linolenoyl-GPC (18:3)*	LC/MS pos late	45951	C04100	HMDB0010388			0.48		0.8536	0.6012		0.1499	0.3119		10	20		Lipid	Lysophospholipid	100005350
2650			1-lignoceroyl-GPC (24:0)	LC/MS pos late	49617		HMDB0010405	24779481		1.62		0.3434	0.4244		0.4726	0.2917		20	10		Lipid	Lysophospholipid	100002873	325171-59-3
2663			1-palmitoyl-GPE (16:0)	LC/MS pos late	35631		HMDB0011503	9547069		0.97		0.5693	0.5007		2.2426	2.3018		100	90		Lipid	Lysophospholipid	100001567	53862-35-4
2670			1-stearoyl-GPE (18:0)	LC/MS pos late	42398		HMDB0011130	9547068		4.77		0.3031	0.4244		6.8139	1.4274		70	100		Lipid	Lysophospholipid	100001461	69747-55-3
2671			2-stearoyl-GPE (18:0)*	LC/MS neg	41220		HMDB0011129	90658453;53480667		8.63		0.4686	0.4704		5.3609	0.6215		20	60		Lipid	Lysophospholipid	100003901
2672			1-oleoyl-GPE (18:1)	LC/MS pos late	35628		HMDB0011506	9547071		1.25		0.1747	0.3969		4.6924	3.7431		100	100		Lipid	Lysophospholipid	100001569	89576-29-4
2674			1-linoleoyl-GPE (18:2)*	LC/MS pos late	36600		HMDB0011507	52925130		0.52		0.4804	0.4711		0.68	1.3119		50	50		Lipid	Lysophospholipid	100001570
2703			1-stearoyl-GPS (18:0)*	LC/MS pos late	45966		HMDB0061698	74819135		0.81		0.797	0.587		2.2373	2.7733		90	90		Lipid	Lysophospholipid	100004327
2709			1-palmitoyl-GPG (16:0)*	LC/MS neg	45970		HMDB0240601	3300276		4.73		0.9929	0.6328		6.2881	1.3304		100	100		Lipid	Lysophospholipid	100005717
2712			1-stearoyl-GPG (18:0)	LC/MS neg	34437					1.33		0.5557	0.499		4.4781	3.371		80	90		Lipid	Lysophospholipid	100001462
2714			1-oleoyl-GPG (18:1)*	LC/MS neg	45968		HMDB0240602			4.45		0.7873	0.5851		5.8175	1.307		100	90		Lipid	Lysophospholipid	100005716
2718			1-palmitoyl-GPI (16:0)	LC/MS neg	35305		HMDB0061695	71296207		0.33		0.3096	0.4244		1.3967	4.1961		70	70		Lipid	Lysophospholipid	100001655
2722			1-stearoyl-GPI (18:0)	LC/MS neg	19324		HMDB0240261	71581135;42607495		1.79		0.7732	0.5808		5.5615	3.1124		100	90		Lipid	Lysophospholipid	100000656	796963-93-4
2724			1-oleoyl-GPI (18:1)	LC/MS neg	36602		HMDB0061693	86289645		0.58		0.3406	0.4244		1.6146	2.7631		30	50		Lipid	Lysophospholipid	100001777
2835		Lysoplasmalogen	1-(1-enyl-palmitoyl)-GPE (P-16:0)*	LC/MS pos late	39270		HMDB0011152			2.82		0.9168	0.6199		4.0475	1.4358		90	100		Lipid	Lysoplasmalogen	100003000
2837			1-(1-enyl-oleoyl)-GPE (P-18:1)*	LC/MS pos late	44621					4.89		0.4817	0.4711		4.19	0.8569		60	100		Lipid	Lysoplasmalogen	100005372
2839			1-(1-enyl-stearoyl)-GPE (P-18:0)*	LC/MS pos late	39271		HMDB0240598			1.14		0.7889	0.5851		2.5425	2.2249		90	100		Lipid	Lysoplasmalogen	100003001
2842		Glycerolipid Metabolism	glycerol	LC/MS neg	15122	C00116	HMDB0000131	753		0.66		0.8035	0.5882		5.236	7.9041		100	100		Lipid	Glycerolipid Metabolism	1254	56-81-5
2843			glycerol 3-phosphate	LC/MS pos early	43847	C0093	HMDB0000126	754		0.66		0.3345	0.4244		1.543	2.3553		100	100		Lipid	Glycerolipid Metabolism	100000258	29849-82-9
2848			glycerophosphoglycerol	LC/MS pos early	48857	C03274	HMDB0240316	54575349		1.01		0.8984	0.6132		1.2427	1.2261		100	100		Lipid	Glycerolipid Metabolism	100001619
2849		Monoacylglycerol	1-myristoylglycerol (14:0)	LC/MS neg	35625	C01885	HMDB0011561	10957631		32.3		0.2067	0.4051		19.2586	0.5962		50	60		Lipid	Monoacylglycerol	100001618	75685-84-6
2851			1-pentadecanoylglycerol (15:0)	LC/MS neg	47898			190750		7.99		0.1755	0.3969		5.1699	0.647		60	60		Lipid	Monoacylglycerol	100001431	104140-07-0
2852			1-palmitoylglycerol (16:0)	LC/MS neg	21127		HMDB0011564	14900		15.77		0.0891	0.3517		21.4208	1.3587		100	90		Lipid	Monoacylglycerol	100000827	542-44-9
2853			1-palmitoleoylglycerol (16:1)*	LC/MS neg	52431		HMDB0011565			187.12		0.1805	0.3969		181.745	0.9713		30	70		Lipid	Monoacylglycerol	100008952
2856			1-oleoylglycerol (18:1)	LC/MS neg	21184		HMDB0011567	5283468		7.35		0.1897	0.4011		145.548	19.7984		100	90		Lipid	Monoacylglycerol	100000924	111-03-5
2857			1-linoleoylglycerol (18:2)	LC/MS neg	27447		HMDB0011568	5283469		6.34		0.2421	0.415		49.7234	7.8438		80	70		Lipid	Monoacylglycerol	100001040	2277-28-3
2858			1-linolenoylglycerol (18:3)	LC/MS neg	34393		HMDB0011569	53480978		9.24		0.2645	0.4176		4.7764	0.5169		60	50		Lipid	Monoacylglycerol	100001435	124151-74-2
2863			1-arachidonylglycerol (20:4)	LC/MS neg	34397	C13857	HMDB11578	16019980;5282281		68.43		0.183	0.3979		1.4918	0.0218		20	10		Lipid	Monoacylglycerol	100001433	35474-99-8
2868			2-myristoylglycerol (14:0)	LC/MS neg	34383		HMDB0011530	137938		1.72		0.1687	0.3969		0.4097	0.2379		20	10		Lipid	Monoacylglycerol	100001408	27214-38-6
2869			2-palmitoylglycerol (16:0)	LC/MS neg	33419		HMDB0011533	123409		5.39		0.1249	0.3806		3.1969	0.5933		60	50		Lipid	Monoacylglycerol	100001048	23470-00-0
2870			2-palmitoleoylglycerol (16:1)*	LC/MS neg	52432		HMDB0011534	53480960		125.34		0.2228	0.4105		6.6682	0.0532		20	20		Lipid	Monoacylglycerol	100008953
2872			2-oleoylglycerol (18:1)	LC/MS neg	21232		HMDB0011537	5319879		14.6		0.1555	0.3969		38.2201	2.6175		70	80		Lipid	Monoacylglycerol	100000943	3443-84-3
2873			2-linoleoylglycerol (18:2)	LC/MS neg	32506		HMDB0011538	5365676		5.77		0.2884	0.4232		16.0325	2.7803		70	70		Lipid	Monoacylglycerol	100000987	3443-82-1
2878			1-heptadecenoylglycerol (17:1)*	LC/MS neg	62449					7.06		0.0988	0.3517		5.5235	0.7823		40	30		Lipid	Monoacylglycerol	100020769
2888		Diacylglycerol	diacylglycerol (14:0/18:1, 16:0/16:1) [1]*	LC/MS pos late	54953					1.49		0.5411	0.4956		0.9037	0.6084		30	20		Lipid	Diacylglycerol	100010934
2890			diacylglycerol (16:1/18:2 [2], 16:0/18:3 [1])*	LC/MS pos late	54966					2.55		0.023	0.3251		1.5645	0.6133		70	50		Lipid	Diacylglycerol	100010940
2905			palmitoyl-oleoyl-glycerol (16:0/18:1) [1]*	LC/MS pos late	54943	C13861	HMDB0007102	5282283		0.76		0.5039	0.4767		0.5278	0.6958		30	30		Lipid	Diacylglycerol	100010916
2906			palmitoyl-oleoyl-glycerol (16:0/18:1) [2]*	LC/MS pos late	54942	C13861	HMDB0007102	5282283		0.69		0.6826	0.5466		1.0638	1.5497		50	60		Lipid	Diacylglycerol	100010917
2909			palmitoyl-linolenoyl-glycerol (16:0/18:3) [2]*	LC/MS pos late	54965		HMDB0007104 HMDB0007105	348277338;348277337		0.9		0.9548	0.6265		0.9586	1.0636		40	50		Lipid	Diacylglycerol	100010939
2912			palmitoleoyl-linoleoyl-glycerol (16:1/18:2) [1]*	LC/MS pos late	54967		HMDB0007132	9543699		2.78		0.1584	0.3969		1.4304	0.5154		60	30		Lipid	Diacylglycerol	100010930
2924			oleoyl-oleoyl-glycerol (18:1/18:1) [1]*	LC/MS pos late	54945		HMDB0007218	9543716		0.64		0.2201	0.4105		1.0933	1.7015		60	40		Lipid	Diacylglycerol	100010918
2925			oleoyl-oleoyl-glycerol (18:1/18:1) [2]*	LC/MS pos late	54946		HMDB0007218	9543716		1.34		0.3291	0.4244		1.7201	1.286		50	50		Lipid	Diacylglycerol	100010919
2927			oleoyl-linoleoyl-glycerol (18:1/18:2) [1]	LC/MS pos late	46798		HMDB0007219	14275396		0.44		0.4528	0.4601		0.7798	1.7746		80	60		Lipid	Diacylglycerol	100002989	106292-55-1
2928			oleoyl-linoleoyl-glycerol (18:1/18:2) [2]	LC/MS pos late	46799		HMDB0007219	71433693		0.42		0.8087	0.589		1.8564	4.4325		90	80		Lipid	Diacylglycerol	100002990	104346-53-4
2930			oleoyl-linolenoyl-glycerol (18:1/18:3) [2]*	LC/MS pos late	54970		HMDB0007220	14275403		0.92		0.4943	0.4746		0.3814	0.4125		40	30		Lipid	Diacylglycerol	100010944
2932			linoleoyl-linoleoyl-glycerol (18:2/18:2) [1]*	LC/MS pos late	54968		HMDB0007248	9543729		0.3		0.9696	0.629		1.0023	3.3167		70	70		Lipid	Diacylglycerol	100010941
2933			linoleoyl-linoleoyl-glycerol (18:2/18:2) [2]*	LC/MS pos late	54969		HMDB0007248	9543729		0.39		0.851	0.6001		1.3284	3.4195		70	80		Lipid	Diacylglycerol	100010942
2934			linoleoyl-linolenoyl-glycerol (18:2/18:3) [1]*	LC/MS pos late	54963		HMDB0007249	14275409		0.64		0.8871	0.6099		0.8967	1.3921		70	50		Lipid	Diacylglycerol	100010926
2935			linoleoyl-linolenoyl-glycerol (18:2/18:3) [2]*	LC/MS pos late	54964		HMDB0007250	9543737		0.77		0.7771	0.5822		3.9282	5.1044		70	70		Lipid	Diacylglycerol	100010927
2936			linolenoyl-linolenoyl-glycerol (18:3/18:3) [1]*	LC/MS pos late	54951					0.6		0.9526	0.6265		2.1133	3.4964		50	40		Lipid	Diacylglycerol	100010932
2937			linolenoyl-linolenoyl-glycerol (18:3/18:3) [2]*	LC/MS pos late	54952		HMDB0007278	14275411		0.74		0.9888	0.6319		8.3174	11.2862		70	60		Lipid	Diacylglycerol	100010933
2941			oleoyl-arachidonoyl-glycerol (18:1/20:4) [2]*	LC/MS pos late	54961		HMDB0007228	9543786		13.59		0.2397	0.415		5.2795	0.3885		20	30		Lipid	Diacylglycerol	100010937
2942			linoleoyl-arachidonoyl-glycerol (18:2/20:4) [1]*	LC/MS pos late	54955		HMDB0007257	9543796		7.94		0.2324	0.414		2.2975	0.2893		20	10		Lipid	Diacylglycerol	100010922
2943			linoleoyl-arachidonoyl-glycerol (18:2/20:4) [2]*	LC/MS pos late	54956		HMDB0007257	9543796		8.15		0.229	0.4108		2.351	0.2883		20	20		Lipid	Diacylglycerol	100010923
2946			linoleoyl-docosahexaenoyl-glycerol (18:2/22:6) [1]*	LC/MS pos late	54949		HMDB0007266	9543899		1					1	1		10	0		Lipid	Diacylglycerol	100010928
2947			linoleoyl-docosahexaenoyl-glycerol (18:2/22:6) [2]*	LC/MS pos late	54950		HMDB0007266	9543899		1					1	1		10	0		Lipid	Diacylglycerol	100010929
2972		Galactosyl Glycerolipids	1-palmitoyl-2-linoleoyl-digalactosylglycerol (16:0/18:2)*	LC/MS pos late	54887					0.62		0.4035	0.4491		0.6678	1.075		50	60		Lipid	Galactosyl Glycerolipids	100010874
2980			1,2-dilinoleoyl-digalactosylglycerol (18:2/18:2)*	LC/MS pos late	54897					0.68		0.4341	0.4562		0.6187	0.9086		30	40		Lipid	Galactosyl Glycerolipids	100010873
2981			1,2-dilinoleoyl-galactosylglycerol (18:2/18:2)*	LC/MS pos late	54899			6535011		0.71		0.5682	0.5007		0.634	0.8957		30	40		Lipid	Galactosyl Glycerolipids	100010879
2986			1-palmitoyl-galactosylglycerol (16:0)*	LC/MS neg	62372			10413348		0.75		0.7047	0.553		0.5367	0.7203		60	70		Lipid	Galactosyl Glycerolipids	100010885
2987			2-palmitoyl-galactosylglycerol (16:0)*	LC/MS neg	62373					0.47		0.0539	0.3517		0.5649	1.2086		40	40		Lipid	Galactosyl Glycerolipids	100020696
3000		Sphingolipid Synthesis	3-ketosphinganine	LC/MS pos late	34381	C02934	HMDB01480	631		0.48		0.0069	0.2851		1.0271	2.1486		60	90		Lipid	Sphingolipid Synthesis	100001436	18944-28-0
3001			sphinganine	LC/MS pos late	17769	C00836	HMDB0000269	3126		0.55		0.2596	0.4176		1.4788	2.6903		100	100		Lipid	Sphingolipid Synthesis	313	3102-56-5
3003			sphingadienine	LC/MS pos late	57426			6449795		1.48		0.969	0.629		1.267	0.8554		80	70		Lipid	Sphingolipid Synthesis	100015643	25696-03-1
3004			phytosphingosine	LC/MS pos late	1510	C12144	HMDB0004610	122121		0.97		0.3433	0.4244		1.3385	1.383		100	100		Lipid	Sphingolipid Synthesis	469	554-62-1
3007			hexadecasphinganine (d16:0)*	LC/MS pos late	57544	C13915		656816		0.68		0.1893	0.4011		0.9563	1.4108		100	100		Lipid	Sphingolipid Synthesis	100015865
3008			1-deoxysphinganine (m18:0)	LC/MS pos late	64528			9925886		1.14		0.6526	0.534		1.8084	1.584		100	100		Lipid	Sphingolipid Synthesis	100021873	196497-48-0
3010		Dihydroceramides	N-palmitoyl-sphinganine (d18:0/16:0)	LC/MS pos late	52604		HMDB11760	5283572		1.44		0.1892	0.4011		1.7922	1.2408		100	100		Lipid	Dihydroceramides	100009028	5966-29-0
3012			N-palmitoyl-phytosphingosine (t18:0/16:0)	LC/MS pos late	62881		HMDB0010697	10506988		1.29		0.0628	0.3517		2.4793	1.9263		100	100		Lipid	Dihydroceramides	100019761
3013			N-stearoyl-sphinganine (d18:0/18:0)*	LC/MS pos late	1759		HMDB0011761	5283573		1.41		0.2984	0.4244		1.4741	1.0485		100	100		Lipid	Dihydroceramides	922	2304-80-5
3022		Ceramides	N-palmitoyl-sphingosine (d18:1/16:0)	LC/MS pos late	44877		HMDB0004949	5283564		1.51		0.3568	0.4287		1.8048	1.1922		100	100		Lipid	Ceramides	1518	24696-26-2
3024			N-(2-hydroxypalmitoyl)-sphingosine (d18:1/16:0(2OH))	LC/MS pos late	57697			72715801		1.14		0.2612	0.4176		2.8426	2.495		100	100		Lipid	Ceramides	100015642	34839-02-6
3026			N-stearoyl-sphingosine (d18:1/18:0)*	LC/MS pos late	54979		HMDB0004950	5283565		0.81		0.8907	0.6102		1.3466	1.6675		100	100		Lipid	Ceramides	1547	104404-17-3
3027			N-oleoyl-sphingosine (d18:1/18:1)*	LC/MS pos late	19385		HMDB0004948	5283563		2.91		0.0727	0.3517		2.3752	0.8174		100	90		Lipid	Ceramides	100000631	5966-28-9
3032			N-palmitoyl-sphingadienine (d18:2/16:0)*	LC/MS pos late	57416		HMDB0240686			2.07		0.0348	0.3349		2.352	1.1364		100	100		Lipid	Ceramides	100015609
3048			ceramide (d18:1/14:0, d16:1/16:0)*	LC/MS pos late	57432		HMDB0011773 HMDB0240681			1.47		0.0839	0.3517		3.0774	2.0904		100	100		Lipid	Ceramides	100015735
3049			ceramide (d18:1/17:0, d17:1/18:0)*	LC/MS pos late	57434		HMDB0240678 HMDB0240683			0.93		0.9669	0.629		1.1298	1.2137		80	90		Lipid	Ceramides	100015737
3051			ceramide (d18:1/20:0, d16:1/22:0, d20:1/18:0)*	LC/MS pos late	57440		HMDB0240684 HMDB0004951 HMDB0240682			0.98		0.4836	0.4711		2.2982	2.3434		90	100		Lipid	Ceramides	100015755
3052			ceramide (d16:1/24:1, d18:1/22:1)*	LC/MS pos late	57437					1.05		0.3359	0.4244		1.3761	1.3103		80	40		Lipid	Ceramides	100015727
3053			ceramide (d18:2/24:1, d18:1/24:2)*	LC/MS pos late	57443		HMDB0240679 HMDB0240680			1.27		0.7151	0.5545		2.2768	1.7888		100	100		Lipid	Ceramides	100015744
3058		Hexosylceramides (HCER)	glycosyl-N-palmitoyl-sphingosine (d18:1/16:0)	LC/MS pos late	53013					1.41		0.5654	0.4997		1.6298	1.1547		100	100		Lipid	Hexosylceramides (HCER)	100009272
3059			glycosyl-N-stearoyl-sphingosine (d18:1/18:0)	LC/MS pos late	52234					0.2		0.064	0.3517		0.3662	1.839		40	70		Lipid	Hexosylceramides (HCER)	100001882
3065			glycosyl-N-(2-hydroxynervonoyl)-sphingosine (d18:1/24:1(2OH))*	LC/MS pos late	57444					1.94		0.4463	0.4583		2.0048	1.032		100	100		Lipid	Hexosylceramides (HCER)	100015752
3079			glycosyl ceramide (d18:1/20:0, d16:1/22:0)*	LC/MS pos late	57595					0.71		0.7049	0.553		0.537	0.7532		50	40		Lipid	Hexosylceramides (HCER)	100015882
3088		Lactosylceramides (LCER)	lactosyl-N-palmitoyl-sphingosine (d18:1/16:0)	LC/MS pos late	53010		HMDB0006750	53477895		1.27		0.3109	0.4244		1.8252	1.4393		100	100		Lipid	Lactosylceramides (LCER)	100009030	4201-62-1
3091			lactosyl-N-behenoyl-sphingosine (d18:1/22:0)*	LC/MS pos late	57422		HMDB0011594	44260143		0.91		0.354	0.4285		1.1997	1.3194		100	90		Lipid	Lactosylceramides (LCER)	100015623
3092			lactosyl-N-nervonoyl-sphingosine (d18:1/24:1)*	LC/MS pos late	57370		HMDB0004872			1.47		0.5632	0.4997		1.5885	1.0794		100	100		Lipid	Lactosylceramides (LCER)	100015620
3100		Dihydrosphingomyelins	palmitoyl dihydrosphingomyelin (d18:0/16:0)*	LC/MS pos late	52434		HMDB0010168	9939965		2.54		0.7037	0.553		2.6564	1.0449		100	100		Lipid	Dihydrosphingomyelins	100008954
3102			sphingomyelin (d18:0/18:0, d19:0/17:0)*	LC/MS pos late	57473		HMDB0012087	44260130		2.79		0.4193	0.4529		1.8094	0.6489		50	60		Lipid	Dihydrosphingomyelins	100009027
3104		Sphingomyelins	palmitoyl sphingomyelin (d18:1/16:0)	LC/MS pos late	37506		HMDB0010169	9939941		2.41		0.66	0.5363		2.6492	1.0989		100	100		Lipid	Sphingomyelins	100002107	6254-89-3
3107			behenoyl sphingomyelin (d18:1/22:0)*	LC/MS pos late	48492		HMDB0012103	44260125		4.79		0.3117	0.4244		3.0998	0.6471		50	60		Lipid	Sphingomyelins	100006294
3122			sphingomyelin (d18:1/20:0, d16:1/22:0)*	LC/MS pos late	48490		HMDB0012102	44260124		2.97		0.2494	0.415		2.3215	0.7825		30	20		Lipid	Sphingomyelins	100006290
3130			sphingomyelin (d18:1/24:1, d18:2/24:0)*	LC/MS pos late	47153		HMDB0012107	44260126		3.09		0.3595	0.4292		1.5617	0.5047		50	50		Lipid	Sphingomyelins	100005986	94359-13-4
3160		Sphingosines	sphingosine	LC/MS pos late	17747	C00319	HMDB0000252	5280335		1.17		0.6636	0.5384		1.385	1.1802		100	100		Lipid	Sphingosines	297	123-78-4
3168			hexadecasphingosine (d16:1)*	LC/MS pos late	57428			14767871		1.29		0.9305	0.6217		3.4453	2.6725		100	90		Lipid	Sphingosines	100015723
3169			heptadecasphingosine (d17:1)	LC/MS pos late	57427			5283557		1.1		0.5838	0.5036		1.6779	1.522		90	100		Lipid	Sphingosines	100015724	6918-48-5
3170			eicosanoylsphingosine (d20:1)*	LC/MS pos late	57597					1.43		0.6839	0.5466		1.7623	1.2294		80	100		Lipid	Sphingosines	100015870
3176		Mevalonate Metabolism	3-hydroxy-3-methylglutarate	LC/MS polar	531	C03761	HMDB0000355	1662;5459993		1.38		0.728	0.5606		2.7594	2.0005		100	100		Lipid	Mevalonate Metabolism	112	503-49-1
3178			mevalonate	LC/MS polar	39583	C02104	HMDB0000227	449		0.59		0.0759	0.3517		1.0562	1.7884		100	100		Lipid	Mevalonate Metabolism	30	96949-03-0
3179			mevalonolactone	LC/MS pos early	48118		HMDB0006024	10428		1.14		0.976	0.63		1.1319	0.989		80	80		Lipid	Mevalonate Metabolism	100000772	674-26-0
3190		Sterol	lanosterol	LC/MS pos late	1128	C08624 C01724	HMDB0001251	246983		1.17		0.5009	0.4767		1.1613	0.9896		100	100		Lipid	Sterol	395	79-63-0
3192			desmosterol	LC/MS pos late	6065	C01802	HMDB0002719	439577		1.2		0.6898	0.5474		1.2385	1.0327		70	50		Lipid	Sterol	306	313-04-2
3193			cholesterol	LC/MS pos late	63	C00187	HMDB0000067	6432564;11025495;5997		1.07		0.5432	0.4963		0.9547	0.8958		100	100		Lipid	Sterol	266	57-88-5
3194			cholesterol sulfate	LC/MS polar	35324	C18043	HMDB00653	65076		1.24		0.7189	0.5562		1.2991	1.0462		100	100		Lipid	Sterol	100001606	2864-50-8
3203			25-hydroxycholesterol sulfate	LC/MS neg	64194			11705729		2.58		0.3842	0.4384		4.4752	1.7325		100	100		Lipid	Sterol	100021568	884905-07-1
3211			7-ketocholesterol	LC/MS pos late	34188		HMDB0000501	91474		1.66		0.0967	0.3517		1.9866	1.1944		100	100		Lipid	Sterol	100001100	566-28-9
3214			coprostanol	LC/MS pos late	45986		HMDB0000577	221122		0.35		0.2911	0.4232		0.7136	2.0231		10	20		Lipid	Sterol	100005346	360-68-9
3220			4-cholesten-3-one	LC/MS pos late	38125	C00599	HMDB0000921	91477		0.98		0.4	0.4491		4.862	4.9849		100	100		Lipid	Sterol	100002227	601-57-0
3222			beta-sitosterol	LC/MS pos late	27414	C01753	HMDB0000852	222284		1.24		0.2461	0.415		0.9315	0.7496		90	100		Lipid	Sterol	100001033	83-46-5
3223			stigmasterol	LC/MS pos late	21183	C05442	HMDB0000937	5280794		0.94		0.1155	0.3637		1.8361	1.9518		90	100		Lipid	Sterol	100000923	83-48-7
3224			stigmastadienone	LC/MS pos late	63060			249915307		0.67		0.1051	0.3561		1.3926	2.0824		100	100		Lipid	Sterol	100021199
3225			campesterol	LC/MS pos late	33997	C01789	HMDB0002869	173183		0.9		0.269	0.4189		1.2223	1.358		90	100		Lipid	Sterol	100001269	474-62-4
3244		Pregnenolone Steroids	pregnenolone sulfate	LC/MS neg	38170	C18044	HMDB0000774	105074		0.74		0.9784	0.63		0.7287	0.9899		50	70		Lipid	Pregnenolone Steroids	100002129	1247-64-9
3254			21-hydroxypregnenolone disulfate	LC/MS neg	46115			134595		0.92		0.2738	0.4189		2.2641	2.4585		60	70		Lipid	Pregnenolone Steroids	100001999	1164-98-3
3257			21-hydroxypregnanolone disulfate	LC/MS neg	48431					0.86		0.5134	0.4806		1.1303	1.3123		50	50		Lipid	Pregnenolone Steroids	100006119
3260			pregnenediol sulfate (C21H34O5S)*	LC/MS neg	32619	C18044	HMDB0000774	105074		1.83		0.4097	0.4491		1.3913	0.7587		80	70		Lipid	Pregnenolone Steroids	100002067	1247-64-9
3261			pregnenediol disulfate (C21H34O8S2)*	LC/MS neg	32562					1.82		0.0828	0.3517		1.2635	0.6937		90	70		Lipid	Pregnenolone Steroids	100001993
3262			pregnenetriol sulfate*	LC/MS neg	62922			129671303		1.86		0.1546	0.3969		2.3493	1.2633		80	80		Lipid	Pregnenolone Steroids	100021103
3263			pregnenetriol disulfate*	LC/MS neg	62921					1.32		0.2479	0.415		2.6933	2.0389		100	90		Lipid	Pregnenolone Steroids	100021104
3272		Progestin Steroids	5alpha-pregnan-3beta,20beta-diol monosulfate (1)	LC/MS neg	37196		HMDB0240580			2.01		0.7057	0.553		1.5667	0.7792		50	70		Lipid	Progestin Steroids	100002009
3281			5alpha-pregnan-3beta,20alpha-diol disulfate	LC/MS neg	37198		HMDB0094650	118703093		0.67		0.4895	0.4722		0.9981	1.4795		90	90		Lipid	Progestin Steroids	100001988
3282			5alpha-pregnan-diol disulfate	LC/MS neg	46172		HMDB0240582 HMDB0240581	3082277;5127902		0.96		0.1548	0.3969		1.0348	1.0801		60	80		Lipid	Progestin Steroids	100002015
3311		Corticosteroids	tetrahydrocortisol glucuronide	LC/MS neg	64411					1.19		0.3434	0.4244		0.2031	0.17		20	10		Lipid	Corticosteroids	100022013
3312			tetrahydrocortisol sulfate (1)	LC/MS neg	62793					1.33		0.7039	0.553		1.416	1.0653		90	80		Lipid	Corticosteroids	100020848
3313			tetrahydrocortisol sulfate (2)	LC/MS neg	62794					1.26		0.5033	0.4767		1.4179	1.1254		100	90		Lipid	Corticosteroids	100020849
3314			tetrahydrocortisol disulfate	LC/MS neg	62795					1.36		0.214	0.4096		1.639	1.2069		100	90		Lipid	Corticosteroids	100020850
3338		Androgenic Steroids	dehydroepiandrosterone sulfate (DHEA-S)	LC/MS neg	32425	C04555	HMDB0001032	12594		0.93		0.3631	0.4296		1.2001	1.2853		90	90		Lipid	Androgenic Steroids	100000792	651-48-9
3340			16alpha-hydroxy DHEA 3-sulfate	LC/MS neg	38168		HMDB0062544	20848950		0.35		0.2169	0.4105		1.2589	3.5862		50	50		Lipid	Androgenic Steroids	100002126
3351			androsterone sulfate	LC/MS neg	31591		HMDB0002759	159663		0.86		0.2063	0.4051		0.9385	1.0879		40	40		Lipid	Androgenic Steroids	100001073	2479-86-9
3360			5alpha-androstan-3alpha,17alpha-diol disulfate	LC/MS neg	37182					1.2		0.6555	0.5342		0.9738	0.8135		60	90		Lipid	Androgenic Steroids	100002007
3361			androstenediol (3beta,17beta) monosulfate (1)	LC/MS neg	37211		HMDB0240429	13847309;129670631		1.36		0.0953	0.3517		1.6955	1.2452		70	70		Lipid	Androgenic Steroids	100002028	521-17-5
3364			androstenediol (3beta,17beta) disulfate (1)	LC/MS neg	37202	C04295	HMDB0240313	87120982		2.89		0.0156	0.3251		2.7935	0.9679		80	90		Lipid	Androgenic Steroids	100001992
3365			androstenediol (3beta,17beta) disulfate (2)	LC/MS neg	37203		HMDB0240313	87120982		1.23		0.9706	0.629		1.6642	1.3514		90	90		Lipid	Androgenic Steroids	100001994
3368			androstenediol (3alpha, 17alpha) monosulfate (2)	LC/MS neg	37207					1.59		0.2351	0.415		0.5874	0.3699		30	30		Lipid	Androgenic Steroids	100002026
3381			5alpha-androstan-3alpha,17beta-diol disulfate	LC/MS neg	37184		HMDB0094682	56639109		1.82		0.0798	0.3517		1.0699	0.5878		40	50		Lipid	Androgenic Steroids	100002017
3394			andro steroid monosulfate C19H28O6S (1)*	LC/MS neg	32827		HMDB0002759	159663		1					1	1		0	10		Lipid	Androgenic Steroids	100002152
3454		Primary Bile Acid Metabolism	cholate	LC/MS neg	22842	C00695	HMDB0000619	221493		1.14		0.3832	0.4384		5.1723	4.5493		100	100		Lipid	Primary Bile Acid Metabolism	136	81-25-4
3455			glycocholate	LC/MS neg	18476	C01921	HMDB0000138	10140		2.58		0.3148	0.4244		9.3712	3.6264		100	80		Lipid	Primary Bile Acid Metabolism	342	475-31-0;863-57-0
3456			taurocholate	LC/MS neg	18497	C05122	HMDB0000036	46783527;6675		0.29		0.5793	0.5027		3.2604	11.3		90	90		Lipid	Primary Bile Acid Metabolism	1648	145-42-6
3457			chenodeoxycholate	LC/MS neg	1563	C02528	HMDB0000518	10133		0.66		0.5554	0.499		1.175	1.7905		70	60		Lipid	Primary Bile Acid Metabolism	1123	474-24-9;474-25-9
3458			chenodeoxycholic acid sulfate (1)	LC/MS neg	63607		HMDB0002522	21252308		0.63		0.149	0.3969		0.9083	1.4378		100	100		Lipid	Primary Bile Acid Metabolism	100021650
3462			glycochenodeoxycholate	LC/MS neg	32346	C05466	HMDB0000637	12544		3.91		0.6046	0.511		12.113	3.0999		100	80		Lipid	Primary Bile Acid Metabolism	1628	16564-43-5
3463			taurochenodeoxycholate	LC/MS neg	18494	C05465	HMDB0000951	387316		0.41		0.7628	0.5759		1.6351	4.0218		80	90		Lipid	Primary Bile Acid Metabolism	1629	6009-98-9
3471			cholate sulfate	LC/MS neg	52973					1.09		0.7593	0.5757		1.1672	1.0679		100	90		Lipid	Primary Bile Acid Metabolism	100006637
3472			cholic acid glucuronide	LC/MS neg	62571		HMDB0002577	21252309		3.39		0.6395	0.5322		1.2413	0.3657		20	30		Lipid	Primary Bile Acid Metabolism	100020549
3475			glycochenodeoxycholate 3-sulfate	LC/MS neg	52974		HMDB0002409 HMDB0002497 HMDB0002496	11954205;21125002;21116917		0.84		0.2971	0.4244		5.3794	6.4383		80	70		Lipid	Primary Bile Acid Metabolism	100006641
3480		Secondary Bile Acid Metabolism	deoxycholate	LC/MS neg	1114	C04483	HMDB0000626	222528;440355		0.19		0.0962	0.3517		0.3581	1.8578		30	50		Lipid	Secondary Bile Acid Metabolism	302	83-44-3
3482			deoxycholic acid 3-sulfate	LC/MS neg	52969		HMDB0002504	22833601		0.66		0.5091	0.4785		0.5436	0.8297		30	30		Lipid	Secondary Bile Acid Metabolism	100006638
3483			deoxycholic acid 12-sulfate*	LC/MS neg	63688					0.44		0.7135	0.554		0.4373	0.9928		30	40		Lipid	Secondary Bile Acid Metabolism	100021712
3485			deoxycholic acid glucuronide	LC/MS neg	63610					0.83		0.8576	0.6024		0.7573	0.9108		20	30		Lipid	Secondary Bile Acid Metabolism	100020550
3486			3-dehydrodeoxycholate	LC/MS neg	63119		HMDB0062742	160738		0.39		0.0896	0.3517		0.4776	1.2367		40	50		Lipid	Secondary Bile Acid Metabolism	100020860	4185-01-07
3487			3-dehydrochenodeoxycholate	LC/MS neg	64097		HMDB0000503	5283932		0.45		0.5315	0.4902		0.5179	1.139		70	60		Lipid	Secondary Bile Acid Metabolism	100004194	4185-00-6
3488			glycodeoxycholate	LC/MS neg	18477	C05464	HMDB00631	3035026		0.41		0.3572	0.4287		0.2215	0.5364		20	20		Lipid	Secondary Bile Acid Metabolism	100000436	360-65-6
3490			taurodeoxycholate	LC/MS neg	12261	C05463	HMDB0000896	2733768		0.66		0.2902	0.4232		0.1973	0.2971		20	30		Lipid	Secondary Bile Acid Metabolism	1668	207737-97-1
3491			taurodeoxycholic acid 3-sulfate	LC/MS neg	62889					1.31		0.2876	0.4232		1.0201	0.7802		20	30		Lipid	Secondary Bile Acid Metabolism	100006644
3495			lithocholate	LC/MS neg	1483	C03990	HMDB0000761	9903		0.26		0.0082	0.2851		3.218	12.1775		60	90		Lipid	Secondary Bile Acid Metabolism	405	434-13-9
3497			12-ketolithocholate	LC/MS neg	63118		HMDB0000328	3080612		0.79		0.1337	0.3969		0.6794	0.865		30	40		Lipid	Secondary Bile Acid Metabolism	100020859	5130-29-0
3498			lithocholate sulfate (1)	LC/MS neg	62526			451489		0.57		0.7131	0.554		0.6424	1.1273		20	50		Lipid	Secondary Bile Acid Metabolism	100020823
3499			lithocholic acid sulfate (2)	LC/MS neg	62527					0.43		0.3567	0.4287		2.0891	4.89		90	100		Lipid	Secondary Bile Acid Metabolism	100020824
3501			glycolithocholate sulfate*	LC/MS neg	32620	C11301	HMDB0002639	72222		0.34		0.2495	0.415		0.4748	1.4087		40	70		Lipid	Secondary Bile Acid Metabolism	100001657	15324-64-8
3503			taurolithocholate 3-sulfate	LC/MS neg	36850	C03642	HMDB0002580	440071		0.49		0.063	0.3517		1.5346	3.1307		50	70		Lipid	Secondary Bile Acid Metabolism	100001658	64936-83-0
3505			ursodeoxycholate	LC/MS neg	1605	C07880	HMDB0000946	31401		0.56		0.0149	0.3251		4.9078	8.7145		90	90		Lipid	Secondary Bile Acid Metabolism	1135	128-13-2
3510			isoursodeoxycholate	LC/MS neg	57577	C17662	HMDB0000686	127601		0.45		0.0366	0.3349		1.8707	4.1794		80	90		Lipid	Secondary Bile Acid Metabolism	100002488	78919-26-3
3511			isoursodeoxycholate sulfate (1)	LC/MS neg	63602					0.34		0.0768	0.3517		0.7125	2.1065		100	90		Lipid	Secondary Bile Acid Metabolism	100021647
3515			glycoursodeoxycholate	LC/MS neg	39379		HMDB0000708	12310288		0.71		0.1925	0.4019		0.8617	1.2091		50	60		Lipid	Secondary Bile Acid Metabolism	100002911	64480-66-6
3518			glycoursodeoxycholic acid sulfate (1)	LC/MS neg	63731					0.18		0.1598	0.3969		0.2689	1.5055		30	50		Lipid	Secondary Bile Acid Metabolism	100020819
3519			tauroursodeoxycholate	LC/MS neg	39378		HMDB0000874	9848818		0.66		0.4239	0.4556		1.3358	2.0366		20	50		Lipid	Secondary Bile Acid Metabolism	100002912	14605-22-2
3520			tauroursodeoxycholic acid sulfate (1)	LC/MS neg	62784					0.55		0.968	0.629		1.3336	2.4243		50	40		Lipid	Secondary Bile Acid Metabolism	100020844
3521			dehydrolithocholate	LC/MS neg	31891		HMDB00502	5283906		0.52		0.2634	0.4176		4.8181	9.2683		70	60		Lipid	Secondary Bile Acid Metabolism	100001067	1553-56-6
3522			7,12-diketolithocholate	LC/MS neg	31906			3080560		1.12		0.1176	0.3662		1.4402	1.2814		90	90		Lipid	Secondary Bile Acid Metabolism	100001070	517-33-9
3524			6-oxolithocholate	LC/MS neg	46336			164960		0.38		0.0764	0.3517		0.6317	1.6496		30	40		Lipid	Secondary Bile Acid Metabolism	100001068	2393-61-5
3525			7-ketolithocholate	LC/MS neg	43830		HMDB0000467	444262		0.66		0.1957	0.4039		0.8147	1.2319		70	80		Lipid	Secondary Bile Acid Metabolism	100001069	4651-67-6
3526			hyocholate	LC/MS neg	34093	C17649	HMDB0000760	92805		1.12		0.2557	0.4161		2.1273	1.9063		100	100		Lipid	Secondary Bile Acid Metabolism	100001279	547-75-1
3527			glycohyocholate	LC/MS neg	42574		HMDB0000138	71361462		3.04		0.9838	0.6319		2.0635	0.678		30	30		Lipid	Secondary Bile Acid Metabolism	100004083
3528			taurohyocholate*	LC/MS neg	42603	C15516	HMDB0011637	11954195		0.73		0.4258	0.4562		0.421	0.5801		30	30		Lipid	Secondary Bile Acid Metabolism	100004084
3533			3-dehydrocholate	LC/MS neg	43835		HMDB00502	159655		1.01		0.4731	0.4711		1.0376	1.0233		90	80		Lipid	Secondary Bile Acid Metabolism	100001062	2304-89-4
3534			12-dehydrocholate	LC/MS neg	44644		HMDB00400	6674		1.25		0.8583	0.6024		1.1805	0.9431		80	90		Lipid	Secondary Bile Acid Metabolism	100001072	2458-08-4;2458-08-4
3536			glycocholenate sulfate*	LC/MS neg	32599					0.44		0.0541	0.3517		3.8086	8.664		60	70		Lipid	Secondary Bile Acid Metabolism	100001989
3537			taurocholenate sulfate*	LC/MS neg	32807					0.82		0.061	0.3517		7.5246	9.1427		60	70		Lipid	Secondary Bile Acid Metabolism	100001990
3538			7-ketodeoxycholate	LC/MS neg	31904		HMDB0000391	188292		1.63		0.5802	0.5027		1.3014	0.7984		90	90		Lipid	Secondary Bile Acid Metabolism	100001063	911-40-0
3540			3beta-hydroxy-5-cholenoate	LC/MS neg	43507		HMDB0000308	92997		1.47		0.5722	0.5007		3.621	2.4586		90	100		Lipid	Secondary Bile Acid Metabolism	100004182	5255-17-4
3542			taurochenodeoxycholic acid 3-sulfate	LC/MS neg	62890		HMDB0002486	52931550		1.24		0.7239	0.559		6.9347	5.5712		60	70		Lipid	Secondary Bile Acid Metabolism	100021093
3544			ursodeoxycholate sulfate (1)	LC/MS neg	52970					0.44		0.1539	0.3969		1.2238	2.7629		100	90		Lipid	Secondary Bile Acid Metabolism	100009261
3547			ursocholate	LC/MS neg	57573	C17644	HMDB0000917	122340		0.85		0.5374	0.4938		17.7457	20.9387		100	100		Lipid	Secondary Bile Acid Metabolism	100002913	2955-27-3
3549			tauroursodeoxycholic acid sulfate (2)	LC/MS neg	62785					0.72		0.4023	0.4491		0.7542	1.041		10	30		Lipid	Secondary Bile Acid Metabolism	100020845
4120	Nucleotide	Purine Metabolism, (Hypo)Xanthine/Inosine containing	inosine	LC/MS pos early	1123	C00294	HMDB0000195	6021		0.31		0.1967	0.4039		0.6241	2.0108		100	100		Nucleotide	Purine Metabolism, (Hypo)Xanthine/Inosine containing	361	58-63-9
4121			hypoxanthine	LC/MS pos early	3127	C00262	HMDB0000157	790;135398638		0.47		0.0594	0.3517		0.8182	1.7284		100	100		Nucleotide	Purine Metabolism, (Hypo)Xanthine/Inosine containing	171	68-94-0
4122			xanthine	LC/MS pos early	3147	C00385	HMDB0000292	1188		0.69		0.2074	0.4051		1.0039	1.4612		100	100		Nucleotide	Purine Metabolism, (Hypo)Xanthine/Inosine containing	1004	69-89-6
4124			xanthosine	LC/MS neg	15136	C01762	HMDB0000299	64959		0.28		0.4108	0.4491		0.8021	2.906		80	60		Nucleotide	Purine Metabolism, (Hypo)Xanthine/Inosine containing	100000299	146-80-5
4127			N1-methylinosine	LC/MS pos early	48351		HMDB0002721	650095		0.46		0.0372	0.3349		0.6188	1.351		50	70		Nucleotide	Purine Metabolism, (Hypo)Xanthine/Inosine containing	100001409	20245-33-4
4128			2'-deoxyinosine	LC/MS neg	15076	C05512	HMDB0000071	135398593		1.02		0.7326	0.5627		1.2597	1.2344		100	100		Nucleotide	Purine Metabolism, (Hypo)Xanthine/Inosine containing	100000135	890-38-0
4132			urate	LC/MS neg	1604	C00366	HMDB0000289	1175		1.61		0.1399	0.3969		1.5409	0.958		100	100		Nucleotide	Purine Metabolism, (Hypo)Xanthine/Inosine containing	1134	69-93-2;120K5305
4134			allantoin	LC/MS pos early	1107	C02350 C02348 C01551	HMDB0000462	204;439714;439713		1.4		0.2855	0.4232		2.8041	1.9973		90	60		Nucleotide	Purine Metabolism, (Hypo)Xanthine/Inosine containing	1002	97-59-6
4137			1-methylhypoxanthine	LC/MS pos early	57771		HMDB0013141	70765		0.38		0.0254	0.3251		0.5585	1.4881		30	80		Nucleotide	Purine Metabolism, (Hypo)Xanthine/Inosine containing	100004644	1125-39-9
4140		Purine Metabolism, Adenine containing	adenosine 5'-monophosphate (AMP)	LC/MS pos early	32342	C00020	HMDB0000045	6083		0.99		0.4668	0.4693		1.0391	1.0449		70	80		Nucleotide	Purine Metabolism, Adenine containing	209	149022-20-8
4147			adenosine	LC/MS pos early	555	C00212	HMDB0000050	60961		1.68		0.2017	0.4051		1.5951	0.9474		100	90		Nucleotide	Purine Metabolism, Adenine containing	798	58-61-7
4148			adenine	LC/MS pos early	554	C00147	HMDB0000034	190		1.64		0.0702	0.3517		2.7095	1.6485		100	100		Nucleotide	Purine Metabolism, Adenine containing	880	73-24-5
4149			1-methyladenine	LC/MS pos early	1527	C02216	HMDB0011599	135398646		1.52		0.7599	0.5757		2.1111	1.3933		70	80		Nucleotide	Purine Metabolism, Adenine containing	54	5142-22-3
4155			N6-methyladenosine	LC/MS pos early	37114		HMDB0004044	102175		0.76		0.2749	0.4189		1.3971	1.8469		100	100		Nucleotide	Purine Metabolism, Adenine containing	213	1867-73-8
4165			N6-carbamoylthreonyladenosine	LC/MS neg	35157		HMDB0041623	161466		0.26		0.4161	0.4526		0.3316	1.2561		20	40		Nucleotide	Purine Metabolism, Adenine containing	100001415	24719-82-2
4183		Purine Metabolism, Guanine containing	guanosine	LC/MS neg	1573	C00387	HMDB0000133	6802		0.52		0.5131	0.4806		0.937	1.797		100	100		Nucleotide	Purine Metabolism, Guanine containing	1099	118-00-3
4184			guanine	LC/MS pos early	32352	C00242	HMDB0000132	135398634		0.87		0.4533	0.4601		1.2514	1.4437		100	100		Nucleotide	Purine Metabolism, Guanine containing	172	73-40-5
4187			7-methylguanine	LC/MS pos early	35114	C02242	HMDB0000897	135398679		0.87		0.8308	0.5962		0.8532	0.983		100	100		Nucleotide	Purine Metabolism, Guanine containing	100001456	578-76-7
4197			8-hydroxyguanine	LC/MS pos early	38672	C20155	HMDB0002032	135420630		0.28		0.0742	0.3517		0.5513	1.945		60	90		Nucleotide	Purine Metabolism, Guanine containing	100002744	5614-64-2
4201			2'-deoxyguanosine	LC/MS neg	1411	C00330	HMDB0000085	135398592		1.16		0.9324	0.6217		1.6784	1.4501		100	100		Nucleotide	Purine Metabolism, Guanine containing	348	961-07-9
4206		Pyrimidine Metabolism, Orotate containing	N-carbamoylaspartate	LC/MS polar	1594	C00438	HMDB0000828	93072		0.49		0.3357	0.4244		1.3866	2.8172		70	80		Nucleotide	Pyrimidine Metabolism, Orotate containing	1108	923-37-5
4207			dihydroorotate	LC/MS polar	601	C00337	HMDB03349	648		0.44		0.2521	0.415		0.8538	1.9479		80	90		Nucleotide	Pyrimidine Metabolism, Orotate containing	923	155-54-4
4208			orotate	LC/MS polar	1505	C00295	HMDB0000226	967		0.56		0.4421	0.4573		2.8542	5.1286		100	100		Nucleotide	Pyrimidine Metabolism, Orotate containing	445	50887-69-9
4210			orotidine	LC/MS polar	35172		HMDB0000788	92751		0.68		0.7251	0.5592		0.566	0.8326		20	20		Nucleotide	Pyrimidine Metabolism, Orotate containing	100001416	314-50-1
4220		Pyrimidine Metabolism, Uracil containing	uridine	LC/MS neg	606	C00299	HMDB0000296	6029		0.71		0.8309	0.5962		1.2685	1.7989		100	100		Nucleotide	Pyrimidine Metabolism, Uracil containing	535	58-96-8
4221			uracil	LC/MS neg	605	C00106	HMDB0000300	1174		0.67		0.1497	0.3969		1.0383	1.5437		100	100		Nucleotide	Pyrimidine Metabolism, Uracil containing	825	66-22-8
4222			pseudouridine	LC/MS neg	33442	C02067	HMDB0000767	15047		0.51		0.1733	0.3969		0.6195	1.2157		100	90		Nucleotide	Pyrimidine Metabolism, Uracil containing	821	1445-07-4
4223			5,6-dihydrouridine	LC/MS neg	61833		HMDB0000497	94312		0.45		0.1099	0.3606		0.966	2.1535		90	100		Nucleotide	Pyrimidine Metabolism, Uracil containing	100001425	5627-05-04
4224			2'-O-methyluridine	LC/MS neg	57655		HMDB0240328	102212		0.57		0.2237	0.4105		0.7461	1.2996		70	80		Nucleotide	Pyrimidine Metabolism, Uracil containing	100010896	2140-76-3
4225			5-methyluridine (ribothymidine)	LC/MS neg	35136		HMDB0000884	445408		0.75		0.4525	0.4601		0.7995	1.0681		90	70		Nucleotide	Pyrimidine Metabolism, Uracil containing	100001446	1463-10-1
4236			2'-deoxyuridine	LC/MS neg	52602	C00526	HMDB0000012	13712		1.16		0.9405	0.6243		1.1831	1.0235		100	100		Nucleotide	Pyrimidine Metabolism, Uracil containing	536	951-78-0
4238			3-ureidoisobutyrate	LC/MS pos early	57549	C05100	HMDB0002031	160663		2.58		0.2923	0.4232		3.449	1.3344		100	90		Nucleotide	Pyrimidine Metabolism, Uracil containing	100001531	2905-86-4
4239			3-ureidopropionate	LC/MS pos early	3155	C02642	HMDB0000026	111		0.67		0.4858	0.4718		1.6715	2.4922		90	100		Nucleotide	Pyrimidine Metabolism, Uracil containing	1053	462-88-4
4240			beta-alanine	LC/MS pos early	55	C00099	HMDB0000056	239		0.77		0.8021	0.5879		1.5984	2.0862		100	100		Nucleotide	Pyrimidine Metabolism, Uracil containing	244	56-41-7;107-95-9
4242			N-acetyl-beta-alanine	LC/MS polar	37432	C01073	HMDB0061880	76406		0.78		0.8087	0.589		1.0934	1.4091		90	90		Nucleotide	Pyrimidine Metabolism, Uracil containing	100002102	3025-95-4
4248		Pyrimidine Metabolism, Cytidine containing	cytidine 5'-monophosphate (5'-CMP)	LC/MS pos early	2372	C00055	HMDB0000095	6131		0.96		0.7592	0.5757		0.5348	0.5599		50	40		Nucleotide	Pyrimidine Metabolism, Cytidine containing	282	63-37-6
4252			cytidine	LC/MS pos early	514	C00475	HMDB0000089	6175		0.57		0.2281	0.4108		1.2354	2.1604		100	100		Nucleotide	Pyrimidine Metabolism, Cytidine containing	827	65-46-3
4253			cytosine	LC/MS pos early	573	C00380	HMDB0000630	597		0.33		0.073	0.3517		0.576	1.7304		50	60		Nucleotide	Pyrimidine Metabolism, Cytidine containing	881	71-30-7
4263			2'-deoxycytidine	LC/MS pos early	15949	C00881	HMDB0000014	13711		0.6		0.686	0.5466		0.9019	1.5052		90	100		Nucleotide	Pyrimidine Metabolism, Cytidine containing	100000125	951-77-9
4275		Pyrimidine Metabolism, Thymine containing	thymidine	LC/MS neg	2183	C00214	HMDB0000273	5789		1.07		0.8862	0.6099		1.0653	0.9963		100	100		Nucleotide	Pyrimidine Metabolism, Thymine containing	872	50-89-5
4278			thymine	LC/MS neg	604	C00178	HMDB0000262	1135		1.05		0.5543	0.499		1.0647	1.0179		100	100		Nucleotide	Pyrimidine Metabolism, Thymine containing	882	65-71-4
4281			5,6-dihydrothymine	LC/MS pos early	1418	C00906	HMDB0000079	93556		0.59		0.2084	0.4056		2.3762	4.008		70	90		Nucleotide	Pyrimidine Metabolism, Thymine containing	158	696-04-8
4284			3-aminoisobutyrate	LC/MS pos early	1566	C05145	HMDB0002166	64956		1.9		0.0135	0.3251		1.7722	0.9314		90	100		Nucleotide	Pyrimidine Metabolism, Thymine containing	1114	10569-72-9;214139-20-5
4285		Purine and Pyrimidine Metabolism	methylphosphate	LC/MS pos early	37070		HMDB61711	13130		0.6		0.4841	0.4711		2.7427	4.5732		100	90		Nucleotide	Purine and Pyrimidine Metabolism	100001805	7023-27-0
4286		Dinucleotide	(3'-5')-adenylylcytidine	LC/MS neg	52753			10875494		1.68		0.2856	0.4232		1.0582	0.6287		30	40		Nucleotide	Dinucleotide	100009062	4833-63-0
4287			(3'-5')-adenylylguanosine*	LC/MS neg	62760			135508729		2.39		0.0983	0.3517		0.9524	0.3981		40	40		Nucleotide	Dinucleotide	100020724
4288			(3'-5')-adenylyluridine	LC/MS neg	52740			145459093		2.19		0.1644	0.3969		1.4508	0.6631		30	40		Nucleotide	Dinucleotide	100009060	3051-84-1
4289			(3'-5')-adenylyladenosine*	LC/MS neg	62396			94231		2.35		0.5185	0.4838		1.1547	0.4907		50	40		Nucleotide	Dinucleotide	100020723
4294			(3'-5')-guanylyladenosine*	LC/MS neg	62761					2.24		0.1742	0.3969		1.2707	0.568		30	30		Nucleotide	Dinucleotide	100020725
4299			(3'-5')-uridylyluridine	LC/MS neg	52741			145459105		1.24		0.4898	0.4722		1.0436	0.8399		40	40		Nucleotide	Dinucleotide	100009058	2415-43-2
4301	Cofactors and Vitamins	Nicotinate and Nicotinamide Metabolism	quinolinate	LC/MS polar	1899	C03722	HMDB0000232	1066		0.92		0.1465	0.3969		1.169	1.2774		70	80		Cofactors and Vitamins	Nicotinate and Nicotinamide Metabolism	182	89-00-9
4302			nicotinate	LC/MS pos early	1504	C00253	HMDB0001488	938		0.66		0.1422	0.3969		0.8594	1.2989		100	100		Cofactors and Vitamins	Nicotinate and Nicotinamide Metabolism	567	59-67-6
4303			nicotinate ribonucleoside	LC/MS pos early	33471	C05841	HMDB0006809	161233		0.19		0.0074	0.2851		0.5332	2.7793		100	90		Cofactors and Vitamins	Nicotinate and Nicotinamide Metabolism	100001316	2625-49-2
4305			nicotinamide	LC/MS pos early	594	C00153	HMDB0001406	936		0.69		0.0914	0.3517		1.259	1.8132		100	100		Cofactors and Vitamins	Nicotinate and Nicotinamide Metabolism	432	98-92-0
4308			nicotinamide riboside	LC/MS pos early	33013	C03150	HMDB0000855	439924		0.51		0.1773	0.3969		0.8736	1.7208		100	100		Cofactors and Vitamins	Nicotinate and Nicotinamide Metabolism	100001310	1341-23-7
4317			1-methylnicotinamide	LC/MS pos early	27665	C02918	HMDB0000699	457		0.76		0.111	0.3606		1.3961	1.8367		90	90		Cofactors and Vitamins	Nicotinate and Nicotinamide Metabolism	55	1005-24-9
4321			6-hydroxynicotinate	LC/MS polar	27680	C01020	HMDB0002658	72924		0.7		0.7888	0.5851		1.2078	1.7377		100	100		Cofactors and Vitamins	Nicotinate and Nicotinamide Metabolism	100000809	5006-66-6
4323			trigonelline (N'-methylnicotinate)	LC/MS pos early	32401	C01004	HMDB0000875	5570		0.63		0.4817	0.4711		2.0468	3.2494		100	100		Cofactors and Vitamins	Nicotinate and Nicotinamide Metabolism	100001092	535-83-1
4325			N1-methyl-2-pyridone-5-carboxamide	LC/MS neg	40469	C05842	HMDB0004193	69698		1.14		0.7945	0.587		1.5912	1.3956		90	80		Cofactors and Vitamins	Nicotinate and Nicotinamide Metabolism	100001468	701-44-0
4333		Riboflavin Metabolism	riboflavin (vitamin B2)	LC/MS pos early	1827	C00255	HMDB0000244	493570		0.66		0.3048	0.4244		0.9212	1.3887		80	90		Cofactors and Vitamins	Riboflavin Metabolism	500	83-88-5
4336		Pantothenate and CoA Metabolism	pantoate	LC/MS neg	63061	C00522	HMDB0240389	5289105		0.62		0.2788	0.4205		1.2607	2.0397		100	90		Cofactors and Vitamins	Pantothenate and CoA Metabolism	100002613	470-29-1
4337			pantothenate	LC/MS pos early	1508	C00864	HMDB0000210	6613		0.92		0.6218	0.5199		1.0587	1.1534		100	100		Cofactors and Vitamins	Pantothenate and CoA Metabolism	1024	137-08-6
4349		Ascorbate and Aldarate Metabolism	ascorbic acid 2-sulfate	LC/MS polar	63590		HMDB0060649	54676864		0.8		0.9301	0.6217		1.0033	1.2583		80	60		Cofactors and Vitamins	Ascorbate and Aldarate Metabolism	100009329
4350			ascorbic acid 3-sulfate*	LC/MS polar	63687			11425365		0.05		0.021	0.3251		0.5283	11.3579		60	70		Cofactors and Vitamins	Ascorbate and Aldarate Metabolism	100020409
4353			2-O-methylascorbic acid	LC/MS polar	63990		HMDB0240294	54726398		0.33		0.018	0.3251		0.6612	2.0334		80	90		Cofactors and Vitamins	Ascorbate and Aldarate Metabolism	100003258	17860-87-6
4354			threonate	LC/MS polar	27738	C01620	HMDB0000943 HMDB0062620	5460407;151152		0.43		0.4004	0.4491		11.6261	27.0176		100	90		Cofactors and Vitamins	Ascorbate and Aldarate Metabolism	100001022	70753-61-6
4357			oxalate (ethanedioate)	LC/MS neg	20694	C00209	HMDB0002329	971		0.34		0.1762	0.3969		1.2317	3.6517		100	100		Cofactors and Vitamins	Ascorbate and Aldarate Metabolism	100000841	144-62-7
4358			gulonate*	LC/MS polar	46957	C00800	HMDB0003290	152304		0.3		0.0777	0.3517		0.4649	1.5621		40	70		Cofactors and Vitamins	Ascorbate and Aldarate Metabolism	100001586	20246-53-1
4360		Tocopherol Metabolism	alpha-CMBHC glucuronide	LC/MS neg	63926					0.86		0.3434	0.4244		0.1222	0.1425		20	10		Cofactors and Vitamins	Tocopherol Metabolism	100005977
4361			alpha-tocopherol	LC/MS pos late	1561	C02477	HMDB0001893	86472		1.18		0.3944	0.4478		1.141	0.9689		100	100		Cofactors and Vitamins	Tocopherol Metabolism	1105	59-02-9;10191-41-0
4362			alpha-tocopherol acetate	LC/MS pos late	38288	C13202	HMDB0034227	2117		0.89		0.2406	0.415		2.0564	2.3062		80	60		Cofactors and Vitamins	Tocopherol Metabolism	100002328	7695-31-2
4365			delta-tocopherol	LC/MS pos late	33418	C14151	HMDB0002902	92094		1.02		0.5909	0.5081		2.0066	1.9599		90	100		Cofactors and Vitamins	Tocopherol Metabolism	100001216	119-13-1
4367			alpha-tocotrienol	LC/MS pos late	37502	C14153	HMDB0006327	5282347		0.87		0.5521	0.499		1.2182	1.4026		80	90		Cofactors and Vitamins	Tocopherol Metabolism	100001979	58864-81-6
4368			gamma-tocotrienol	LC/MS pos late	37501	C14155	HMDB0012958	5282349		0.69		0.3579	0.4287		0.989	1.4317		60	80		Cofactors and Vitamins	Tocopherol Metabolism	100001981	14101-61-2
4369			gamma-CEHC	LC/MS neg	44876		HMDB0001931	133098		0.4		0.119	0.3687		0.8429	2.1095		60	90		Cofactors and Vitamins	Tocopherol Metabolism	100002094	178167-75-4
4370			gamma-CEHC glucuronide*	LC/MS neg	42381			121596235		1.18		0.3434	0.4244		0.1204	0.1021		10	20		Cofactors and Vitamins	Tocopherol Metabolism	100004243
4372			alpha-CEHC sulfate	LC/MS neg	47666					0.57		0.7084	0.553		0.6721	1.1791		70	70		Cofactors and Vitamins	Tocopherol Metabolism	100005972
4374			alpha-CEHC taurine*	LC/MS neg	62283					0.39		0.1103	0.3606		0.2782	0.7073		30	40		Cofactors and Vitamins	Tocopherol Metabolism	100005975
4375			alpha-CEHC	LC/MS neg	48188		HMDB0001518	9943542		0.54		0.5655	0.4997		0.5766	1.0613		30	20		Cofactors and Vitamins	Tocopherol Metabolism	100002206	4072-32-6
4379			delta-CEHC sulfate	LC/MS neg	62285					1.07		0.7083	0.553		0.8696	0.8104		20	20		Cofactors and Vitamins	Tocopherol Metabolism	100020484
4380			gamma-CEHC sulfate	LC/MS neg	62280					0.83		0.3043	0.4244		2.2242	2.6941		70	90		Cofactors and Vitamins	Tocopherol Metabolism	100020480
4383			gamma-tocopherol/beta-tocopherol	LC/MS pos late	52473	C14152 C02483	HMDB0006335 HMDB0001492			1.05		0.8003	0.5873		1.6808	1.5978		100	100		Cofactors and Vitamins	Tocopherol Metabolism	100008998
4385		Biotin Metabolism	biotin	LC/MS pos early	568	C00120	HMDB0000030	171548		0.75		0.3121	0.4244		0.5318	0.7059		30	50		Cofactors and Vitamins	Biotin Metabolism	251	58-85-5
4391		Tetrahydrobiopterin Metabolism	biopterin	LC/MS neg	12358	C06313	HMDB0000468	445040		0.65		0.2058	0.4051		0.3702	0.5728		30	40		Cofactors and Vitamins	Tetrahydrobiopterin Metabolism	1548	22150-76-1
4407		Hemoglobin and Porphyrin Metabolism	protoporphyrin IX	LC/MS pos late	39321	C02191	HMDB0000241	4971		0.14		0.1452	0.3969		1.4228	9.8535		90	100		Cofactors and Vitamins	Hemoglobin and Porphyrin Metabolism	100000292	553-12-8;50865-10-5
4409			bilirubin (Z,Z)	LC/MS pos late	43807	C00486	HMDB0000054	5280352		0.53		0.1517	0.3969		1.9488	3.6484		70	80		Cofactors and Vitamins	Hemoglobin and Porphyrin Metabolism	1090	635-65-4
4410			bilirubin (E,E)*	LC/MS pos late	32586		HMDB0240584	129320511		0.58		0.1975	0.4039		0.529	0.9103		40	60		Cofactors and Vitamins	Hemoglobin and Porphyrin Metabolism	100001950
4411			bilirubin (E,Z or Z,E)*	LC/MS pos late	47886	C00486	HMDB0000488	5799469		0.55		0.2018	0.4051		0.4509	0.8257		40	60		Cofactors and Vitamins	Hemoglobin and Porphyrin Metabolism	100001951
4412			biliverdin	LC/MS neg	2137	C00500	HMDB0001008	5280353		0.51		0.2509	0.415		0.8238	1.6129		70	70		Cofactors and Vitamins	Hemoglobin and Porphyrin Metabolism	250	55482-27-4;55482-27-4
4413			I-urobilinogen	LC/MS neg	32426	C05789	HMDB0004157	9548718		0.28		0.016	0.3251		1.4361	5.1559		50	90		Cofactors and Vitamins	Hemoglobin and Porphyrin Metabolism	100001226	14684-37-8
4414			D-urobilin	LC/MS pos late	40084	C05795	HMDB04161	5280820		0.36		0.0146	0.3251		0.5717	1.6075		70	90		Cofactors and Vitamins	Hemoglobin and Porphyrin Metabolism	100002569	3947-38-4
4415			L-urobilin	LC/MS neg	40173	C05793	HMDB0004159	5280818		0.41		0.3743	0.4384		0.1258	0.3055		20	30		Cofactors and Vitamins	Hemoglobin and Porphyrin Metabolism	100002568	34217-90-8
4421		Thiamine Metabolism	thiamin (vitamin B1)	LC/MS neg	5341	DG00125 C00378 D08580	HMDB0000235	1130		135.67		0.6717	0.542		270.603	1.9946		70	70		Cofactors and Vitamins	Thiamine Metabolism	873	59-43-8
4424			5-(2-hydroxyethyl)-4-methylthiazole	LC/MS pos early	27673	C04294	HMDB0032985	1136		15.35		0.7772	0.5822		55.9893	3.648		80	80		Cofactors and Vitamins	Thiamine Metabolism	100000098	137-00-8
4425			hydroxymethylpyrimidine	LC/MS pos early	57565	C01279		777		3.86		0.3828	0.4384		8.4221	2.1816		90	100		Cofactors and Vitamins	Thiamine Metabolism	100003365	73-67-6
4430		Vitamin A Metabolism	retinol (vitamin A)	LC/MS pos late	1806	C00473	HMDB0000305	445354		0.89		0.5083	0.4785		0.5274	0.5921		40	40		Cofactors and Vitamins	Vitamin A Metabolism	498	68-26-8
4432			carotene diol (1)	LC/MS pos late	57635					1.16		0.1843	0.3992		1.6638	1.4354		90	100		Cofactors and Vitamins	Vitamin A Metabolism	100015966
4433			carotene diol (2)	LC/MS pos late	57636					1.04		0.4387	0.4562		1.811	1.7365		70	90		Cofactors and Vitamins	Vitamin A Metabolism	100015967
4436			beta-cryptoxanthin	LC/MS pos late	57591	C08591	HMDB0033844	5281235		1.59		0.865	0.6041		1.0777	0.6786		40	70		Cofactors and Vitamins	Vitamin A Metabolism	100001977	472-70-8
4446		Vitamin B6 Metabolism	pyridoxine (vitamin B6)	LC/MS pos early	608	D08454	HMDB0000239	1054		0.19		0.1858	0.4009		3.86	19.9974		30	50		Cofactors and Vitamins	Vitamin B6 Metabolism	936	58-56-0
4448			pyridoxamine	LC/MS pos early	2150	C00534	HMDB0001431	1052		0.33		0.0042	0.2851		1.2046	3.6179		100	100		Cofactors and Vitamins	Vitamin B6 Metabolism	568	58052-48-5
4451			pyridoxal	LC/MS pos early	1651	C00250	HMDB0001545	1050		0.54		0.1548	0.3969		2.3709	4.3614		90	100		Cofactors and Vitamins	Vitamin B6 Metabolism	491	65-22-5
4452			pyridoxate	LC/MS neg	31555	C00847	HMDB0000017	6723		1.26		0.0979	0.3517		17.9837	14.2871		100	100		Cofactors and Vitamins	Vitamin B6 Metabolism	100001121	82-82-6
4457		Vitamin D Metabolism	vitamin D3 sulfate	LC/MS polar	64558			71752977		2.2		0.3621	0.4292		1.0762	0.4885		20	40		Cofactors and Vitamins	Vitamin D Metabolism	100021071	78392-27-5
4463	Xenobiotics	Benzoate Metabolism	hippurate	LC/MS neg	15753	C01586	HMDB0000714	464		10.44		0.5986	0.5094		121.561	11.6442		60	60		Xenobiotics	Benzoate Metabolism	100000014	495-69-2
4467			2-hydroxyhippurate (salicylurate)	LC/MS neg	18281	C07588	HMDB0000840	10253		1.09		0.5249	0.487		1.2182	1.1216		40	30		Xenobiotics	Benzoate Metabolism	1869	487-54-7
4469			3-hydroxyhippurate	LC/MS neg	39600		HMDB0006116	450268		0.43		0.354	0.4285		0.5675	1.3163		40	40		Xenobiotics	Benzoate Metabolism	100002122	1637-75-8
4471			4-hydroxyhippurate	LC/MS neg	35527		HMDB0013678	151012		0.03		0.1	0.3517		0.5377	18.6644		40	50		Xenobiotics	Benzoate Metabolism	100001423	2482-25-9
4477			benzoate	LC/MS neg	15778	C00180	HMDB0001870	243		1.01		0.7389	0.5668		1.5298	1.5166		100	100		Xenobiotics	Benzoate Metabolism	100000008	65-85-0
4487			4-hydroxybenzoate	LC/MS polar	21133	C00156	HMDB0000500	135		0.62		0.0756	0.3517		1.4326	2.3215		100	100		Xenobiotics	Benzoate Metabolism	100000862	99-96-7
4488			3-hydroxybenzoate	LC/MS polar	15673	C00587	HMDB0002466	7420		0.84		0.872	0.6052		0.6329	0.7563		40	40		Xenobiotics	Benzoate Metabolism	100000013	99-06-9
4489			2,4,6-trihydroxybenzoate	LC/MS neg	35892		HMDB0029649	66520		3.96		0.5007	0.4767		2.128	0.5367		30	60		Xenobiotics	Benzoate Metabolism	100001718	83-30-7
4499			catechol sulfate	LC/MS neg	35320		HMDB0059724	3083879		0.36		0.0482	0.3517		0.5317	1.4613		40	40		Xenobiotics	Benzoate Metabolism	100001605	4918-96-1
4506			4-methylcatechol sulfate	LC/MS neg	46146		HMDB0240459	54104170		1.26		0.519	0.4838		0.4359	0.347		30	40		Xenobiotics	Benzoate Metabolism	100004111
4514			methyl-4-hydroxybenzoate	LC/MS neg	34386	D01400	HMDB0032572	7456		0.47		0.4193	0.4529		0.5892	1.2415		20	30		Xenobiotics	Benzoate Metabolism	100001252	99-76-3
4515			p-aminobenzoate (PABA)	LC/MS pos early	596	C00568	HMDB0001392	978		0.6		0.305	0.4244		0.9758	1.6276		70	70		Xenobiotics	Benzoate Metabolism	875	150-13-0
4545			methyl-4-hydroxybenzoate sulfate	LC/MS neg	48429		HMDB0041646	10657183		0.07		0.3434	0.4244		0.0146	0.2116		0	20		Xenobiotics	Benzoate Metabolism	100006116
4546			propyl 4-hydroxybenzoate	LC/MS neg	48480	D01422	HMDB0032574	7175		0.11		0.0871	0.3517		0.3631	3.2486		10	40		Xenobiotics	Benzoate Metabolism	100006205	94-13-3
4547			propyl 4-hydroxybenzoate sulfate	LC/MS neg	48460		HMDB0135261	131838881		0.11		0.3434	0.4244		0.0237	0.219		10	10		Xenobiotics	Benzoate Metabolism	100006264	162338-10-5
4552			p-cresol	LC/MS neg	33444	C01468	HMDB0001858	2879		1.17		0.6941	0.5501		0.802	0.6826		40	40		Xenobiotics	Benzoate Metabolism	100001018	106-44-5
4553			p-cresol sulfate	LC/MS neg	36103		HMDB0011635	4615423		0.57		0.8693	0.6041		4.4564	7.8565		100	90		Xenobiotics	Benzoate Metabolism	100001315	3233-57-7
4563			2-methylbutyrylphenylalanine	LC/MS neg	44580			16791623		2.09		0.5754	0.5015		0.8886	0.4243		40	20		Xenobiotics	Benzoate Metabolism	100004535
4569			3-(3-hydroxyphenyl)propionate sulfate	LC/MS neg	45415		HMDB0094710	187488		0.34		0.0485	0.3517		0.4307	1.2683		20	50		Xenobiotics	Benzoate Metabolism	100005391	86321-32-6
4572			3-(3-hydroxyphenyl)propionate	LC/MS neg	35635	C11457	HMDB0000375	91		0.01		0.0159	0.3251		0.5449	50.4097		70	80		Xenobiotics	Benzoate Metabolism	100001624	621-54-5
4574			3-(4-hydroxyphenyl)propionate	LC/MS neg	39587	C01744	HMDB0002199	10394		0.18		0.0408	0.3504		0.905	4.9438		60	90		Xenobiotics	Benzoate Metabolism	100002914	501-97-3
4575			3-phenylpropionate (hydrocinnamate)	LC/MS neg	15749	C05629	HMDB0000764	107		2.66		0.5855	0.5043		3.9925	1.4985		100	90		Xenobiotics	Benzoate Metabolism	100000010	501-52-0
4576			2,4-dihydroxyhydrocinnamate	LC/MS neg	47113		HMDB0126386	96384		1.74		0.8346	0.5968		1.0225	0.5892		60	50		Xenobiotics	Benzoate Metabolism	100005258	5631-68-5
4595		Xanthine Metabolism	1-methylurate	LC/MS pos early	34395	C16359	HMDB0003099	69726		0.99		0.8232	0.5936		0.9146	0.9276		90	90		Xenobiotics	Xanthine Metabolism	100001400	708-79-2
4596			7-methylurate	LC/MS pos early	39598	C16355	HMDB0011107	69160		3.95		0.1945	0.4039		4.604	1.1644		70	60		Xenobiotics	Xanthine Metabolism	100002241	612-37-3
4597			1,3-dimethylurate	LC/MS neg	32391		HMDB0001857	70346		1.13		0.3434	0.4244		0.6878	0.6098		10	10		Xenobiotics	Xanthine Metabolism	100001106	944-73-0
4598			1,7-dimethylurate	LC/MS neg	34400	C16356	HMDB0011103	91611		1.06		0.3434	0.4244		0.1302	0.1224		10	20		Xenobiotics	Xanthine Metabolism	100001399	33868-03-0
4599			3,7-dimethylurate	LC/MS neg	34399	C16360	HMDB0001982	83126		4.58		0.3434	0.4244		0.6151	0.1344		10	20		Xenobiotics	Xanthine Metabolism	100001398	13087-49-5
4600			1,3,7-trimethylurate	LC/MS neg	34404	C16361	HMDB0002123	79437		1.39		0.3434	0.4244		0.1741	0.1256		10	20		Xenobiotics	Xanthine Metabolism	100001397	5415-44-1
4601			1-methylxanthine	LC/MS neg	34389	C16358	HMDB0010738	80220		0.85		0.546	0.4969		1.0891	1.277		90	90		Xenobiotics	Xanthine Metabolism	100001405	6136-37-4
4603			7-methylxanthine	LC/MS pos early	34390	C16353	HMDB0001991	68374		1.48		0.2921	0.4232		1.5855	1.0733		100	100		Xenobiotics	Xanthine Metabolism	100001396	552-62-5
4604			5-acetylamino-6-amino-3-methyluracil	LC/MS polar	34424	C16366	HMDB0004400	88299		1.02		0.3434	0.4244		0.1092	0.1069		10	20		Xenobiotics	Xanthine Metabolism	100001403	1196153-01-1
4605			5-acetylamino-6-formylamino-3-methyluracil	LC/MS polar	34401	C16365	HMDB0011105	108214		1.14		0.3434	0.4244		0.6673	0.5841		10	10		Xenobiotics	Xanthine Metabolism	100001402	85438-96-6
4632		Food Component/Plant	piperidine	LC/MS pos early	38183	C01746	HMDB0034301	8082		0.27		0.0489	0.3517		0.956	3.5166		80	100		Xenobiotics	Food Component/Plant	100002398	110-89-4
4637			2-piperidinone	LC/MS pos early	43400		HMDB0011749	12665		0.56		0.4886	0.4722		1.1375	2.043		100	90		Xenobiotics	Food Component/Plant	100004295	675-20-7
4682			erythrose	LC/MS neg	27722	C01796	HMDB0002649	94176		0.33		0.6853	0.5466		0.8102	2.4729		90	60		Xenobiotics	Food Component/Plant	100001042	583-50-6
4683			sucralose	LC/MS neg	36649	C12285	HMDB0031554	71485		0.58		0.4779	0.4711		0.9374	1.6077		60	60		Xenobiotics	Food Component/Plant	100001789	56038-13-2
4691			genistein	LC/MS neg	32448	C06563	HMDB0003217	5280961		1.27		0.9901	0.6319		1.1011	0.8691		40	50		Xenobiotics	Food Component/Plant	100001221	446-72-0
4696			3-dehydroshikimate	LC/MS polar	36764	C02637		439774		0.19		0.0553	0.3517		0.7628	3.9666		80	90		Xenobiotics	Food Component/Plant	100001679	2922-42-1
4697			catechin	LC/MS neg	17668	C06562 D00200	HMDB0002780	9064		1					1	1		10	0		Xenobiotics	Food Component/Plant	2068	18829-70-4;225937-10-0
4699			epicatechin	LC/MS neg	17774	C09728 C09727	HMDB0001871	72276		1					1	1		10	0		Xenobiotics	Food Component/Plant	2070	490-46-0
4706			1-methyl-beta-carboline-3-carboxylic acid	LC/MS neg	43449			5406157		0.98		0.2444	0.415		1.7608	1.8004		30	50		Xenobiotics	Food Component/Plant	100004434	22329-38-0
4717			ginkgolic acid C15:1	LC/MS polar	64200	C10794		5281858		1.02		0.3434	0.4244		0.921	0.9012		20	0		Xenobiotics	Food Component/Plant	100021252	22910-60-7
4718			(15:2)-anacardic acid	LC/MS neg	41397		HMDB0033896	11824131		24.49		0.168	0.3969		0.2302	0.0094		30	0		Xenobiotics	Food Component/Plant	100003472	11034-77-8
4719			(15:3)-anacardic acid	LC/MS polar	64092		HMDB31059	9875131		1.02		0.3434	0.4244		0.9215	0.9019		20	0		Xenobiotics	Food Component/Plant	100021253	103904-73-0
4720			ginkgolic acid C17:1	LC/MS polar	64206		HMDB38522	5469634		1.01		0.3434	0.4244		0.9482	0.9353		20	0		Xenobiotics	Food Component/Plant	100021255	111047-30-4
4724			cardol triene	LC/MS neg	64148		HMDB0038533	13259919		17.77		0.1764	0.3969		5.468	0.3077		30	10		Xenobiotics	Food Component/Plant	100021244	79473-24-8
4753			vanillate	LC/MS neg	35639	C06672	HMDB0000484	8468		0.26		0.3602	0.4292		2.2065	8.5394		70	80		Xenobiotics	Food Component/Plant	100001634	121-34-6
4758			vanillin	LC/MS neg	37442	C00755	HMDB0012308	1183		1.3		0.4698	0.4707		1.716	1.3168		70	60		Xenobiotics	Food Component/Plant	100002051	121-33-5
4773			2,3-dihydroxyisovalerate	LC/MS polar	38276	C04039	HMDB0012141	677		0.54		0.4164	0.4526		1.0653	1.9605		100	100		Xenobiotics	Food Component/Plant	100002417	1756-18-9
4777			2,8-quinolinediol	LC/MS pos early	42975	C06342	HMDB0240311	97250		1.86		0.4378	0.4562		5.1049	2.7517		70	70		Xenobiotics	Food Component/Plant	100004206	15450-76-7
4778			2,8-quinolinediol sulfate	LC/MS neg	48691		HMDB0240658			0.03		0.1449	0.3969		0.6241	22.2469		20	30		Xenobiotics	Food Component/Plant	100004321
4781			2-isopropylmalate	LC/MS neg	15667	C02504	HMDB0000402	77		1.15		0.6815	0.5466		3.9761	3.4645		90	90		Xenobiotics	Food Component/Plant	100000409	3237-44-3
4782			2-oxindole-3-acetate	LC/MS neg	40479		HMDB0035514	3080590		0.21		0.004	0.2851		0.8147	3.808		100	90		Xenobiotics	Food Component/Plant	100003109	2971-31-5
4786			3-formylindole	LC/MS neg	62863	C08493	HMDB29737	10256		1.6		0.3483	0.4261		2.6937	1.6811		100	100		Xenobiotics	Food Component/Plant	100020219	487-89-8
4798			4-hydroxycyclohexylcarboxylic acid	LC/MS neg	43516	C04404	HMDB0001988	151138		3.85		0.3434	0.4244		0.2525	0.0656		10	10		Xenobiotics	Food Component/Plant	100004250	17419-81-7
4803			5-hydroxymethylfurfural	LC/MS pos early	37429	C11101	HMDB0034355	237332		0.68		0.2556	0.4161		3.0137	4.4395		80	90		Xenobiotics	Food Component/Plant	100002057	67-47-0
4806			gluconate	LC/MS polar	587	C00257	HMDB0000625	3085666;10690		0.12		0.3771	0.4384		0.306	2.5536		30	30		Xenobiotics	Food Component/Plant	338	527-07-1
4829			beta-guanidinopropanoate	LC/MS pos early	35101	C03065	HMDB0013222	67701		0.87		0.0558	0.3517		1.7047	1.9491		90	100		Xenobiotics	Food Component/Plant	100001411	353-09-3
4832			caffeate	LC/MS neg	21177	C01197	HMDB0001964	689043		0.3		0.2596	0.4176		0.4696	1.5888		40	50		Xenobiotics	Food Component/Plant	100000914	331-39-5
4839			calystegine A3	LC/MS pos early	63338		HMDB0038593	4486820		0.99		0.5003	0.4767		1.5571	1.5699		90	90		Xenobiotics	Food Component/Plant	100021333	131580-36-4
4872			daidzein	LC/MS neg	32453	C10208	HMDB0003312	5281708		0.55		0.8116	0.5904		0.5665	1.0278		60	50		Xenobiotics	Food Component/Plant	100001219	486-66-8
4876			deoxymugineic acid	LC/MS pos early	57394					0.19		0.1746	0.3969		0.5186	2.7243		60	50		Xenobiotics	Food Component/Plant	100001816	74235-24-8
4880			dihydroferulate	LC/MS neg	40481		HMDB0062121	14340		0.27		0.0704	0.3517		1.385	5.1791		50	80		Xenobiotics	Food Component/Plant	100003432	1135-23-5
4887			enterodiol	LC/MS neg	39630	C18166	HMDB0005056	123725		2.31		0.5707	0.5007		26.2013	11.3228		40	50		Xenobiotics	Food Component/Plant	100003072	80226-00-2
4888			enterolactone	LC/MS neg	39626	C18165	HMDB0006101	114739		0.07		0.5745	0.5015		3.4286	51.8923		90	80		Xenobiotics	Food Component/Plant	100003070	78473-71-9
4889			enterolactone sulfate	LC/MS neg	64041		HMDB0240506 HMDB0240505			0.15		0.4639	0.468		0.5829	3.7745		50	50		Xenobiotics	Food Component/Plant	100020407
4896			erythritol	LC/MS pos early	20699	C00503	HMDB0002994	222285		0		0.1773	0.3969		0.7918	211.491		70	70		Xenobiotics	Food Component/Plant	100000846	149-32-6
4901			ferulate	LC/MS neg	35630	C01494	HMDB0000954	445858		0.37		0.0685	0.3517		0.4308	1.1764		50	70		Xenobiotics	Food Component/Plant	100001542	537-98-4
4902			ferulic acid 4-sulfate	LC/MS neg	47114		HMDB0029200	6305574		0.17		0.1217	0.375		0.5238	3.1555		10	40		Xenobiotics	Food Component/Plant	100005389	86321-29-1
4906			quinate	LC/MS polar	18335	C00296	HMDB0003072	6508		0.48		0.5596	0.4997		0.9578	2.0001		60	70		Xenobiotics	Food Component/Plant	100000442	77-95-2
4929			glycyrrhetinate	LC/MS neg	39789	C02283	HMDB0011628	6857363		0.26		0.1803	0.3969		0.1379	0.5384		10	20		Xenobiotics	Food Component/Plant	100002856	471-53-4
4931			hesperetin	LC/MS neg	27514	C01709	HMDB0005782	72281		0.03		0.1648	0.3969		0.2705	10.7783		20	40		Xenobiotics	Food Component/Plant	100001039	41001-90-5
4939			indolin-2-one	LC/MS pos early	43374	C12312		321710		0.25		0.0321	0.3327		1.7439	7.0594		80	90		Xenobiotics	Food Component/Plant	100004318	59-48-3
4960			mannonate*	LC/MS polar	62864			3246006		0.09		0.1021	0.3559		0.312	3.5582		30	50		Xenobiotics	Food Component/Plant	100003695	642-99-9
4964			menthol glucuronide	LC/MS neg	64873					1.44		0.3434	0.4244		0.4485	0.3106		10	10		Xenobiotics	Food Component/Plant	100022475	79466-08-3
4965			methyl indole-3-acetate	LC/MS pos early	1584		HMDB0029738	74706		1.85		0.5304	0.4902		1.2914	0.6972		70	70		Xenobiotics	Food Component/Plant	1104	1912-33-0
4986			nicotianamine	LC/MS pos early	43026	C05324		9882882		0.29		0.9501	0.6263		0.6663	2.2708		50	50		Xenobiotics	Food Component/Plant	100004035	34441-14-0
4990			oleanolate	LC/MS neg	38286	C17148	HMDB0002364	10494		0.55		0.136	0.3969		0.6125	1.1085		40	40		Xenobiotics	Food Component/Plant	100002313	508-02-1
4997			pheophorbide A	LC/MS pos late	35879	C18021		253193		7.44		0.0215	0.3251		3.5193	0.4731		50	60		Xenobiotics	Food Component/Plant	100001689	15664-29-6
4998			pheophytin A	LC/MS pos late	61857	C05797		135398712		2.75		0.5568	0.499		6.2785	2.2844		70	80		Xenobiotics	Food Component/Plant	100001827	603-17-8
5001			phytanate	LC/MS neg	598	C01607	HMDB0000801	26840		3.4		0.3616	0.4292		3.7477	1.101		80	90		Xenobiotics	Food Component/Plant	466	14721-66-5
5007			piperine	LC/MS pos late	33935	C03882	HMDB0029377	638024		0.41		0.2499	0.415		0.5822	1.4279		30	40		Xenobiotics	Food Component/Plant	100001267	94-62-2
5043			saccharin	LC/MS neg	21151	C12283	HMDB0029723	5143		5.58		0.3778	0.4384		2.9877	0.535		60	50		Xenobiotics	Food Component/Plant	100000870	81-07-2
5045			acesulfame	LC/MS polar	48569		HMDB0033585	36573		8.5		0.9467	0.6247		11.0628	1.3017		30	50		Xenobiotics	Food Component/Plant	100006203	55589-62-3
5047			secoisolariciresinol	LC/MS neg	38105	C18167	HMDB0013692	65373		0.55		0.6733	0.5425		0.3945	0.7142		30	50		Xenobiotics	Food Component/Plant	100002144	29388-59-8
5048			secoisolariciresinol diglucoside	LC/MS neg	40091		HMDB0036323	53486401;9917980;74328989;122173262		0.83		0.9904	0.6319		0.4908	0.5906		20	20		Xenobiotics	Food Component/Plant	100003073	148244-82-0
5056			sitostanol	LC/MS pos late	52233	C19644	HMDB0000494	241572		0.27		0.3277	0.4244		0.8995	3.3286		10	20		Xenobiotics	Food Component/Plant	100001983	19466-47-8
5060			soyasaponin I	LC/MS neg	43590	C08983	HMDB0034649	122097		7.96		0.0589	0.3517		3.2513	0.4087		60	40		Xenobiotics	Food Component/Plant	100004481	51330-27-9
5065			stachydrine	LC/MS pos early	34384	C10172	HMDB0004827	115244		0.28		0.0825	0.3517		2.6265	9.5004		100	100		Xenobiotics	Food Component/Plant	100001296	4136-37-2
5066			3-hydroxystachydrine*	LC/MS pos early	62062	C10151		46173781		1					1	1		0	10		Xenobiotics	Food Component/Plant	100020203
5074			syringic acid	LC/MS neg	37091	C10833	HMDB0002085	10742		1.37		0.2071	0.4051		0.9778	0.7137		50	30		Xenobiotics	Food Component/Plant	100001919	530-57-4
5075			tartarate	LC/MS neg	15336	C00552 C00898 C02107	HMDB0062642 HMDB0000956	444305;875		0.38		0.2404	0.415		2.969	7.8047		90	90		Xenobiotics	Food Component/Plant	100000295	87-69-4;6106-24-7
5076			theanine	LC/MS pos early	22206	C01047	HMDB0034365	439378		0.2		0.2074	0.4051		0.4306	2.1328		50	60		Xenobiotics	Food Component/Plant	100000784	3081-61-6
5087			ursolic acid	LC/MS neg	41654	C08988	HMDB02395	64945		0.08		0.2459	0.415		0.2683	3.3669		30	30		Xenobiotics	Food Component/Plant	100003484	77-52-1
5092			methyl glucopyranoside (alpha + beta)	LC/MS pos early	46144		HMDB0029965	445238;3036743;2108		0.97		0.893	0.611		1.0173	1.0517		90	70		Xenobiotics	Food Component/Plant	100005864
5094			hesperidin (hesperetin 7-rutinoside)	LC/MS neg	21300	G00283 D01038	HMDB0003265	10621		0.16		0.584	0.5036		0.4784	3.0755		20	40		Xenobiotics	Food Component/Plant	100000838	520-26-3
5104			lotaustralin	LC/MS neg	39608	C08334	HMDB0033865	441467		1					1	1		0	10		Xenobiotics	Food Component/Plant	100003127	534-67-8
5106			harmane	LC/MS pos early	27536	C09209	HMDB0035196	5281404		0.52		0.2244	0.4105		0.8478	1.6315		20	40		Xenobiotics	Food Component/Plant	100000799	486-84-0
5119			pyrraline	LC/MS neg	48428	C21013	HMDB0033143	14274616		0.14		0.065	0.3517		1.1161	8.1922		80	100		Xenobiotics	Food Component/Plant	100001767	74509-14-1
5163			steviol	LC/MS neg	54797	C20212	HMDB0036706	313280		0.17		0.1026	0.3559		0.4508	2.6837		20	40		Xenobiotics	Food Component/Plant	100009256
5170			vanillin sulfate	LC/MS neg	48411		HMDB41789			1.01		0.9738	0.63		0.4961	0.4892		20	30		Xenobiotics	Food Component/Plant	100006100	744984-09-6
5181			dihydrocaffeate	LC/MS neg	38273	C10447	HMDB0000423	348154		0.48		0.1049	0.3561		0.5635	1.1783		60	50		Xenobiotics	Food Component/Plant	100002451	1078-61-1
5183			4-hydroxycinnamate	LC/MS neg	36770	C00811	HMDB0002035	637542		0.14		0.108	0.3606		0.5878	4.1135		30	60		Xenobiotics	Food Component/Plant	100001675	501-98-4
5203			stevioside	LC/MS neg	53251	C09189	HMDB0034945	442089		1					1	1		0	10		Xenobiotics	Food Component/Plant	100009257
5208			tartronate (hydroxymalonate)	LC/MS neg	20693	C02287	HMDB0035227	45		0.63		0.6088	0.5128		1.2812	2.0466		80	90		Xenobiotics	Food Component/Plant	100000840	80-69-3
5211			N-carboxymethylalanine	LC/MS pos early	63155			440119		0.35		0.0023	0.2851		0.6515	1.8562		90	100		Xenobiotics	Food Component/Plant	100021194	106327-05-3
5216			3-indoleglyoxylic acid	LC/MS neg	63583			73863		1.58		0.9767	0.63		1.5835	1.0024		90	90		Xenobiotics	Food Component/Plant	100020372	1477-49-2
5220			vanillic acid glycine	LC/MS neg	63853		HMDB0060026	3083688		0.19		0.137	0.3969		0.6035	3.2305		20	60		Xenobiotics	Food Component/Plant	100021363
5251			2-acetamidophenol sulfate	LC/MS neg	48580			181671		0.28		0.1792	0.3969		0.2056	0.7289		20	20		Xenobiotics	Food Component/Plant	100006190	40712-60-5
5253			2-aminophenol	LC/MS pos early	38109	C01987		5801		0.29		0.019	0.3251		0.8713	3.0522		80	100		Xenobiotics	Food Component/Plant	100002382	95-55-6
5299		Bacterial/Fungal	lactobacillic acid	LC/MS neg	63048			656761		3.1		0.6028	0.511		4.5394	1.4659		90	90		Xenobiotics	Bacterial/Fungal	100021065	503-06-0
5324			diaminopimelate	LC/MS pos early	15130	C0666 C00680	HMDB0001370	439283		0.56		0.2206	0.4105		1.1323	2.0208		100	100		Xenobiotics	Bacterial/Fungal	100000115	1476-39-7;2577-62-0
5325			glutamyl-meso-diaminopimelate	LC/MS pos early	53163			132279317;45480617		2.43		0.9773	0.63		2.9389	1.2101		60	80		Xenobiotics	Bacterial/Fungal	100008986
5376		Drug - Analgesics, Anesthetics	4-acetamidophenol	LC/MS neg	12032	C06804	HMDB0001859	1983		1.18		0.3434	0.4244		0.6209	0.5261		20	0		Xenobiotics	Drug - Analgesics, Anesthetics	1383	103-90-2
5378			3-(N-acetyl-cystein-S-yl) acetaminophen	LC/MS neg	45721			83967		2.56		0.2214	0.4105		1.0177	0.3979		20	10		Xenobiotics	Drug - Analgesics, Anesthetics	2048	52372-86-8
5379			4-acetaminophen sulfate	LC/MS neg	37475	C06804	HMDB0059911	83939		1.1		0.3434	0.4244		0.7341	0.6677		20	0		Xenobiotics	Drug - Analgesics, Anesthetics	2049	10066-90-7;32113-41-0
5380			4-acetamidophenylglucuronide	LC/MS neg	15736		HMDB0010316	83944;4022661		4.03		0.3434	0.4244		0.2495	0.0619		10	10		Xenobiotics	Drug - Analgesics, Anesthetics	100000043	120595-80-4
5381			2-hydroxyacetaminophen sulfate*	LC/MS neg	33173		HMDB0062547	86290013		2.48		0.2107	0.4072		0.8833	0.3555		20	10		Xenobiotics	Drug - Analgesics, Anesthetics	100001791
5382			2-methoxyacetaminophen sulfate*	LC/MS neg	47031		HMDB0062550	86290014		1.62		0.2652	0.4176		1.1401	0.7033		20	10		Xenobiotics	Drug - Analgesics, Anesthetics	100001793
5388			3-(methylthio)acetaminophen sulfate*	LC/MS neg	62567					0.9		0.3434	0.4244		0.6683	0.7459		20	10		Xenobiotics	Drug - Analgesics, Anesthetics	100020827
5475		Drug - Antibiotic	erythromycin	LC/MS polar	42598	D00140 C01912	HMDB0014344	12560		0.96		0.3434	0.4244		0.8162	0.853		10	10		Xenobiotics	Drug - Antibiotic	100000697	114-07-8
5477			clarithromycin	LC/MS neg	64117	D00276 C06912	HMDB0015342	84029		1.07		0.3434	0.4244		0.7866	0.7332		10	10		Xenobiotics	Drug - Antibiotic	100020873	81103-11-9
5514			clotrimazole	LC/MS pos late	42960	C06922 D00282	HMDB0001922	2812		1					1	1		0	10		Xenobiotics	Drug - Antibiotic	100004179	23593-75-1
5710		Drug - Cardiovascular	diosmin (diosmetin 7-rutinoside)	LC/MS neg	48366	C10039 D07858	HMDB0029548	5281613		0.36		0.946	0.6247		0.2934	0.8199		20	20		Xenobiotics	Drug - Cardiovascular	100006010	520-27-4
5738		Drug - Gastrointestinal	ondansetron	LC/MS pos early	57794	C07325	HMDB0005035	4595		0.79		0.3434	0.4244		0.4305	0.5444		10	10		Xenobiotics	Drug - Gastrointestinal	100015776	99614-02-5
5745			famotidine	LC/MS pos early	42613	D00318	HMDB0001919	5702160		1.78		0.1728	0.3969		0.4661	0.2613		20	10		Xenobiotics	Drug - Gastrointestinal	100003964	76824-35-6
5750			lansoprazole	LC/MS pos early	43420	D00355	HMDB0005008	3883		1.11		0.3434	0.4244		0.7231	0.6539		10	10		Xenobiotics	Drug - Gastrointestinal	100004289	103577-45-3
5821		Drug - Neurological	3-hydroxyisonicotinic acid	LC/MS polar	63163			459503		13.89		0.4268	0.4562		36.0847	2.5986		90	100		Xenobiotics	Drug - Neurological	100021281	10128-71-9
5833			levetiracetam	LC/MS pos early	57641	C07841	HMDB0015333	5284583		2.35		0.0875	0.3517		1.904	0.8105		70	60		Xenobiotics	Drug - Neurological	100015873	102767-28-2
5857			geranyllinalool	LC/MS pos late	63123	C20681		5365872		1.45		0.0477	0.3517		3.0169	2.0828		90	80		Xenobiotics	Drug - Neurological	100020834
5889		Drug - Psychoactive	salidroside	LC/MS neg	45419	C06046		159278		0.31		0.2024	0.4051		0.2663	0.8564		0	30		Xenobiotics	Drug - Psychoactive	100005462	10338-51-9
5902			THC carboxylic acid	LC/MS pos late	61836			107885		2.45		0.1914	0.4019		2.0604	0.8423		30	20		Xenobiotics	Drug - Psychoactive	100016048
5906			cannabidiol	LC/MS polar	64534			644019		3.45		0.1381	0.3969		3.9954	1.1567		30	20		Xenobiotics	Drug - Psychoactive	100021968	13956-29-1
5936		Drug - Respiratory	cetirizine	LC/MS pos late	54745	C07778	HMDB0005032	2678		1					1	1		0	10		Xenobiotics	Drug - Respiratory	100009034	83881-51-0
5938			diphenhydramine	LC/MS pos late	38669	C06960	HMDB0001927	3100		1					1	1		10	0		Xenobiotics	Drug - Respiratory	100002732	147-24-0
5949			dextromethorphan	LC/MS pos late	38301	D03744 DG01078 C06947	HMDB0001920	5360696		0.01		0.3434	0.4244		0.1218	11.8248		10	20		Xenobiotics	Drug - Respiratory	100000740	18046-32-7
5961		Drug - Topical Agents	salicylate	LC/MS polar	1515	C00805	HMDB0001895	338		0.39		0.5795	0.5027		1.1342	2.8801		80	70		Xenobiotics	Drug - Topical Agents	501	69-72-7
5963			2,6-dihydroxybenzoic acid	LC/MS polar	63042		HMDB0013676	9338		0.2		0.2653	0.4176		0.4535	2.2129		40	50		Xenobiotics	Drug - Topical Agents	100020837	303-07-1
5974		Drug - Other	N-carbamoylglutamate	LC/MS pos early	38749	C05829	HMDB0062795	3679006		0.28		0.3576	0.4287		0.5517	1.9471		90	60		Xenobiotics	Drug - Other	100002668	1188-38-1
5990			S-carboxymethyl-cysteine	LC/MS pos early	47897	C03727	HMDB0029415	193653		0.28		0.0246	0.3251		0.905	3.2048		50	80		Xenobiotics	Drug - Other	100002324	638-23-3
6079		Chemical	diglycerol	LC/MS pos early	40700			42953		1.71		0.6087	0.5128		2.2247	1.304		100	100		Xenobiotics	Chemical	100003700	627-82-7
6081			1,3-propanediol	LC/MS pos early	45434	C02457		10442		0.32		0.2547	0.4161		1.9996	6.1908		100	100		Xenobiotics	Chemical	100001175	504-63-2
6088			sulfate*	LC/MS neg	46960	C00059	HMDB01448	5152822		1.11		0.9322	0.6217		1.7009	1.5268		100	100		Xenobiotics	Chemical	100002528	14808-79-8
6091			O-sulfo-tyrosine	LC/MS neg	45413		HMDB0155722	514186		0.93		0.9194	0.6202		6.121	6.5744		90	90		Xenobiotics	Chemical	100005384
6152			dexpanthenol	LC/MS pos early	38314	D03726	HMDB0004231	4678		0.01		0.8644	0.6041		2.5208	265.549		70	70		Xenobiotics	Chemical	100002376	16485-10-2
6168			meglumine	LC/MS pos early	42638		HMDB0240291	8567		0.91		0.3434	0.4244		0.656	0.7248		10	10		Xenobiotics	Chemical	100004440	6284-40-8
6179			2,4-di-tert-butylphenol	LC/MS neg	64328					4.46		0.0106	0.3207		3.6332	0.8146		100	100		Xenobiotics	Chemical	100021918	96-76-4
6206			triethanolamine	LC/MS pos early	22202	C06771	HMDB0032538	7618		4.38		0.4534	0.4601		5.2742	1.2055		100	100		Xenobiotics	Chemical	100000989	102-71-6
6209			diethyl phosphate	LC/MS neg	64496	C06608	HMDB0012209	654		1					1	1		0	10		Xenobiotics	Chemical	100006436	598-02-7
6240			4-acetamidobenzoate	LC/MS neg	57585	D03836		6918889		2.57		0.0297	0.3258		1.758	0.6848		60	60		Xenobiotics	Chemical	100009413	556-08-1
6241			thioproline	LC/MS pos early	53231		HMDB0062164	93176		0.57		0.0212	0.3251		2.4574	4.3071		80	100		Xenobiotics	Chemical	100009232	34592-47-4
6250			2-iminopiperidine	LC/MS pos early	63043			85237		1.31		0.9862	0.6319		1.9161	1.4665		100	100		Xenobiotics	Chemical	100021018	16011-96-4
6268			4-chlorobenzoic acid	LC/MS neg	63988	C02370		6318		1.64		0.35	0.4272		1.6481	1.0049		70	80		Xenobiotics	Chemical	100021784	74-11-3
6425	Partially Characterized Molecules	Partially Characterized Molecules	pentose acid*	LC/MS polar	63264	C00803	HMDB0000892	7991		0.07		0.0625	0.3517		0.4991	7.6398		60	70		Partially Characterized Molecules	Partially Characterized Molecules	100021467
6432			branched-chain, straight-chain, or cyclopropyl 10:1 fatty acid (1)*	LC/MS neg	63615					0.85		0.8687	0.6041		0.4398	0.5164		50	20		Partially Characterized Molecules	Partially Characterized Molecules	100021666
6437			GlcNAc sulfate conjugate of C21H34O2 steroid**	LC/MS neg	63699					5.85		0.2684	0.4189		2.7224	0.465		30	30		Partially Characterized Molecules	Partially Characterized Molecules	100021726
6445			bilirubin degradation product, C16H18N2O5 (1)**	LC/MS neg	64403					1.37		0.8229	0.5936		1.744	1.2715		80	90		Partially Characterized Molecules	Partially Characterized Molecules	100022003
6446			bilirubin degradation product, C16H18N2O5 (2)**	LC/MS neg	64404					1.29		0.9678	0.629		1.1437	0.8874		70	90		Partially Characterized Molecules	Partially Characterized Molecules	100022004
6448			bilirubin degradation product, C17H18N2O4 (2)**	LC/MS neg	64407					0.88		0.6176	0.5179		1.5613	1.7791		60	50		Partially Characterized Molecules	Partially Characterized Molecules	100022006
6449			bilirubin degradation product, C17H18N2O4 (3)**	LC/MS neg	64408					0.84		0.6099	0.513		1.8754	2.2263		50	50		Partially Characterized Molecules	Partially Characterized Molecules	100022007
6452			bilirubin degradation product, C16H18N2O5 (3)**	LC/MS neg	64414					1.57		0.5727	0.5007		2.1106	1.3413		80	90		Partially Characterized Molecules	Partially Characterized Molecules	100022014
6454			glutamine_degradant*	LC/MS pos early	46225					0.79		0.4307	0.4562		1.7236	2.1913		100	100		Partially Characterized Molecules	Partially Characterized Molecules	100001540	2353-44-8

## Sheet: Table S5B
Table S5B: Fecal untargeted metabolomics from pre-KD and post-KD recipient mice
Legend: Heat map of statistically significant biochemicals profiled in this study. Red and green shaded cells indicate p≤0.05 (red indicates that the mean values are significantly higher for that comparison; green values significantly lower). Light red and light green shaded cells indicate 0.05<p<0.10 (light red indicates that the mean values trend higher for that comparison; light green values t…
									X	Fold of Change	X	Statistical Values		X
										Matched Pairs t-Test		Matched Pairs t-Test			Mean Values			% Filled Values
										POST KD Mouse		POST KD Mouse			POST KD MO	PRE KD MO		POST KD MO	PRE KD MO		Super Pathway	Sub Pathway	Chemical ID	CAS
												PRE KD Mouse
Pathway Sort Order	Super Pathway	Sub Pathway	Biochemical Name	Platform	Comp ID	KEGG	HMDB	PUBCHEM		PRE KD Mouse		p-value	q-value				X			X
1	Amino Acid	Glycine, Serine and Threonine Metabolism	glycine	LC/MS pos early	58	C00037	HMDB0000123	750		0.84		0.5573	0.8975		0.8582	1.0241		100	100		Amino Acid	Glycine, Serine and Threonine Metabolism	340	56-40-6
5			sarcosine	LC/MS pos early	1516	C00213	HMDB0000271	1088		1.83		0.8547	0.9075		2.062	1.1264		60	80		Amino Acid	Glycine, Serine and Threonine Metabolism	1023	107-97-1
6			dimethylglycine	LC/MS pos early	5086	C03626	HMDB0000092	673		1.1		0.4866	0.8565		0.9925	0.9063		100	100		Amino Acid	Glycine, Serine and Threonine Metabolism	806	1118-68-9
7			betaine	LC/MS pos early	3141	C00719	HMDB0000043	247		1.68		0.0186	0.6948		1.4782	0.8813		100	100		Amino Acid	Glycine, Serine and Threonine Metabolism	799	107-43-7
10			serine	LC/MS pos early	1648	C00065	HMDB0000187	5951		0.88		0.4908	0.8608		0.9369	1.0696		100	100		Amino Acid	Glycine, Serine and Threonine Metabolism	503	56-45-1
11			N-acetylserine	LC/MS polar	37076		HMDB0002931	65249		1.31		0.9349	0.9255		1.6809	1.2798		100	100		Amino Acid	Glycine, Serine and Threonine Metabolism	100001851	97-14-3
17			threonine	LC/MS pos early	1284	C00188	HMDB0000167	6288		0.82		0.4454	0.8334		0.9125	1.1132		100	100		Amino Acid	Glycine, Serine and Threonine Metabolism	564	72-19-5
18			N-acetylthreonine	LC/MS polar	33939		HMDB0062557	152204		0.96		0.8408	0.9049		3.1453	3.2827		100	90		Amino Acid	Glycine, Serine and Threonine Metabolism	100001274	17093-74-2
29		Alanine and Aspartate Metabolism	alanine	LC/MS pos early	1126	C00041	HMDB0000161	5950		1.01		0.7408	0.8975		0.9535	0.9454		100	90		Amino Acid	Alanine and Aspartate Metabolism	811	56-41-7
31			N-acetylalanine	LC/MS polar	1585	C02847	HMDB0000766	88064		1.57		0.2159	0.7603		2.8009	1.7811		100	100		Amino Acid	Alanine and Aspartate Metabolism	1110	97-69-8
33			N,N-dimethylalanine	LC/MS pos early	63151			5488191		0.61		0.3069	0.7954		0.45	0.7371		40	50		Amino Acid	Alanine and Aspartate Metabolism	100020371	2812-31-9
36			aspartate	LC/MS pos early	443	C00049	HMDB0000191	5960		0.8		0.4517	0.8359		1.0197	1.2739		100	100		Amino Acid	Alanine and Aspartate Metabolism	234	56-84-8
37			N-acetylaspartate (NAA)	LC/MS polar	22185	C01042	HMDB0000812	65065		0.86		0.9629	0.9255		1.8468	2.1417		100	100		Amino Acid	Alanine and Aspartate Metabolism	100000787	997-55-7;997-55-7
40			asparagine	LC/MS pos early	512	C00152	HMDB0000168	6267		0.78		0.5218	0.8778		1.1381	1.4592		100	100		Amino Acid	Alanine and Aspartate Metabolism	917	70-47-3
42			N-acetylasparagine	LC/MS pos early	33942		HMDB0006028	99715		1.15		0.2996	0.7929		1.1205	0.9715		100	100		Amino Acid	Alanine and Aspartate Metabolism	100001257	4033-40-3
44		Glutamate Metabolism	glutamate	LC/MS pos early	57	C00025 C00217	HMDB0000148	33032		0.92		0.9779	0.9255		0.9499	1.028		100	100		Amino Acid	Glutamate Metabolism	561	56-86-0
45			glutamine	LC/MS pos early	53	C00064	HMDB0000641	5961		0.92		0.7733	0.8975		0.9049	0.9818		100	100		Amino Acid	Glutamate Metabolism	563	56-85-9
47			N-acetylglutamate	LC/MS pos early	15720	C00624	HMDB0001138	70914		1.15		0.6115	0.8975		1.4651	1.273		100	100		Amino Acid	Glutamate Metabolism	100000282	5817-08-03
48			N-acetylglutamine	LC/MS polar	33943	C02716	HMDB0006029	182230		0.96		0.3786	0.8117		1.1477	1.1965		100	100		Amino Acid	Glutamate Metabolism	100001253	2490-97-3
51			4-hydroxyglutamate	LC/MS pos early	40499	C03079	HMDB0001344	439902		0.79		0.6446	0.8975		1.3992	1.7728		90	100		Amino Acid	Glutamate Metabolism	100002544	2485-33-8
54			glutamate, gamma-methyl ester	LC/MS pos early	33487		HMDB0061715	68662		0.71		0.1555	0.7603		0.9271	1.3029		100	100		Amino Acid	Glutamate Metabolism	100001103	1499-55-4;1499-55-4
55			N-acetyl-aspartyl-glutamate (NAAG)	LC/MS neg	35665	C12270	HMDB0001067	188803		0.88		0.6734	0.8975		1.1227	1.2704		90	90		Amino Acid	Glutamate Metabolism	100001612	3106-85-2
58			carboxyethyl-GABA	LC/MS pos early	40007		HMDB0002201	2572		1.04		0.9759	0.9255		1.1464	1.0997		100	100		Amino Acid	Glutamate Metabolism	100003260	4386-03-02
62			S-1-pyrroline-5-carboxylate	LC/MS pos early	42370	C04322	HMDB0001301	11966181		1.21		0.6752	0.8975		1.1687	0.9628		80	80		Amino Acid	Glutamate Metabolism	35	2906-39-0
66			succinylglutamine	LC/MS pos early	55014					0.91		0.6448	0.8975		0.6311	0.6902		80	50		Amino Acid	Glutamate Metabolism	100010853
70		Histidine Metabolism	histidine	LC/MS neg	59	C00135	HMDB0000177	6274		1.02		0.8986	0.9197		1.0579	1.039		100	100		Amino Acid	Histidine Metabolism	355	5934-29-2
73			N-acetylhistidine	LC/MS pos early	33946	C02997	HMDB0032055	75619		1.09		0.9411	0.9255		1.118	1.0242		100	100		Amino Acid	Histidine Metabolism	100001293	39145-52-3
75			N-acetyl-3-methylhistidine*	LC/MS pos early	43256		HMDB0240341	193270		1.44		0.0622	0.7129		1.1908	0.8266		100	80		Amino Acid	Histidine Metabolism	100002204	37841-04-6
76			N-acetyl-1-methylhistidine*	LC/MS pos early	43255		HMDB0240340	53859791		1.97		0.0287	0.6948		1.7255	0.8773		100	90		Amino Acid	Histidine Metabolism	100004299
78			trans-urocanate	LC/MS polar	607	C00785	HMDB0000301	736715		0.82		0.9956	0.9255		1.8991	2.3184		100	100		Amino Acid	Histidine Metabolism	537	104-98-3
79			cis-urocanate	LC/MS pos early	40410		HMDB0034174	1549103		0.84		0.8408	0.9049		2.2394	2.6808		100	100		Amino Acid	Histidine Metabolism	100003425	7699-35-6
80			imidazole propionate	LC/MS pos early	40730		HMDB0002271	70630		1.25		0.9475	0.9255		1.6848	1.3467		100	100		Amino Acid	Histidine Metabolism	100003434	1074-59-5
81			formiminoglutamate	LC/MS pos early	43493	C00439	HMDB0000854	439233		0.85		0.9751	0.9255		1.194	1.3995		100	100		Amino Acid	Histidine Metabolism	100002500	816-90-0
83			imidazole lactate	LC/MS pos early	15716	C05568	HMDB0002320	793		1.91		0.0306	0.6948		1.5995	0.8362		100	100		Amino Acid	Histidine Metabolism	100000263	14403-45-3
91			1-methyl-4-imidazoleacetate	LC/MS pos early	32350	C05828	HMDB0002820	75810		0.97		0.6749	0.8975		1.0324	1.06		100	100		Amino Acid	Histidine Metabolism	100001208	2625-49-2
92			1-methyl-5-imidazoleacetate	LC/MS pos early	62946		HMDB04988	6451814		1.12		0.7762	0.8975		2.7356	2.4351		100	100		Amino Acid	Histidine Metabolism	100002910	4200-48-0
93			1-methyl-5-imidazolelactate	LC/MS pos early	64596					1.29		0.4285	0.8334		1.1944	0.925		100	100		Amino Acid	Histidine Metabolism	100021478	2022510-60-5
96			1-ribosyl-imidazoleacetate*	LC/MS pos early	61868	C05131	HMDB0002331	440569		0.8		0.3824	0.8117		1.7283	2.1609		90	80		Amino Acid	Histidine Metabolism	100001668	29605-99-0
97			4-imidazoleacetate	LC/MS pos early	32349	C02835	HMDB0002024	96215		0.53		0.7528	0.8975		1.7969	3.405		100	100		Amino Acid	Histidine Metabolism	100001207	645-65-8
101			N-acetylhistamine	LC/MS pos early	48679	C05135	HMDB0013253	69602		0.85		0.2937	0.7929		0.9504	1.1181		80	90		Amino Acid	Histidine Metabolism	100006123	673-49-4
105		Lysine Metabolism	lysine	LC/MS pos early	1301	C00047 C00739	HMDB0003405	5962		0.89		0.6427	0.8975		0.9547	1.0764		100	100		Amino Acid	Lysine Metabolism	407	56-87-1
106			N2-acetyllysine	LC/MS neg	36751	C12989	HMDB0000446	92907		1.24		0.153	0.7603		1.2819	1.0339		100	100		Amino Acid	Lysine Metabolism	100001721	1946-82-3
107			N6-acetyllysine	LC/MS neg	36752	C02727	HMDB0000206	92832		1.03		0.6501	0.8975		1.0324	0.9999		80	90		Amino Acid	Lysine Metabolism	100001734	692-04-6
109			N2-acetyl,N6-methyllysine	LC/MS pos early	62954					1.07		0.5829	0.8975		1.0082	0.9395		80	50		Amino Acid	Lysine Metabolism	100020546
110			N2-acetyl,N6,N6-dimethyllysine	LC/MS pos early	63254					0.97		0.9592	0.9255		1.0524	1.0796		100	100		Amino Acid	Lysine Metabolism	100020545
111			N2,N6-diacetyllysine	LC/MS neg	48455			91827		1.45		0.0126	0.6948		1.307	0.9029		100	100		Amino Acid	Lysine Metabolism	100006124	499-86-5
112			N6-formyllysine	LC/MS pos early	17895			70923		1.46		0.044	0.7129		1.2433	0.8521		100	100		Amino Acid	Lysine Metabolism	100000486	1190-48-3
114			N6-methyllysine	LC/MS pos early	62860	C02728	HMDB0002038	164795		1.17		0.2193	0.7637		1.0932	0.934		100	100		Amino Acid	Lysine Metabolism	100003415	1188-07-4
116			N6,N6,N6-trimethyllysine	LC/MS pos early	1498	C03793	HMDB0001325	440120		1.22		0.3747	0.8117		1.4705	1.2044		100	100		Amino Acid	Lysine Metabolism	189	23284-33-5
117			hydroxy-N6,N6,N6-trimethyllysine*	LC/MS pos early	62959					1.06		0.5273	0.8792		0.913	0.864		100	80		Amino Acid	Lysine Metabolism	100021123
119			5-hydroxylysine	LC/MS pos early	15685	C16741	HMDB0000450	3032849		1.03		0.8423	0.9049		1.1472	1.1165		100	100		Amino Acid	Lysine Metabolism	100000054	13204-98-3
120			5-(galactosylhydroxy)-lysine	LC/MS pos early	43582			66995551		0.8		0.8783	0.9108		1.3869	1.7417		30	30		Amino Acid	Lysine Metabolism	100002462	32448-36-5
121			fructosyllysine	LC/MS pos early	46227		HMDB0034879	9839580		1.21		0.3987	0.8293		1.1306	0.9316		100	100		Amino Acid	Lysine Metabolism	100005373	21291-40-7
122			saccharopine	LC/MS neg	1495	C00449	HMDB0000279	160556		0.41		0.3062	0.7954		0.5486	1.3232		10	30		Amino Acid	Lysine Metabolism	392	997-68-2
125			2-oxoadipate	LC/MS neg	38347	C00322	HMDB0000225	71		0.94		0.8947	0.9197		0.8753	0.9314		80	70		Amino Acid	Lysine Metabolism	92	3184-35-8
127			glutarylcarnitine (C5-DC)	LC/MS pos early	44664		HMDB0013130	71317118		1.21		0.2352	0.7728		1.0472	0.8687		100	100		Amino Acid	Lysine Metabolism	100001593	102636-82-8
131			pipecolate	LC/MS pos early	1444		HMDB0000070			0.57		0.2413	0.7775		0.9065	1.595		100	100		Amino Acid	Lysine Metabolism	1025	4043-87-2
133			6-oxopiperidine-2-carboxylate	LC/MS neg	43231		HMDB0061705	3014237		1.91		0.0721	0.7316		1.4006	0.7348		70	40		Amino Acid	Lysine Metabolism	100004499	34622-39-4
134			cadaverine	LC/MS pos early	15308	C01672	HMDB0002322	273		0.95		0.8195	0.8975		0.79	0.8285		80	60		Amino Acid	Lysine Metabolism	100000110	462-94-2;1476-39-7
135			N-acetyl-cadaverine	LC/MS pos early	43530		HMDB0002284	10374713		0.55		0.6543	0.8975		0.9797	1.7747		100	90		Amino Acid	Lysine Metabolism	100002249	32343-73-0
136			5-aminovalerate	LC/MS pos early	18319	C00431	HMDB0003355	138		1.19		0.7586	0.8975		0.9362	0.7845		80	90		Amino Acid	Lysine Metabolism	100000454	660-88-8
140		Phenylalanine Metabolism	phenylalanine	LC/MS pos early	64	C00079	HMDB0000159	6140		0.93		0.8311	0.9043		0.8828	0.9459		100	100		Amino Acid	Phenylalanine Metabolism	460	63-91-2
141			N-acetylphenylalanine	LC/MS neg	33950	C03519	HMDB0000512	74839		0.82		0.4829	0.8565		1.3961	1.7116		100	100		Amino Acid	Phenylalanine Metabolism	100001256	2018-61-3
150			phenylpyruvate	LC/MS neg	566	C00166	HMDB0000205	997		1.01		0.8157	0.8975		0.9741	0.9646		100	100		Amino Acid	Phenylalanine Metabolism	241	156-06-9
151			phenyllactate (PLA)	LC/MS neg	22130	C05607	HMDB0000779 HMDB0000563	3848		3.44		0.0833	0.7316		2.0284	0.5902		90	90		Amino Acid	Phenylalanine Metabolism	100000774	828-01-3
154			phenethylamine	LC/MS pos early	12142	C05332	HMDB0012275	1001		0.59		0.0674	0.7129		0.7257	1.2216		70	90		Amino Acid	Phenylalanine Metabolism	1207	64-04-0
155			phenylacetate	LC/MS neg	57745	C07086	HMDB0000209	999		1.14		0.3543	0.8117		0.9707	0.8533		70	70		Amino Acid	Phenylalanine Metabolism	100000011	103-82-2
156			2-hydroxyphenylacetate	LC/MS polar	1432	C05852	HMDB0000669	11970		1.03		0.792	0.8975		0.9397	0.9101		100	100		Amino Acid	Phenylalanine Metabolism	235	614-75-5
158			3-hydroxyphenylacetate	LC/MS polar	1413	C05593	HMDB0000440	12122		1.11		0.1432	0.7603		0.9158	0.8277		70	20		Amino Acid	Phenylalanine Metabolism	114	621-37-4
159			4-hydroxyphenylacetate	LC/MS neg	541	C00642	HMDB0000020	127		1.41		0.1032	0.7316		0.9185	0.6511		80	70		Amino Acid	Phenylalanine Metabolism	144	156-38-7
162		Tyrosine Metabolism	tyrosine	LC/MS pos early	1299	C00082	HMDB0000158	6057		0.94		0.9044	0.9197		0.8937	0.9498		100	100		Amino Acid	Tyrosine Metabolism	815	60-18-4
163			N-acetyltyrosine	LC/MS neg	32390		HMDB0000866	68310		0.65		0.3436	0.8053		1.0466	1.6105		80	80		Amino Acid	Tyrosine Metabolism	100001104	537-55-3
170			tyramine	LC/MS pos early	1603	C00483	HMDB0000306	5610		0.73		0.3762	0.8117		3.1262	4.2691		100	100		Amino Acid	Tyrosine Metabolism	1133	60-19-5
175			4-hydroxyphenylpyruvate	LC/MS neg	1669	C01179	HMDB0000707	979		0.86		0.6969	0.8975		1.0277	1.2006		100	100		Amino Acid	Tyrosine Metabolism	1141	156-39-8
176			tyrosol	LC/MS neg	41515	C06044	HMDB0004284	10393		0.81		0.3687	0.8117		0.7962	0.9802		50	60		Amino Acid	Tyrosine Metabolism	100003493	501-94-0
181			3-(4-hydroxyphenyl)lactate	LC/MS neg	32197	C03672	HMDB0000755	9378		1.31		0.819	0.8975		1.1255	0.8619		100	100		Amino Acid	Tyrosine Metabolism	240	6482-98-0
190			phenol sulfate	LC/MS neg	32553	C02180	HMDB0060015	74426		0.61		0.766	0.8975		0.6451	1.0613		30	30		Amino Acid	Tyrosine Metabolism	100001510	937-34-8
216			o-tyrosine	LC/MS pos early	43392		HMDB0006050	91482		0.77		0.3212	0.7954		0.9024	1.1706		90	100		Amino Acid	Tyrosine Metabolism	100004290	2370-61-8
225			p-cresol glucuronide*	LC/MS neg	48841		HMDB0011686	154035		1.72		0.0585	0.7129		1.2811	0.7446		60	10		Amino Acid	Tyrosine Metabolism	100006191	17680-99-8
226			tyramine O-sulfate	LC/MS neg	48408		HMDB0006409	153005		1.63		0.4487	0.8349		4.1511	2.544		30	40		Amino Acid	Tyrosine Metabolism	100006092	30223-92-8
227			N-formylphenylalanine	LC/MS neg	48433		HMDB0240317	7064571;759256		1.59		0.0326	0.6948		1.428	0.896		100	100		Amino Acid	Tyrosine Metabolism	100006056	13200-85-6
230			4-hydroxycinnamate sulfate	LC/MS neg	48410			6070438		1.41		0.4439	0.8334		1.018	0.7233		80	60		Amino Acid	Tyrosine Metabolism	100006095	376374-66-2
231			3,4-dihydroxyphenylacetate sulfate	LC/MS polar	48736			193283		1.7		0.1023	0.7316		1.2363	0.7283		90	60		Amino Acid	Tyrosine Metabolism	100006254	38339-04-7
232			4-hydroxyphenylacetate sulfate	LC/MS neg	53027					1.7		0.1518	0.7603		1.681	0.9885		100	90		Amino Acid	Tyrosine Metabolism	100006633
234			3-hydroxyphenylacetate sulfate	LC/MS neg	52921					1.75		0.318	0.7954		1.4195	0.8115		70	60		Amino Acid	Tyrosine Metabolism	100006634
254		Tryptophan Metabolism	tryptophan	LC/MS pos early	54	C00078	HMDB0000929	6305		0.92		0.7441	0.8975		0.9695	1.0525		100	100		Amino Acid	Tryptophan Metabolism	565	73-22-3
255			N-acetyltryptophan	LC/MS neg	33959	C03137	HMDB0013713	439917;700653		0.7		0.0599	0.7129		1.9148	2.743		70	90		Amino Acid	Tryptophan Metabolism	100001254	1218-34-4
267			kynurenine	LC/MS pos early	15140	C00328	HMDB0000684	161166		0.85		0.2759	0.7806		0.8889	1.0501		100	100		Amino Acid	Tryptophan Metabolism	100000265	2922-83-0
272			kynurenate	LC/MS neg	1417	C01717	HMDB0000715	3845		0.98		0.942	0.9255		1.0153	1.0411		100	100		Amino Acid	Tryptophan Metabolism	98	492-27-3
275			anthranilate	LC/MS pos early	57746	C00108	HMDB0001123	227		0.97		0.6584	0.8975		1.1377	1.1735		90	90		Amino Acid	Tryptophan Metabolism	1258	118-92-3
278			xanthurenate	LC/MS pos early	15679	C02470	HMDB0000881	5699		0.66		0.6535	0.8975		1.0642	1.62		100	100		Amino Acid	Tryptophan Metabolism	100000015	59-007
282			picolinate	LC/MS pos early	1512	C10164	HMDB0002243	1018		0.94		0.7241	0.8975		0.9938	1.0562		100	100		Amino Acid	Tryptophan Metabolism	1022	98-98-6
285			5-hydroxypicolinic acid	LC/MS pos early	63160			268740		1.35		0.0237	0.6948		1.3668	1.0125		100	100		Amino Acid	Tryptophan Metabolism	100021277	15069-92-8
287			serotonin	LC/MS pos early	2342	C00780	HMDB0000259	5202		0.82		0.7289	0.8975		0.9404	1.1503		100	100		Amino Acid	Tryptophan Metabolism	504	153-98-0
290			5-hydroxyindoleacetate	LC/MS pos early	437	C05635	HMDB0000763	1826		0.74		0.5641	0.8975		0.8584	1.1543		90	90		Amino Acid	Tryptophan Metabolism	71	54-16-0
294			tryptamine	LC/MS pos early	6104	C00398	HMDB0000303	1150		0.3		0.1479	0.7603		0.5903	1.953		40	80		Amino Acid	Tryptophan Metabolism	1095	61-54-1
298			indolelactate	LC/MS neg	18349	C02043	HMDB0000671	92904		1.12		0.7834	0.8975		1.1194	0.9998		90	100		Amino Acid	Tryptophan Metabolism	100000463	832-97-3
299			indoleacetate	LC/MS neg	27513	C00954	HMDB0000197	802		0.82		0.8351	0.9049		1.0174	1.2404		80	70		Amino Acid	Tryptophan Metabolism	100001034	6505-45-9
316			indole-3-carboxylate	LC/MS neg	38116	C19837	HMDB0003320	69867		0.78		0.5487	0.8975		0.8634	1.1121		70	80		Amino Acid	Tryptophan Metabolism	100002185	771-50-6
322			3-indoxyl sulfate	LC/MS neg	27672		HMDB0000682	10258		1.74		0.1222	0.7603		0.8906	0.5123		60	20		Amino Acid	Tryptophan Metabolism	100000467	2642-37-7
332		Leucine, Isoleucine and Valine Metabolism	leucine	LC/MS pos early	60	C00123	HMDB0000687	6106		0.93		0.8173	0.8975		0.9277	0.9927		100	100		Amino Acid	Leucine, Isoleucine and Valine Metabolism	397	61-90-5
336			N-acetylleucine	LC/MS neg	1587	C02710	HMDB0011756	70912		1.43		0.6133	0.8975		1.8547	1.2998		90	90		Amino Acid	Leucine, Isoleucine and Valine Metabolism	1082	1188-21-2
343			4-methyl-2-oxopentanoate	LC/MS neg	22116	C00233	HMDB0000695	70		1.15		0.6839	0.8975		1.2312	1.067		100	100		Amino Acid	Leucine, Isoleucine and Valine Metabolism	100000551	816-66-0
347			alpha-hydroxyisocaproate	LC/MS neg	22132	C03264	HMDB0000665 HMDB0000624 HMDB00746	92779;83697;439960		1.14		0.9721	0.9255		1.8577	1.6249		90	90		Amino Acid	Leucine, Isoleucine and Valine Metabolism	100000706	10303-64-7
351			isovalerate (i5:0)	LC/MS neg	44656	C08262	HMDB0000718	10430		1.26		0.2447	0.7776		0.9503	0.7525		100	100		Amino Acid	Leucine, Isoleucine and Valine Metabolism	100000708	503-74-2
353			isovalerylglycine	LC/MS neg	35107		HMDB00678	546304		1.41		0.0372	0.6948		1.3173	0.9312		100	100		Amino Acid	Leucine, Isoleucine and Valine Metabolism	100001452	16284-60-9
354			isovalerylcarnitine (C5)	LC/MS pos early	34407	C20826	HMDB0000688	169235		0.93		0.3818	0.8117		0.9724	1.048		80	80		Amino Acid	Leucine, Isoleucine and Valine Metabolism	100001393	31023-24-2
363			beta-hydroxyisovalerate	LC/MS polar	12129		HMDB0000754	69362		0.92		0.9294	0.9255		0.8507	0.9253		100	100		Amino Acid	Leucine, Isoleucine and Valine Metabolism	1442	625-08-1
385			isoleucine	LC/MS pos early	1125	C16424 C00407 C06418	HMDB0000172	6306		0.97		0.914	0.9197		0.9478	0.9786		100	100		Amino Acid	Leucine, Isoleucine and Valine Metabolism	376	73-32-5
387			N-acetylisoleucine	LC/MS neg	33967		HMDB0061684	306109		1.27		0.7541	0.8975		3.3507	2.6422		90	100		Amino Acid	Leucine, Isoleucine and Valine Metabolism	100001276	3077-46-1
394			3-methyl-2-oxovalerate	LC/MS neg	15676	C00671 C06008 C03465	HMDB0000491	440877;439286		1.03		0.9896	0.9255		1.3051	1.271		100	100		Amino Acid	Leucine, Isoleucine and Valine Metabolism	100000036	1460-34-0;51829-07-3
395			2-hydroxy-3-methylvalerate	LC/MS neg	36746		HMDB0000317	164623		1		0.9775	0.9255		2.1549	2.1452		90	80		Amino Acid	Leucine, Isoleucine and Valine Metabolism	100001541	488-15-3
397			2-methylbutyrylcarnitine (C5)	LC/MS pos early	45095		HMDB0000378	6426901		1.76		0.0493	0.7129		1.2795	0.726		90	70		Amino Acid	Leucine, Isoleucine and Valine Metabolism	100001509	31023-25-3
405			3-hydroxy-2-ethylpropionate	LC/MS polar	32397		HMDB0000396	188979		1.07		0.7177	0.8975		0.9589	0.8979		90	80		Amino Acid	Leucine, Isoleucine and Valine Metabolism	100001170	4374-62-3
407			ethylmalonate	LC/MS polar	15765		HMDB0000622	11756		0.88		0.6745	0.8975		1.0464	1.1886		100	100		Amino Acid	Leucine, Isoleucine and Valine Metabolism	2054	601-75-2
410			methylsuccinate	LC/MS polar	15745		HMDB0001844	10349		1.27		0.9892	0.9255		1.9431	1.5339		100	100		Amino Acid	Leucine, Isoleucine and Valine Metabolism	2051	498-21-5
416			valine	LC/MS pos early	1649	C00183	HMDB0000883	6287		0.88		0.6861	0.8975		0.9042	1.026		100	100		Amino Acid	Leucine, Isoleucine and Valine Metabolism	566	72-18-4
417			N-acetylvaline	LC/MS neg	1591		HMDB0011757	66789		1.23		0.951	0.9255		4.3468	3.5204		80	90		Amino Acid	Leucine, Isoleucine and Valine Metabolism	1084	96-81-1
423			3-methyl-2-oxobutyrate	LC/MS polar	44526	C00141	HMDB0000019	49		0.9		0.6568	0.8975		1.2903	1.4398		100	100		Amino Acid	Leucine, Isoleucine and Valine Metabolism	100000936	3715-29-5
424			alpha-hydroxyisovalerate	LC/MS polar	46537		HMDB0000407	99823		1.17		0.5708	0.8975		1.2451	1.068		100	90		Amino Acid	Leucine, Isoleucine and Valine Metabolism	100001300	600-37-3
426			isobutyrylcarnitine (C4)	LC/MS pos early	33441		HMDB0000736	168379		1.29		0.1358	0.7603		2.0601	1.5986		100	90		Amino Acid	Leucine, Isoleucine and Valine Metabolism	100001055	25518-49-4
427			isobutyrylglycine	LC/MS neg	35437		HMDB0000730	10855600		1.39		0.0814	0.7316		1.2879	0.9247		100	90		Amino Acid	Leucine, Isoleucine and Valine Metabolism	100001590	15926-18-8
428			3-hydroxyisobutyrate	LC/MS polar	1549	C01188 C06001	HMDB0000023 HMDB0000336	11966314		1.3		0.1191	0.7566		1.0289	0.7941		100	60		Amino Acid	Leucine, Isoleucine and Valine Metabolism	111	2068-83-9
434		Methionine, Cysteine, SAM and Taurine Metabolism	methionine	LC/MS pos early	1302	C00073	HMDB0000696	6137		0.85		0.4134	0.8293		0.8944	1.0482		100	100		Amino Acid	Methionine, Cysteine, SAM and Taurine Metabolism	415	63-68-3
435			N-acetylmethionine	LC/MS neg	1589	C02712	HMDB0011745	448580		1.11		0.8141	0.8975		2.34	2.1036		100	100		Amino Acid	Methionine, Cysteine, SAM and Taurine Metabolism	1083	65-82-7
437			N-formylmethionine	LC/MS neg	2829	C03145	HMDB0001015	439750		1.04		0.5904	0.8975		1.0426	0.999		100	100		Amino Acid	Methionine, Cysteine, SAM and Taurine Metabolism	194	4289-98-9
439			methionine sulfone	LC/MS pos early	44878		HMDB0062174	69961		0.98		0.5428	0.8939		1.0334	1.0539		100	100		Amino Acid	Methionine, Cysteine, SAM and Taurine Metabolism	100004635	820-10-0
440			methionine sulfoxide	LC/MS pos early	18374	C02989	HMDB0002005	158980		0.95		0.8418	0.9049		0.9597	1.0059		100	100		Amino Acid	Methionine, Cysteine, SAM and Taurine Metabolism	100000039	3226-65-1
441			N-acetylmethionine sulfoxide	LC/MS pos early	45428			11902949		0.79		0.2157	0.7603		1.1578	1.4725		100	100		Amino Acid	Methionine, Cysteine, SAM and Taurine Metabolism	100005463	108646-71-5
442			4-methylthio-2-oxobutanoate	LC/MS neg	40732	C01180	HMDB0001553	473		0.8		0.1898	0.7603		0.9676	1.217		100	100		Amino Acid	Methionine, Cysteine, SAM and Taurine Metabolism	100003712	583-92-6
449			2-hydroxy-4-(methylthio)butanoic acid	LC/MS polar	63739		HMDB0037115	11427		0.74		0.8106	0.8975		1.0533	1.4322		90	100		Amino Acid	Methionine, Cysteine, SAM and Taurine Metabolism	100021372	583-91-5
450			homocysteine	LC/MS pos early	15128	C00155	HMDB0000742	778		0.81		0.2279	0.7637		0.9859	1.2134		70	80		Amino Acid	Methionine, Cysteine, SAM and Taurine Metabolism	311	454-29-5
453			cystathionine	LC/MS pos early	15705	C02291	HMDB0000099	439258		0.86		0.5792	0.8975		0.994	1.1544		100	100		Amino Acid	Methionine, Cysteine, SAM and Taurine Metabolism	310	535-34-2
454			alpha-ketobutyrate	LC/MS polar	4968	C00109	HMDB0000005	58		1.59		0.6108	0.8975		1.3277	0.8359		70	80		Amino Acid	Methionine, Cysteine, SAM and Taurine Metabolism	796	600-18-0
455			cysteine	LC/MS pos early	1868	C00097	HMDB0000574	5862		1.2		0.2316	0.7723		1.2898	1.0712		100	100		Amino Acid	Methionine, Cysteine, SAM and Taurine Metabolism	800	52-90-4;56-89-3
456			N-acetylcysteine	LC/MS pos early	1586	C06809	HMDB0001890	12035		1.12		0.5841	0.8975		1.048	0.9338		100	100		Amino Acid	Methionine, Cysteine, SAM and Taurine Metabolism	1107	616-91-1
461			cysteine s-sulfate	LC/MS neg	22176	C05824	HMDB0000731	115015		1.02		0.8378	0.9049		0.9928	0.97		100	100		Amino Acid	Methionine, Cysteine, SAM and Taurine Metabolism	100000808	1637-71-4
462			cystine	LC/MS pos early	56	C00491	HMDB0000192	67678		0.43		0.7601	0.8975		1.2761	2.9639		90	70		Amino Acid	Methionine, Cysteine, SAM and Taurine Metabolism	279	56-89-3
468			cysteine sulfinic acid	LC/MS pos early	37443	C00606	HMDB0000996	109		1.26		0.1684	0.7603		1.2831	1.0184		100	100		Amino Acid	Methionine, Cysteine, SAM and Taurine Metabolism	100002113	207121-48-0
470			hypotaurine	LC/MS pos early	590	C00519	HMDB0000965	107812		1.07		0.9751	0.9255		1.632	1.5195		80	80		Amino Acid	Methionine, Cysteine, SAM and Taurine Metabolism	358	300-84-5
471			taurine	LC/MS pos early	2125	C00245	HMDB0000251	1123		0.73		0.9973	0.9255		1.595	2.1987		100	100		Amino Acid	Methionine, Cysteine, SAM and Taurine Metabolism	512	107-35-7
473			N-acetyltaurine	LC/MS polar	48187		HMDB0240253	159864		0.92		0.4269	0.8334		0.9427	1.0208		100	90		Amino Acid	Methionine, Cysteine, SAM and Taurine Metabolism	100005466
476			succinoyltaurine	LC/MS polar	63678					1.21		0.7226	0.8975		1.3418	1.1108		90	80		Amino Acid	Methionine, Cysteine, SAM and Taurine Metabolism	100021220
481			3-sulfo-alanine	LC/MS pos early	47089	C00506	HMDB0002757	72886		0.98		0.7016	0.8975		1.0531	1.0728		100	100		Amino Acid	Methionine, Cysteine, SAM and Taurine Metabolism	382	498-40-8
483		Urea cycle; Arginine and Proline Metabolism	arginine	LC/MS pos early	1638	C00062	HMDB0000517	6322		0.97		0.5994	0.8975		0.9189	0.9447		100	100		Amino Acid	Urea cycle; Arginine and Proline Metabolism	231	1119-34-2
484			argininosuccinate	LC/MS pos early	15497	C03406	HMDB0000052	60150382		0.74		0.6352	0.8975		0.3725	0.504		20	20		Amino Acid	Urea cycle; Arginine and Proline Metabolism	232	156637-58-0
485			urea	LC/MS pos early	1670	C00086	HMDB0000294	1176		1.77		0.1078	0.7316		0.8227	0.4635		70	50		Amino Acid	Urea cycle; Arginine and Proline Metabolism	533	57-13-6
487			ornithine	LC/MS pos early	1493	C00077	HMDB0000214	6262		0.99		0.8277	0.9036		2.1896	2.2217		100	100		Amino Acid	Urea cycle; Arginine and Proline Metabolism	444	3184-13-2
489			3-amino-2-piperidone	LC/MS pos early	62853		HMDB0000323	5200225		1.19		0.9123	0.9197		1.1153	0.9387		90	100		Amino Acid	Urea cycle; Arginine and Proline Metabolism	100020361	1892-22-4
491			2-oxoarginine*	LC/MS pos early	55072	C03771	HMDB0004225	558		0.89		0.473	0.8513		1.0461	1.1692		100	100		Amino Acid	Urea cycle; Arginine and Proline Metabolism	100002784	3715-10-04
492			citrulline	LC/MS pos early	2132	C00327	HMDB0000904	9750		0.74		0.7077	0.8975		0.9844	1.3271		100	100		Amino Acid	Urea cycle; Arginine and Proline Metabolism	391	372-75-8
494			homocitrulline	LC/MS pos early	22138	C02427	HMDB0000679	65072		0.64		0.227	0.7637		0.9453	1.4685		80	80		Amino Acid	Urea cycle; Arginine and Proline Metabolism	100000963	1190-49-4
495			proline	LC/MS pos early	1898	C00148 C000763	HMDB0000162 HMDB0003411	145742;614;8988		1.09		0.5139	0.8778		1.0498	0.9588		100	100		Amino Acid	Urea cycle; Arginine and Proline Metabolism	480	147-85-3
498			dimethylarginine (SDMA + ADMA)	LC/MS pos early	36808	C21189 C03626	HMDB0003334 HMDB0001539	123831;169148		1.14		0.4469	0.8339		1.6728	1.4696		100	100		Amino Acid	Urea cycle; Arginine and Proline Metabolism	100001810	102783-24-4
499			N-acetylarginine	LC/MS pos early	33953	C02562	HMDB0004620	67427		1.14		0.9073	0.9197		1.8588	1.6363		100	100		Amino Acid	Urea cycle; Arginine and Proline Metabolism	100001266	155-84-0
504			N-acetylcitrulline	LC/MS neg	48434	C15532 C02851	HMDB0000856	656979		1.14		0.1903	0.7603		1.1572	1.0114		100	90		Amino Acid	Urea cycle; Arginine and Proline Metabolism	100001577	33965-42-3
505			N-acetylproline	LC/MS pos early	34387		HMDB0094701	322640		1.03		0.907	0.9197		1.138	1.1039		100	100		Amino Acid	Urea cycle; Arginine and Proline Metabolism	100001334	1074-79-9
508			N-delta-acetylornithine	LC/MS neg	43249	C00437	HMDB0003357	9920500		0.85		0.9672	0.9255		1.0398	1.2294		100	90		Amino Acid	Urea cycle; Arginine and Proline Metabolism	100004523
513			trans-4-hydroxyproline	LC/MS pos early	32306	C01157	HMDB0000725	5810		1.16		0.7139	0.8975		1.1652	1.0032		100	100		Amino Acid	Urea cycle; Arginine and Proline Metabolism	1001	51-35-4
515			pro-hydroxy-pro	LC/MS pos early	35127		HMDB0006695	11902893		1.84		0.4393	0.8334		0.5432	0.2955		40	40		Amino Acid	Urea cycle; Arginine and Proline Metabolism	100001167	18684-24-7
518			N-methylproline	LC/MS pos early	37431		HMDB0094696	643474		0.37		0.0437	0.7129		1.2948	3.5158		50	80		Amino Acid	Urea cycle; Arginine and Proline Metabolism	100001956	475-11-6
519			N,N,N-trimethyl-alanylproline betaine (TMAP)	LC/MS pos early	62947		HMDB0240365			1.41		0.1002	0.7316		1.065	0.7573		100	100		Amino Acid	Urea cycle; Arginine and Proline Metabolism	100020217
522			argininate*	LC/MS pos early	57461		HMDB0003148	160437		2.42		0.0096	0.6948		7.4984	3.0946		100	100		Amino Acid	Urea cycle; Arginine and Proline Metabolism	100002769	157-07-3
527		Creatine Metabolism	guanidinoacetate	LC/MS pos early	43802	C00581	HMDB0000128	763		0.99		0.736	0.8975		1.3017	1.3177		100	100		Amino Acid	Creatine Metabolism	344	352-97-6
528			creatine	LC/MS pos early	27718	C00300	HMDB0000064	586		1.59		0.1145	0.7566		3.7546	2.3606		100	100		Amino Acid	Creatine Metabolism	1221	57-00-1
529			creatinine	LC/MS pos early	513	C00791	HMDB0000562	588		1.84		0.1255	0.7603		8.116	4.4146		100	100		Amino Acid	Creatine Metabolism	275	60-27-5
534		Polyamine Metabolism	agmatine	LC/MS pos early	15496	C00179	HMDB0001432	199		0.89		0.8386	0.9049		0.8465	0.9504		60	70		Amino Acid	Polyamine Metabolism	100000103	2482-00-0
535			acetylagmatine	LC/MS pos early	62698	C02131		439661		0.64		0.2057	0.7603		0.7853	1.2302		60	60		Amino Acid	Polyamine Metabolism	100005945	3031-89-8
537			putrescine	LC/MS pos early	1408	C00134	HMDB0001414	1045		1.98		0.667	0.8975		1.9874	1.0018		80	90		Amino Acid	Polyamine Metabolism	49	110-60-1
538			N-acetylputrescine	LC/MS pos early	37496	C02714	HMDB0002064	122356		1.12		0.8031	0.8975		1.25	1.1124		100	100		Amino Acid	Polyamine Metabolism	192	18233-70-0
540			butyrylputrescine/isobutyrylputrescine	LC/MS pos early	64281					1.11		0.7445	0.8975		1.5397	1.3901		80	60		Amino Acid	Polyamine Metabolism	100021922
542			N-carbamoylputrescine	LC/MS pos early	63854	C00436	HMDB0033458	502		0.66		0.3566	0.8117		0.9694	1.4595		100	100		Amino Acid	Polyamine Metabolism	100021503
544			N-acetyl-isoputreanine	LC/MS pos early	62309			131802901		0.91		0.3826	0.8117		0.9524	1.0439		100	100		Amino Acid	Polyamine Metabolism	100020487
545			spermidine	LC/MS pos early	485	C00315	HMDB0001257	1102		0.74		0.3848	0.8125		0.9774	1.318		100	100		Amino Acid	Polyamine Metabolism	50	124-20-9
549			diacetylspermidine*	LC/MS pos early	62105	C03413	HMDB0002172	132680		0.65		0.494	0.8621		0.9022	1.3954		100	100		Amino Acid	Polyamine Metabolism	100020242
550			(N(1) + N(8))-acetylspermidine	LC/MS pos early	57814	C00612 C01029	HMDB0001276 HMDB0002189	123689;496		0.79		0.378	0.8117		0.8076	1.0213		100	100		Amino Acid	Polyamine Metabolism	100016038
552			spermine	LC/MS pos early	603	C00750	HMDB0001256	1103		1.34		0.1932	0.7603		1.4771	1.1019		100	100		Amino Acid	Polyamine Metabolism	507	71-44-3
553			N(1)-acetylspermine	LC/MS pos early	32360	C02567	HMDB0001186	496;916		0.86		0.7063	0.8975		0.9184	1.07		80	80		Amino Acid	Polyamine Metabolism	1200	77928-70-2
554			N1,N12-diacetylspermine	LC/MS pos early	52987	C03413	HMDB0002172	132680		0.97		0.2976	0.7929		1.2431	1.2761		80	80		Amino Acid	Polyamine Metabolism	100002132	61345-83-3
556			5-methylthioadenosine (MTA)	LC/MS pos early	1419	C00170	HMDB0001173	439176		1.47		0.9986	0.9255		1.9114	1.3047		100	100		Amino Acid	Polyamine Metabolism	212	2457-80-9
562		Guanidino and Acetamido Metabolism	1-methylguanidine	LC/MS pos early	48114	C02294	HMDB0001522	10111		1.19		0.4937	0.8621		1.2328	1.0333		100	100		Amino Acid	Guanidino and Acetamido Metabolism	100000715	22661-87-6
563			4-guanidinobutanoate	LC/MS pos early	15681	C01035	HMDB0003464	500		1.18		0.1993	0.7603		1.1324	0.9567		100	100		Amino Acid	Guanidino and Acetamido Metabolism	100000096	463-003;463-00-3
564			guanidinosuccinate	LC/MS pos early	32446	C03139	HMDB0003157	439918		1.92		0.3371	0.8053		1.6971	0.884		90	90		Amino Acid	Guanidino and Acetamido Metabolism	100001212	6133-30-8
576		Glutathione Metabolism	cysteinylglycine	LC/MS pos early	35637	C01419	HMDB0000078	439498		0.87		0.2167	0.7603		1.0359	1.1975		100	100		Amino Acid	Glutathione Metabolism	278	19246-18-5
579			5-oxoproline	LC/MS neg	1494	C01879 C02237	HMDB0000267	439685;7405		2.11		0.0808	0.7316		1.5296	0.7241		100	100		Amino Acid	Glutathione Metabolism	1021	98-79-3
582			2-hydroxybutyrate/2-hydroxyisobutyrate	LC/MS polar	52281	C21297 C05984	HMDB0000729 HMDB00008	4277439;440864		1.7		0.1181	0.7566		2.0592	1.2111		100	90		Amino Acid	Glutathione Metabolism	100008928
632	Peptide	Gamma-glutamyl Amino Acid	gamma-glutamylalanine	LC/MS pos early	37063	C03738	HMDB0029142	440103		1.17		0.4119	0.8293		1.0929	0.9379		90	100		Peptide	Gamma-glutamyl Amino Acid	100001843	5875-41-2
635			gamma-glutamylglutamine	LC/MS pos early	2730	C05283	HMDB0011738	150914		1.5		0.0505	0.7129		1.2417	0.8269		100	90		Peptide	Gamma-glutamyl Amino Acid	1140	10148-81-9
636			gamma-glutamylglycine	LC/MS pos early	33949		HMDB0011667	100099		1.79		0.1005	0.7316		1.3241	0.7413		100	70		Peptide	Gamma-glutamyl Amino Acid	100001294	1948-29-4
637			gamma-glutamylhistidine	LC/MS pos early	18245		HMDB0029151	7017195		1.38		0.0934	0.7316		1.1059	0.7997		100	90		Peptide	Gamma-glutamyl Amino Acid	1235	37460-15-4
638			gamma-glutamylisoleucine*	LC/MS pos early	34456		HMDB0011170	22885096		1.21		0.729	0.8975		1.7597	1.4556		100	100		Peptide	Gamma-glutamyl Amino Acid	100001485
639			gamma-glutamylleucine	LC/MS neg	18369		HMDB0011171	151023		1.25		0.06	0.7129		1.1517	0.918		100	100		Peptide	Gamma-glutamyl Amino Acid	1268	2566-39-4
640			gamma-glutamyl-alpha-lysine	LC/MS pos early	55015			65254		1.34		0.2726	0.7806		1.2079	0.9006		90	90		Peptide	Gamma-glutamyl Amino Acid	100010901
641			gamma-glutamyl-epsilon-lysine	LC/MS pos early	33934		HMDB0003869	7015685		1.27		0.5778	0.8975		2.4038	1.8933		100	100		Peptide	Gamma-glutamyl Amino Acid	100001262	17105-15-6
642			gamma-glutamylmethionine	LC/MS pos early	44872		HMDB0029155	7009567		1.38		0.0559	0.7129		1.0934	0.7917		100	100		Peptide	Gamma-glutamyl Amino Acid	100001313	17663-87-5
643			gamma-glutamylphenylalanine	LC/MS pos early	33422		HMDB0000594	111299		1.39		0.0269	0.6948		1.1357	0.8153		100	100		Peptide	Gamma-glutamyl Amino Acid	100000491	7432-24-8
644			gamma-glutamylthreonine	LC/MS pos early	33364		HMDB0029159	76078708		1.67		0.8783	0.9108		1.1108	0.6643		80	80		Peptide	Gamma-glutamyl Amino Acid	100001314	5652-48-2
645			gamma-glutamyltryptophan	LC/MS neg	33947		HMDB0029160	3989307		1.17		0.1075	0.7316		1.1022	0.941		90	80		Peptide	Gamma-glutamyl Amino Acid	100001295	66471-20-3
646			gamma-glutamyltyrosine	LC/MS pos early	2734		HMDB0011741	94340		1.47		0.1663	0.7603		1.1286	0.7659		90	80		Peptide	Gamma-glutamyl Amino Acid	1102	7432-23-7
647			gamma-glutamylvaline	LC/MS pos early	43829		HMDB0011172	7015683		1.51		0.1918	0.7603		1.6653	1.1003		100	90		Peptide	Gamma-glutamyl Amino Acid	100001126	2746-34-1
648			gamma-glutamylserine	LC/MS pos early	54914		HMDB0029158	22844748		1.13		0.7832	0.8975		1.0875	0.9646		100	90		Peptide	Gamma-glutamyl Amino Acid	100009231	5875-35-4
663		Dipeptide	alanylleucine	LC/MS pos early	37093		HMDB0028691	259583		0.6		0.0303	0.6948		1.0614	1.7669		100	100		Peptide	Dipeptide	100001890	1638-60-4
794			glutaminylleucine	LC/MS pos early	42994		HMDB0028801	44232492		0.63		0.0153	0.6948		1.0211	1.6102		100	100		Peptide	Dipeptide	100003160
818			glycylisoleucine	LC/MS pos early	36659		HMDB0028844	259613		0.76		0.6118	0.8975		0.991	1.312		100	90		Peptide	Dipeptide	100001790	19461-38-2
819			glycylleucine	LC/MS pos early	34398	C02155	HMDB0000759	92843		0.75		0.2099	0.7603		0.848	1.1234		100	100		Peptide	Dipeptide	100001258	869-19-2
829			glycylvaline	LC/MS pos early	18357		HMDB0028854	2724807		0.81		0.3048	0.7954		0.8189	1.0163		100	100		Peptide	Dipeptide	100000487	1963-21-9
834			histidylalanine	LC/MS pos early	42027		HMDB0028878	101180		0.73		0.1803	0.7603		0.9154	1.2535		90	100		Peptide	Dipeptide	100003542	16874-75-2
853			isoleucylglycine	LC/MS neg	40008		HMDB0028907	342532		0.83		0.714	0.8975		0.8279	0.9961		100	100		Peptide	Dipeptide	100003169	868-28-0
867			leucylalanine	LC/MS pos early	40010		HMDB0028922	81721		0.62		0.0289	0.6948		0.9004	1.4449		100	100		Peptide	Dipeptide	100003179	7298-84-2
872			leucylglycine	LC/MS pos early	40045		HMDB0028929	79070		0.81		0.4049	0.8293		1.09	1.3527		100	80		Peptide	Dipeptide	100003185	686-50-0
892			lysylleucine	LC/MS pos early	40020		HMDB0028955	4682588		0.64		0.1781	0.7603		1.1626	1.8222		70	90		Peptide	Dipeptide	100003196	7369-79-1
921			phenylalanylalanine	LC/MS pos early	41374		HMDB0028988	5488196		0.68		0.0897	0.7316		0.9401	1.3856		100	100		Peptide	Dipeptide	100003589	3918-87-4
926			phenylalanylglycine	LC/MS pos early	41370		HMDB0028995	6992304		0.75		0.1575	0.7603		1.0739	1.4294		100	100		Peptide	Dipeptide	100003588	721-90-4
947			prolylglycine	LC/MS pos early	40703		HMDB0011178	6426709		0.99		0.7571	0.8975		0.9088	0.9139		100	100		Peptide	Dipeptide	100003674	2578-57-6
986			threonylphenylalanine	LC/MS pos early	31530		HMDB0029068	7010580		0.6		0.1939	0.7603		1.0409	1.7351		90	90		Peptide	Dipeptide	100001125	16875-27-7
998			tryptophylglycine	LC/MS pos early	43028		HMDB0029083	263471		0.82		0.3198	0.7954		1.1341	1.3811		100	100		Peptide	Dipeptide	100003609	7360-09-0
1016			tyrosylglycine	LC/MS neg	41375		HMDB0029105	7021854		1.12		0.6454	0.8975		1.1305	1.0132		100	100		Peptide	Dipeptide	100003598	673-05-5
1033			valylglutamine	LC/MS pos early	42079		HMDB0029125	5253209		1.03		0.7642	0.8975		0.986	0.954		100	100		Peptide	Dipeptide	100003640	42854-54-6
1034			valylglycine	LC/MS pos early	40475		HMDB0029127	136487		0.87		0.6025	0.8975		0.8358	0.9612		90	90		Peptide	Dipeptide	100003641	686-43-1
1037			valylleucine	LC/MS pos early	39994		HMDB0029131	352039		0.68		0.1325	0.7603		1.1698	1.7214		100	100		Peptide	Dipeptide	100003210	22906-55-4
1047			leucylglutamine*	LC/MS pos early	48189		HMDB0028927	4305457		0.97		0.8554	0.9075		1.2379	1.2769		100	100		Peptide	Dipeptide	100003183
1197		Acetylated Peptides	phenylacetyltaurine	LC/MS neg	63154			2179693		1.25		0.1472	0.7603		1.0092	0.8105		90	70		Peptide	Acetylated Peptides	100008932	33953-90-1
1219		Modified Peptides	N,N-dimethyl-pro-pro	LC/MS pos early	64571					1.01		0.3047	0.7954		0.8033	0.7916		100	70		Peptide	Modified Peptides	100022041
1223	Carbohydrate	Glycolysis, Gluconeogenesis, and Pyruvate Metabolism	glucose	LC/MS polar	48152	C00031	HMDB0000122	5793		0.86		0.295	0.7929		0.9496	1.1106		100	100		Carbohydrate	Glycolysis, Gluconeogenesis, and Pyruvate Metabolism	572	50-99-7
1239			pyruvate	LC/MS polar	48990	C00022	HMDB0000243	1060		0.86		0.4725	0.8513		1.099	1.2838		100	100		Carbohydrate	Glycolysis, Gluconeogenesis, and Pyruvate Metabolism	823	127-17-3
1240			lactate	LC/MS polar	527	C00186	HMDB0000190	612		1.2		0.4386	0.8334		1.5833	1.3243		100	100		Carbohydrate	Glycolysis, Gluconeogenesis, and Pyruvate Metabolism	482	79-33-4
1243			glycerate	LC/MS polar	1572	C00258	HMDB0006372 HMDB0000139	752;439194		1.29		0.1929	0.7603		1.1433	0.8846		100	100		Carbohydrate	Glycolysis, Gluconeogenesis, and Pyruvate Metabolism	1052	600-19-1
1263		Pentose Metabolism	ribonate	LC/MS polar	27731	C01685	HMDB0000867	5460677		1.02		0.3917	0.822		1.0347	1.015		100	100		Carbohydrate	Pentose Metabolism	100001007	5336-08-03
1267			xylose	LC/MS polar	15581	C00181	HMDB0000098	135191		1		0.819	0.8975		0.8616	0.8621		70	60		Carbohydrate	Pentose Metabolism	826	609-06-3
1277			arabitol/xylitol	LC/MS polar	48885	C00542 C01904 C00379	HMDB0002917 HMDB0001851 HMDB0000568	6912;94154		0.87		0.7779	0.8975		0.3368	0.386		50	30		Carbohydrate	Pentose Metabolism	100006430
1283			arabonate/xylonate	LC/MS polar	48255	C00502 C05411	HMDB0000539	122045;6602431		1.17		0.371	0.8117		3.6929	3.1476		100	100		Carbohydrate	Pentose Metabolism	100006115
1290			lyxonate	LC/MS polar	61858		HMDB0060255			1.06		0.6574	0.8975		1.141	1.0788		100	100		Carbohydrate	Pentose Metabolism	100019968
1300		Glycogen Metabolism	maltose	LC/MS polar	15586	C00208	HMDB0000163	10991489		1.29		0.5035	0.8697		1.4936	1.1603		90	90		Carbohydrate	Glycogen Metabolism	913	6363-53-7
1304		Disaccharides and Oligosaccharides	stachyose	LC/MS polar	15960	C01613	HMDB0003553	439531		1.05		0.7262	0.8975		0.9012	0.8621		20	20		Carbohydrate	Disaccharides and Oligosaccharides	934	10094-58-3
1326			sucrose	LC/MS polar	1519	C00089	HMDB0000258	5988		1.19		0.2628	0.7806		1.7022	1.4303		100	90		Carbohydrate	Disaccharides and Oligosaccharides	935	57-50-1
1336			raffinose	LC/MS polar	586	C00492	HMDB0003213	10542		0.96		0.7301	0.8975		2.1146	2.2041		100	100		Carbohydrate	Disaccharides and Oligosaccharides	879	17629-30-0
1338			verbascose	LC/MS neg	37132	C08252		441434		0.72		0.6755	0.8975		1.5505	2.1445		40	50		Carbohydrate	Disaccharides and Oligosaccharides	100001864	546-62-3
1347		Fructose, Mannose and Galactose Metabolism	fructose	LC/MS polar	48195	C00095	HMDB0000660	2723872		1.05		0.6667	0.8975		1.6396	1.5662		100	100		Carbohydrate	Fructose, Mannose and Galactose Metabolism	878	57-48-7
1352			mannitol/sorbitol	LC/MS polar	46142	C00392 C00794	HMDB0000247 HMDB0000765	6251;5780		0.83		0.9516	0.9255		7.649	9.2179		100	100		Carbohydrate	Fructose, Mannose and Galactose Metabolism	100001740
1353			mannose	LC/MS polar	48153	C00159 C02209 C00936	HMDB0000169	185698;82308;18950;439680		0.54		0.0465	0.7129		0.8663	1.6155		60	60		Carbohydrate	Fructose, Mannose and Galactose Metabolism	803	3458-28-4
1373			galactonate	LC/MS polar	27719	C15930 C00880	HMDB0000565	12310779;128869		0.94		0.9832	0.9255		2.1212	2.2677		60	70		Carbohydrate	Fructose, Mannose and Galactose Metabolism	100001026	299-28-5
1407		Aminosugar Metabolism	glucuronate	LC/MS polar	15443	C16245	HMDB0000127	441478;94715;23677976;65041;444791		0.71		0.4308	0.8334		4.4323	6.2345		100	100		Carbohydrate	Aminosugar Metabolism	100000257	207300-70-7
1419			N-acetylneuraminate	LC/MS pos early	32377	C00270	HMDB0000230	439197		0.46		0.4739	0.8513		1.3807	2.991		100	100		Carbohydrate	Aminosugar Metabolism	1162	131-48-6
1422			N-acetyl-beta-glucosaminylamine	LC/MS neg	35469	C01239	HMDB01104	439454		1		0.9796	0.9255		1.2066	1.2063		100	100		Carbohydrate	Aminosugar Metabolism	1216	4229-38-3
1423			N-acetylmuramate	LC/MS neg	18354	C02713	HMDB0060493	5462244		0.94		0.4758	0.8523		1.4487	1.5428		100	100		Carbohydrate	Aminosugar Metabolism	100000283	10597-89-4
1431			N-acetylglucosaminylasparagine	LC/MS pos early	48149	C04540	HMDB0000489	123826		1.01		0.9275	0.9255		1.5374	1.5176		90	90		Carbohydrate	Aminosugar Metabolism	1215	2776-93-4
1432			erythronate*	LC/MS polar	42420		HMDB0000613	2781043		1.85		0.0197	0.6948		1.5228	0.8222		100	100		Carbohydrate	Aminosugar Metabolism	100001320	88759-55-1
1434			N-acetylglucosamine/N-acetylgalactosamine	LC/MS pos early	46539	C01074	HMDB0000212 HMDB0000215	84265;439174		0.44		0.0758	0.7316		1.2657	2.8865		100	100		Carbohydrate	Aminosugar Metabolism	100006435
1435			N-glycolylneuraminate	LC/MS pos early	37123	C03410	HMDB0000833	123802		0.66		0.6019	0.8975		2.2531	3.4235		70	50		Carbohydrate	Aminosugar Metabolism	100001491	1113-83-3
1436		Advanced Glycation End-product	N6-carboxymethyllysine	LC/MS pos early	36713		HMDB0240347	123800		1.01		0.8497	0.9075		0.9903	0.9815		100	100		Carbohydrate	Advanced Glycation End-product	100001768	5746-04-03
1440	Energy	TCA Cycle	citrate	LC/MS pos early	1564	C00158	HMDB0000094	311		6.27		0.6944	0.8975		9.9832	1.5928		100	100		Energy	TCA Cycle	1124	77-92-9
1442			aconitate [cis or trans]	LC/MS polar	46173	C02341 C004174	HMDB0000958 HMDB000072	643757;444212		0.93		0.7157	0.8975		1.6958	1.822		90	70		Energy	TCA Cycle	100001359
1445			isocitric lactone	LC/MS polar	54724			98259		1.08		0.9548	0.9255		1.1089	1.0267		70	70		Energy	TCA Cycle	100009239	4702-32-3
1446			alpha-ketoglutarate	LC/MS polar	528	C00026	HMDB0000208	51		0.67		0.7363	0.8975		1.1625	1.7271		100	100		Energy	TCA Cycle	93	305-72-6;328-50-7;22202-68-2
1448			succinylcarnitine (C4-DC)	LC/MS pos early	37058		HMDB0061717	71464481		1.06		0.5416	0.8939		0.9814	0.9293		100	100		Energy	TCA Cycle	100001948	256928-74-2
1449			succinate	LC/MS polar	1437	C00042	HMDB0000254	1110		1.17		0.715	0.8975		1.5921	1.3568		100	100		Energy	TCA Cycle	252	110-15-6
1450			fumarate	LC/MS polar	1643	C00122	HMDB0000134	444972		0.9		0.6689	0.8975		0.9219	1.0221		90	90		Energy	TCA Cycle	330	100-17-8
1452			malate	LC/MS neg	1303	C00497 C00149 C00711	HMDB0000744 HMDB0031518 HMDB0000156	525		0.57		0.2926	0.7929		0.9745	1.719		100	100		Energy	TCA Cycle	409	6915-15-7
1463			citraconate/glutaconate	LC/MS polar	47076	C02226 C02214	HMDB0000620 HMDB0000634	643798;5280498		1.23		0.5715	0.8975		1.2639	1.0306		100	100		Energy	TCA Cycle	100006438
1469		Oxidative Phosphorylation	phosphate	LC/MS pos early	42109	C00009	HMDB0001429	1061		0.81		0.9697	0.9255		110.941	137.306		100	100		Energy	Oxidative Phosphorylation	461	7664-38-2
1472	Lipid	Fatty Acid Synthesis	malonylcarnitine	LC/MS pos early	37059		HMDB0002095	22833583		1.14		0.8189	0.8975		1.3554	1.1862		100	100		Lipid	Fatty Acid Synthesis	100001526	853728-01-5
1473			malonate	LC/MS polar	15872	C00383	HMDB0000691	867		0.9		0.9924	0.9255		1.011	1.1195		100	100		Lipid	Fatty Acid Synthesis	818	141-82-2;26522-22-85-0
1488		Short Chain Fatty Acid	butyrate/isobutyrate (4:0)	LC/MS neg	40605	C00246	HMDB0000039	264		1.26		0.1322	0.7603		1.1211	0.891		100	100		Lipid	Short Chain Fatty Acid	1143	109-92-6
1489			valerate (5:0)	LC/MS neg	33443	C00803	HMDB0000892	7991		1.79		0.5657	0.8975		2.0865	1.1665		100	100		Lipid	Short Chain Fatty Acid	1136	109-52-4
1490		Medium Chain Fatty Acid	caproate (6:0)	LC/MS neg	32489	C01585	HMDB0000535	8892		1.32		0.01	0.6948		1.2088	0.9188		100	100		Lipid	Medium Chain Fatty Acid	926	142-62-1
1492			caprylate (8:0)	LC/MS neg	32492	C06423	HMDB0000482	379		1.3		0.0516	0.7129		1.142	0.8812		100	100		Lipid	Medium Chain Fatty Acid	932	124-07-2
1495			caprate (10:0)	LC/MS neg	1642	C01571	HMDB0000511	2969		1.09		0.038	0.6948		1.0505	0.9648		100	100		Lipid	Medium Chain Fatty Acid	888	334-48-5
1510		Long Chain Saturated Fatty Acid	pentadecanoate (15:0)	LC/MS neg	1361	C16537	HMDB0000826	13849		1.14		0.2964	0.7929		1.1474	1.0084		100	100		Lipid	Long Chain Saturated Fatty Acid	980	1002-84-2;10002-84-2
1511			palmitate (16:0)	LC/MS neg	1336	C00249	HMDB0000220	985		1.25		0.3736	0.8117		1.163	0.9269		100	100		Lipid	Long Chain Saturated Fatty Acid	424	57-10-3
1515			stearate (18:0)	LC/MS neg	1358	C01530	HMDB0000827	5281		1.35		0.6029	0.8975		1.3381	0.9938		100	100		Lipid	Long Chain Saturated Fatty Acid	439	57-11-4
1517			nonadecanoate (19:0)	LC/MS neg	1356	C16535	HMDB0000772	12591		1.15		0.8538	0.9075		1.4127	1.2267		100	100		Lipid	Long Chain Saturated Fatty Acid	892	646-30-0
1518			arachidate (20:0)	LC/MS neg	1118	C06425	HMDB0002212	10467		1.78		0.643	0.8975		1.8381	1.0321		100	100		Lipid	Long Chain Saturated Fatty Acid	893	506-30-9
1530		Long Chain Monounsaturated Fatty Acid	palmitoleate (16:1n7)	LC/MS neg	33447	C08362	HMDB0003229	445638		2.45		0.1792	0.7603		2.2664	0.9262		100	100		Lipid	Long Chain Monounsaturated Fatty Acid	452	373-49-9
1534			oleate/vaccenate (18:1)	LC/MS neg	52285	C01712 C08367 C00712 C21944	HMDB0000207 HMDB0000573 HMDB0003231 HMDB0240219	637517;445639;5281127;5282761		1.83		0.0946	0.7316		1.6245	0.888		100	100		Lipid	Long Chain Monounsaturated Fatty Acid	100008930
1541			10-nonadecenoate (19:1n9)	LC/MS neg	33972		HMDB0013622	5312513		1.31		0.3678	0.8117		1.1965	0.9104		100	100		Lipid	Long Chain Monounsaturated Fatty Acid	100001277	73033-09-7
1544			eicosenoate (20:1)	LC/MS neg	33587	C16526	HMDB0002231 HMDB0062436	5282769;5282768;94159		1		0.6445	0.8975		1.2498	1.2491		100	100		Lipid	Long Chain Monounsaturated Fatty Acid	100001335
1548			erucate (22:1n9)	LC/MS neg	1552	C08316	HMDB0002068	8216;5281116		1.37		0.7952	0.8975		1.6043	1.175		100	100		Lipid	Long Chain Monounsaturated Fatty Acid	1087	112-86-7
1551		Long Chain Polyunsaturated Fatty Acid (n3 and n6)	tetradecadienoate (14:2)*	LC/MS neg	62850		HMDB0000560	5312409		1.16		0.5008	0.8671		1.176	1.0151		100	100		Lipid	Long Chain Polyunsaturated Fatty Acid (n3 and n6)	100020343	39039-37-7
1552			hexadecatrienoate (16:3n3)	LC/MS neg	57651			91820460		1.29		0.4015	0.8293		1.0183	0.7914		90	70		Lipid	Long Chain Polyunsaturated Fatty Acid (n3 and n6)	100009393	7561-64-0
1558			stearidonate (18:4n3)	LC/MS neg	33969	C16300	HMDB0006547	5312508		1.66		0.0389	0.6948		1.262	0.759		100	90		Lipid	Long Chain Polyunsaturated Fatty Acid (n3 and n6)	100001229	111174-40-4
1561			eicosapentaenoate (EPA; 20:5n3)	LC/MS neg	18467	C06428	HMDB0001999	446284		2.42		0.0169	0.6948		2.091	0.8647		100	100		Lipid	Long Chain Polyunsaturated Fatty Acid (n3 and n6)	2050	10-2005-9;10417-94-4
1563			docosapentaenoate (n3 DPA; 22:5n3)	LC/MS neg	32504	C16513	HMDB0001976 HMDB0006528	6441454		1.26		0.4343	0.8334		1.6449	1.305		100	100		Lipid	Long Chain Polyunsaturated Fatty Acid (n3 and n6)	100001181	2234-74-4
1564			docosahexaenoate (DHA; 22:6n3)	LC/MS neg	44675	C06429	HMDB0002183	445580		1.77		0.1188	0.7566		1.7075	0.9668		100	100		Lipid	Long Chain Polyunsaturated Fatty Acid (n3 and n6)	100000665	6217-54-5
1567			hexadecadienoate (16:2n6)	LC/MS neg	57652		HMDB0000477	13932172		1.61		0.1383	0.7603		1.5283	0.9511		100	100		Lipid	Long Chain Polyunsaturated Fatty Acid (n3 and n6)	100009394	28290-73-5
1568			linoleate (18:2n6)	LC/MS neg	1105	C01595	HMDB0000673 HMDB0006270	5280450		2.54		0.0402	0.6948		2.0378	0.8013		100	100		Lipid	Long Chain Polyunsaturated Fatty Acid (n3 and n6)	180	60-33-3
1570			linolenate [alpha or gamma; (18:3n3 or 6)]	LC/MS neg	34035	C06426 C06427	HMDB0001388 HMDB0003073	5280933;5280934		2.17		0.076	0.7316		1.9396	0.8954		100	100		Lipid	Long Chain Polyunsaturated Fatty Acid (n3 and n6)	100001337
1571			dihomo-linoleate (20:2n6)	LC/MS neg	17805	C16525	HMDB0005060	6439848		1.27		0.3945	0.8253		1.2301	0.9664		100	100		Lipid	Long Chain Polyunsaturated Fatty Acid (n3 and n6)	1231	2091-39-6
1573			dihomo-linolenate (20:3n3 or n6)	LC/MS neg	35718	C03242	HMDB0002925	5280581		1.36		0.4687	0.851		1.1944	0.8763		100	100		Lipid	Long Chain Polyunsaturated Fatty Acid (n3 and n6)	100001739	17046-59-2
1574			arachidonate (20:4n6)	LC/MS neg	1110	C00219	HMDB0001043	444899		2.33		0.0609	0.7129		2.3816	1.0218		100	100		Lipid	Long Chain Polyunsaturated Fatty Acid (n3 and n6)	229	506-32-1
1576			adrenate (22:4n6)	LC/MS neg	32980	C16527	HMDB0002226	5497181;5282844		1.54		0.194	0.7603		0.9898	0.6427		90	70		Lipid	Long Chain Polyunsaturated Fatty Acid (n3 and n6)	100001193	2091-25-0
1577			docosapentaenoate (n6 DPA; 22:5n6)	LC/MS neg	37478	C16513	HMDB0001976	6441454		1.14		0.6802	0.8975		1.362	1.1969		100	100		Lipid	Long Chain Polyunsaturated Fatty Acid (n3 and n6)	100001580	25182-74-5
1578			docosadienoate (22:2n6)	LC/MS neg	32415	C16533	HMDB0061714	5282807		0.84		0.9668	0.9255		1.1386	1.3476		90	80		Lipid	Long Chain Polyunsaturated Fatty Acid (n3 and n6)	100001182	7370-49-2
1580			mead acid (20:3n9)	LC/MS neg	35174		HMDB0010378	5312531		0.85		0.4171	0.8293		1.519	1.7767		100	100		Lipid	Long Chain Polyunsaturated Fatty Acid (n3 and n6)	100001472	20590-32-3
1627		Fatty Acid, Branched	isocaproate (i6:0)	LC/MS neg	22273		HMDB00689	12587		3.25		0.0389	0.6948		1.1193	0.3447		70	50		Lipid	Fatty Acid, Branched	100000806	646-07-1
1638			(12 or 13)-methylmyristate (a15:0 or i15:0)	LC/MS neg	38293		HMDB0061707	151014		0.64		0.2436	0.7775		1.1343	1.764		100	100		Lipid	Fatty Acid, Branched	100002344	2485-71-4
1649			(16 or 17)-methylstearate (a19:0 or i19:0)	LC/MS neg	38296		HMDB0037397	3083779		1.32		0.799	0.8975		1.6296	1.2307		100	100		Lipid	Fatty Acid, Branched	100002356	2724-59-6
1654			18-methylnonadecanoate (i20:0)	LC/MS neg	62781			4383090		1.65		0.9972	0.9255		1.99	1.2088		100	100		Lipid	Fatty Acid, Branched	100019953
1660		Fatty Acid, Dicarboxylate	glutarate (C5-DC)	LC/MS polar	396	C00489	HMDB0000661	743;4418048		0.71		0.6218	0.8975		1.1642	1.6504		100	100		Lipid	Fatty Acid, Dicarboxylate	339	110-94-1
1664			2-hydroxyglutarate	LC/MS neg	37253	C02630	HMDB0059655	43		1.26		0.3443	0.8053		1.329	1.0549		100	100		Lipid	Fatty Acid, Dicarboxylate	100002070	40951-21-1
1669			3-hydroxyadipate	LC/MS polar	62069		HMDB0000345	151913		1.11		0.5729	0.8975		1.2352	1.1114		60	80		Lipid	Fatty Acid, Dicarboxylate	100004396
1672			maleate	LC/MS polar	20676	C01384	HMDB0000176	444266		1.42		0.2509	0.7806		1.4148	0.9978		100	100		Lipid	Fatty Acid, Dicarboxylate	100000707	110-16-7
1677			suberate (C8-DC)	LC/MS polar	15730	C08278	HMDB0000893	10457		1.06		0.5795	0.8975		1.2179	1.1487		100	100		Lipid	Fatty Acid, Dicarboxylate	100000016	505-48-6
1680			azelate (C9-DC)	LC/MS neg	18362	C08261	HMDB0000784	2266		1.37		0.1059	0.7316		1.3747	1.005		100	100		Lipid	Fatty Acid, Dicarboxylate	2029	123-99-9
1682			sebacate (C10-DC)	LC/MS polar	32398	C08277	HMDB0000792	5192		1.04		0.6889	0.8975		1.0696	1.0316		100	100		Lipid	Fatty Acid, Dicarboxylate	100001211	111-20-6
1684			undecanedioate (C11-DC)	LC/MS neg	42395		HMDB0000888	15816		1.01		0.6508	0.8975		1.0686	1.0591		100	100		Lipid	Fatty Acid, Dicarboxylate	100001617	1852-04-6
1688			3-hydroxydodecanedioate*	LC/MS neg	62915		HMDB0000413	16663321		0.99		0.9588	0.9255		0.9466	0.9526		100	90		Lipid	Fatty Acid, Dicarboxylate	100001454	34574-69-1
1696			hexadecanedioate (C16-DC)	LC/MS neg	35678	C19615	HMDB0000672	10459		0.86		0.2627	0.7806		0.9982	1.1567		100	100		Lipid	Fatty Acid, Dicarboxylate	100001614	505-54-4
1710			2-hydroxysebacate	LC/MS neg	63357		HMDB0000424	128458		1.15		0.2227	0.7637		1.1866	1.0362		100	100		Lipid	Fatty Acid, Dicarboxylate	100020378	103963-71-9
1769		Fatty Acid Metabolism (also BCAA Metabolism)	butyrylcarnitine (C4)	LC/MS pos early	32412	C02862	HMDB0002013	439829		1.06		0.555	0.8975		0.7054	0.6663		60	50		Lipid	Fatty Acid Metabolism (also BCAA Metabolism)	100001054	25576-40-3
1772			propionylcarnitine (C3)	LC/MS pos early	32452	C03017	HMDB0000824	107738		0.52		0.5831	0.8975		0.7934	1.5219		80	80		Lipid	Fatty Acid Metabolism (also BCAA Metabolism)	100001162	17298-37-2
1833		Fatty Acid Metabolism (Acyl Glycine)	3-hydroxymargaroylglycine	LC/MS pos late	63670			10545348		0.68		0.6972	0.8975		0.6864	1.0022		60	60		Lipid	Fatty Acid Metabolism (Acyl Glycine)	100021376
1841		Fatty Acid Metabolism (Acyl Carnitine, Short Chain)	acetylcarnitine (C2)	LC/MS pos early	32198	C02571	HMDB0000201	7045767		0.73		0.7976	0.8975		0.9053	1.247		100	100		Lipid	Fatty Acid Metabolism (Acyl Carnitine, Short Chain)	100000802	5080-50-2
1845		Fatty Acid Metabolism (Acyl Carnitine, Medium Chain)	hexanoylcarnitine (C6)	LC/MS pos early	32328		HMDB0000756	6426853		0.92		0.8877	0.9174		0.8551	0.9269		80	60		Lipid	Fatty Acid Metabolism (Acyl Carnitine, Medium Chain)	100000781	6920-35-0
1853			octanoylcarnitine (C8)	LC/MS pos late	33936	C02838	HMDB0000791	11953814;123701		0.94		0.9315	0.9255		0.7341	0.7796		70	40		Lipid	Fatty Acid Metabolism (Acyl Carnitine, Medium Chain)	100001247	3671-77-0
1857			cis-3,4-methyleneheptanoylcarnitine	LC/MS pos late	64389					0.7		0.7974	0.8975		0.7753	1.1001		100	70		Lipid	Fatty Acid Metabolism (Acyl Carnitine, Medium Chain)	100021728
1861			decanoylcarnitine (C10)	LC/MS pos late	33941		HMDB0000651	10245190		0.78		0.6708	0.8975		0.8392	1.0749		80	60		Lipid	Fatty Acid Metabolism (Acyl Carnitine, Medium Chain)	100001251	1492-27-9
1862			laurylcarnitine (C12)	LC/MS pos late	34534		HMDB000225	168381		1.12		0.2968	0.7929		1.0388	0.9258		100	70		Lipid	Fatty Acid Metabolism (Acyl Carnitine, Medium Chain)	100001392	25518-54-1
1863		Fatty Acid Metabolism (Acyl Carnitine, Long Chain Saturated)	myristoylcarnitine (C14)	LC/MS pos late	33952		HMDB0005066	6426854		1.23		0.5181	0.8778		1.2945	1.0522		100	100		Lipid	Fatty Acid Metabolism (Acyl Carnitine, Long Chain Saturated)	100001270	18822-89-4
1864			pentadecanoylcarnitine (C15)*	LC/MS pos late	57522		HMDB0062517	123132011		0.95		0.8044	0.8975		0.8938	0.941		90	90		Lipid	Fatty Acid Metabolism (Acyl Carnitine, Long Chain Saturated)	100015842
1865			palmitoylcarnitine (C16)	LC/MS pos late	44681	C02990	HMDB0000222	461		1.16		0.8186	0.8975		1.0124	0.8716		100	100		Lipid	Fatty Acid Metabolism (Acyl Carnitine, Long Chain Saturated)	100000776	6865-14-1
1866			margaroylcarnitine (C17)*	LC/MS pos late	57512		HMDB0006210	53477803		1.12		0.9796	0.9255		1.0688	0.9565		80	100		Lipid	Fatty Acid Metabolism (Acyl Carnitine, Long Chain Saturated)	100004054	106182-29-0
1867			stearoylcarnitine (C18)	LC/MS pos late	34409		HMDB0000848	3006797		1.18		0.7525	0.8975		1.2038	1.0216		100	100		Lipid	Fatty Acid Metabolism (Acyl Carnitine, Long Chain Saturated)	100001391	18822-91-8
1868			arachidoylcarnitine (C20)*	LC/MS pos late	57513		HMDB0006460	53477833		2.04		0.5742	0.8975		2.3685	1.1604		80	80		Lipid	Fatty Acid Metabolism (Acyl Carnitine, Long Chain Saturated)	100015833
1869			behenoylcarnitine (C22)*	LC/MS pos late	57514		HMDB0062468	71464577		2.06		0.3467	0.8059		1.5002	0.7283		50	60		Lipid	Fatty Acid Metabolism (Acyl Carnitine, Long Chain Saturated)	100015832
1870			lignoceroylcarnitine (C24)*	LC/MS pos late	57515		HMDB0240665			1.1		0.9865	0.9255		0.999	0.9049		60	70		Lipid	Fatty Acid Metabolism (Acyl Carnitine, Long Chain Saturated)	100015834
1882		Fatty Acid Metabolism (Acyl Carnitine, Monounsaturated)	undecenoylcarnitine (C11:1)	LC/MS pos late	63613					0.68		0.7966	0.8975		0.9502	1.4036		80	80		Lipid	Fatty Acid Metabolism (Acyl Carnitine, Monounsaturated)	100021131
1883			5-dodecenoylcarnitine (C12:1)	LC/MS pos late	61769		HMDB13326	91825571		0.83		0.5269	0.8792		0.8063	0.9754		70	60		Lipid	Fatty Acid Metabolism (Acyl Carnitine, Monounsaturated)	100016069
1885			myristoleoylcarnitine (C14:1)*	LC/MS pos late	48182		HMDB0240588	129691961		1.33		0.1787	0.7603		1.2236	0.9207		100	100		Lipid	Fatty Acid Metabolism (Acyl Carnitine, Monounsaturated)	100006051	889848-55-9
1886			palmitoleoylcarnitine (C16:1)*	LC/MS pos late	53223		HMDB0013207	71464547		1.38		0.2049	0.7603		1.3763	0.9985		90	100		Lipid	Fatty Acid Metabolism (Acyl Carnitine, Monounsaturated)	100009406
1888			eicosenoylcarnitine (C20:1)*	LC/MS pos late	57519					1.35		0.756	0.8975		1.2945	0.9597		70	90		Lipid	Fatty Acid Metabolism (Acyl Carnitine, Monounsaturated)	100015838
1892		Fatty Acid Metabolism (Acyl Carnitine, Polyunsaturated)	linoleoylcarnitine (C18:2)*	LC/MS pos late	46223		HMDB0006469	6450015		1.68		0.1235	0.7603		1.3747	0.8184		90	90		Lipid	Fatty Acid Metabolism (Acyl Carnitine, Polyunsaturated)	100003151	36816-10-1
1893			linolenoylcarnitine (C18:3)*	LC/MS pos late	57511					1.66		0.0344	0.6948		1.1753	0.7059		80	60		Lipid	Fatty Acid Metabolism (Acyl Carnitine, Polyunsaturated)	100015831
1894			dihomo-linoleoylcarnitine (C20:2)*	LC/MS pos late	57520					1.15		0.861	0.9085		0.845	0.7361		50	50		Lipid	Fatty Acid Metabolism (Acyl Carnitine, Polyunsaturated)	100015839
1895			arachidonoylcarnitine (C20:4)	LC/MS pos late	57518		HMDB0006455	136212424		1.42		0.0985	0.7316		1.2765	0.8997		70	80		Lipid	Fatty Acid Metabolism (Acyl Carnitine, Polyunsaturated)	100015837
1896			dihomo-linolenoylcarnitine (C20:3n3 or 6)*	LC/MS pos late	57521					0.98		0.9685	0.9255		0.8552	0.8698		80	80		Lipid	Fatty Acid Metabolism (Acyl Carnitine, Polyunsaturated)	100015840
1908		Fatty Acid Metabolism (Acyl Carnitine, Dicarboxylate)	adipoylcarnitine (C6-DC)	LC/MS pos early	52988		HMDB0061677	71296139		0.99		0.9176	0.9197		0.9251	0.9317		100	90		Lipid	Fatty Acid Metabolism (Acyl Carnitine, Dicarboxylate)	100006614
1915			pimeloylcarnitine/3-methyladipoylcarnitine (C7-DC)	LC/MS pos early	53224					0.89		0.6107	0.8975		1.073	1.2098		100	90		Lipid	Fatty Acid Metabolism (Acyl Carnitine, Dicarboxylate)	100009407
1918			octadecanedioylcarnitine (C18-DC)*	LC/MS pos late	61867					1.02		0.7896	0.8975		1.0446	1.0253		100	100		Lipid	Fatty Acid Metabolism (Acyl Carnitine, Dicarboxylate)	100005998	123233-50-1
1919			octadecenedioylcarnitine (C18:1-DC)*	LC/MS pos late	61865					0.97		0.7889	0.8975		1.0283	1.0619		100	90		Lipid	Fatty Acid Metabolism (Acyl Carnitine, Dicarboxylate)	100005996	251981-06-3
1921		Fatty Acid Metabolism (Acyl Carnitine, Hydroxy)	(S)-3-hydroxybutyrylcarnitine	LC/MS pos early	52984		HMDB0013127	71464477		1.3		0.2161	0.7603		1.0018	0.7696		90	70		Lipid	Fatty Acid Metabolism (Acyl Carnitine, Hydroxy)	100009271
1932		Carnitine Metabolism	deoxycarnitine	LC/MS pos early	36747	C01181	HMDB0001161	22620		0.71		0.6041	0.8975		1.5061	2.118		100	100		Lipid	Carnitine Metabolism	100001662	6249-56-5
1933			carnitine	LC/MS pos early	15500	C00487 C00308	HMDB0000062	288		0.91		0.9566	0.9255		1.0304	1.1377		100	100		Lipid	Carnitine Metabolism	100000007	461-05-2
1939		Ketone Bodies	3-hydroxybutyrate (BHBA)	LC/MS polar	542	C03197 C01089	HMDB0000011 HMDB0000357 HMDB0000442	441;94318;92135		2.86		0.0187	0.6948		1.4962	0.5223		70	50		Lipid	Ketone Bodies	254	625-72-9
1940		Neurotransmitter	acetylcholine	LC/MS pos early	18790	C01996	HMDB0000895	187		0.8		0.2252	0.7637		1.324	1.6501		70	80		Lipid	Neurotransmitter	1749	60-32-1
1944		Fatty Acid Metabolism (Acyl Choline)	palmitoylcholine	LC/MS pos late	52944		HMDB0240592	151731		1.51		0.0554	0.7129		1.1388	0.7528		60	40		Lipid	Fatty Acid Metabolism (Acyl Choline)	100009233
1959		Fatty Acid, Monohydroxy	alpha-hydroxycaproate	LC/MS neg	37073		HMDB0001624	99824		1.03		0.6571	0.8975		0.7586	0.7345		20	40		Lipid	Fatty Acid, Monohydroxy	100001723	6064-63-7
1960			2-hydroxyheptanoate*	LC/MS polar	61827			2750949		1.54		0.159	0.7603		1.538	1.0012		90	100		Lipid	Fatty Acid, Monohydroxy	100019960
1969			2-hydroxypalmitate	LC/MS neg	35675		HMDB0031057	12575964;92836;11065598		1.12		0.4703	0.8513		1.1281	1.0108		100	100		Lipid	Fatty Acid, Monohydroxy	100001579	764-67-0
1972			2-hydroxystearate	LC/MS neg	17945	C03045 C03042	HMDB0062549	69417;439885;439887		1.28		0.4152	0.8293		1.2788	1.0003		100	100		Lipid	Fatty Acid, Monohydroxy	1239	629-22-1
1974			2-hydroxyarachidate*	LC/MS neg	61700			5225199		1.28		0.7272	0.8975		1.2875	1.0034		100	100		Lipid	Fatty Acid, Monohydroxy	100019892
1975			2-hydroxybehenate	LC/MS neg	57663		HMDB0061660	193484		1.14		0.8908	0.9174		1.2568	1.098		100	100		Lipid	Fatty Acid, Monohydroxy	100015637
1976			2-hydroxylignocerate*	LC/MS polar	61699	C17873	HMDB0039540	102430		1		0.7523	0.8975		1.1457	1.1502		90	100		Lipid	Fatty Acid, Monohydroxy	100019894
1977			2-hydroxynervonate*	LC/MS neg	61698			5312783		1		0.9696	0.9255		1.1216	1.1242		100	100		Lipid	Fatty Acid, Monohydroxy	100015638
1980			3-hydroxyhexanoate	LC/MS neg	53230		HMDB0061652 HMDB0010718	151492		1.61		0.1672	0.7603		0.9862	0.614		50	60		Lipid	Fatty Acid, Monohydroxy	100006367	10191-24-9
1985			3-hydroxysebacate	LC/MS polar	31943		HMDB0000350	3017884		0.94		0.7466	0.8975		0.9056	0.962		100	100		Lipid	Fatty Acid, Monohydroxy	100001145	73141-46-5
1989			3-hydroxymargarate	LC/MS neg	63671			93220		0.83		0.8646	0.9085		1.4473	1.735		80	90		Lipid	Fatty Acid, Monohydroxy	100021375	40165-89-7
1993			3-hydroxybehenate*	LC/MS neg	61697			5282921		1.39		0.6382	0.8975		1.742	1.2524		100	100		Lipid	Fatty Acid, Monohydroxy	100019890
2006			10-hydroxystearate	LC/MS neg	47123	C03195	HMDB0037396	9561835		0.64		0.5665	0.8975		1.0395	1.6203		90	100		Lipid	Fatty Acid, Monohydroxy	100005852
2015			13-HODE + 9-HODE	LC/MS neg	37752	C14767 C14762	HMDB0004667 HMDB0004670	5312830;1424;5282947;5282944;5282945		1.21		0.3002	0.7929		1.1276	0.9356		100	100		Lipid	Fatty Acid, Monohydroxy	100002196
2031		Fatty Acid, Dihydroxy	12,13-DiHOME	LC/MS neg	38395	C14829	HMDB0004705	10236635		0.94		0.725	0.8975		0.9231	0.9812		90	100		Lipid	Fatty Acid, Dihydroxy	62	263399-35-5
2032			9,10-DiHOME	LC/MS neg	38399	C14828	HMDB0004704	9966640		0.92		0.6768	0.8975		0.9402	1.0191		90	100		Lipid	Fatty Acid, Dihydroxy	179	263399-34-4
2034			2S,3R-dihydroxybutyrate	LC/MS polar	62950		HMDB0002453	10964471		1.16		0.2615	0.7806		1.0307	0.8907		100	90		Lipid	Fatty Acid, Dihydroxy	100002284	5057-93-2
2035			2R,3R-dihydroxybutyrate	LC/MS polar	63109		HMDB0000498	13120901		1.42		0.0175	0.6948		1.2164	0.8545		100	90		Lipid	Fatty Acid, Dihydroxy	100002367	759-06-8
2037			2,4-dihydroxybutyrate	LC/MS polar	62951		HMDB0000360	192742		1.43		0.0222	0.6948		1.2679	0.8873		100	100		Lipid	Fatty Acid, Dihydroxy	100002285	1518-62-3
2038			3,4-dihydroxybutyrate	LC/MS polar	62952		HMDB0000337	150929		1.28		0.0675	0.7129		1.0482	0.8185		100	100		Lipid	Fatty Acid, Dihydroxy	100001730	51267-44-8
2160		Endocannabinoid	oleoyl ethanolamide	LC/MS pos late	38102		HMDB0002088	5283454		1.02		0.9135	0.9197		1.0414	1.0161		80	80		Lipid	Endocannabinoid	1137	11-58-0;111-58-0
2163			palmitoyl ethanolamide	LC/MS pos late	38165	C16512	HMDB0002100	4671		0.99		0.5231	0.8778		1.0213	1.0271		100	100		Lipid	Endocannabinoid	1489	544-31-0
2164			stearoyl ethanolamide	LC/MS pos late	38625		HMDB0013078	27902		0.97		0.7669	0.8975		1.0874	1.1225		100	100		Lipid	Endocannabinoid	100002254	111-57-9
2190			lignoceroyl ethanolamide (24:0)*	LC/MS pos late	57535					0.83		0.6411	0.8975		1.1123	1.3326		80	70		Lipid	Endocannabinoid	100015855
2202		Inositol Metabolism	myo-inositol	LC/MS polar	1124	C00137	HMDB0000211	892		1.82		0.0289	0.6948		2.7227	1.4998		100	100		Lipid	Inositol Metabolism	363	87-89-8
2203			chiro-inositol	LC/MS polar	37112	C19891	HMDB0240209			0.85		0.8547	0.9075		1.9643	2.3182		90	90		Lipid	Inositol Metabolism	100001859	643-12-9
2233		Phospholipid Metabolism	choline	LC/MS pos early	15506	C00114	HMDB0000097	305		1.06		0.8646	0.9085		2.1037	1.9807		100	100		Lipid	Phospholipid Metabolism	1256	67-48-1
2234			choline phosphate	LC/MS pos early	34396	C00588	HMDB0001565	1014		1.51		0.5688	0.8975		1.1724	0.7758		50	70		Lipid	Phospholipid Metabolism	267	72556-74-2
2237			glycerophosphorylcholine (GPC)	LC/MS pos early	15990	C00670	HMDB0000086	71920		1.34		0.0922	0.7316		1.4466	1.082		100	100		Lipid	Phospholipid Metabolism	100000269	28319-77-9
2241			glycerophosphoethanolamine	LC/MS pos early	37455	C01233	HMDB0000114	123874		1.25		0.3087	0.7954		1.4823	1.1906		100	100		Lipid	Phospholipid Metabolism	100001620	33049-08-0
2242			glycerophosphoserine*	LC/MS pos early	57404			3081457		0.87		0.7808	0.8975		2.1245	2.4391		100	100		Lipid	Phospholipid Metabolism	100015666
2243			glycerophosphoinositol*	LC/MS pos early	52307			167572		1.97		0.0167	0.6948		1.4498	0.7352		100	100		Lipid	Phospholipid Metabolism	100001621	16824-65-0
2244			trimethylamine N-oxide	LC/MS pos early	40406	C01104	HMDB0000925	1145		0.34		0.0858	0.7316		0.96	2.7896		90	90		Lipid	Phospholipid Metabolism	100003397	1184-78-7
2263		Phosphatidylcholine (PC)	1-myristoyl-2-palmitoyl-GPC (14:0/16:0)	LC/MS pos late	19258		HMDB0007869	129657		0.88		0.765	0.8975		0.9566	1.0861		90	100		Lipid	Phosphatidylcholine (PC)	100000672	69525-80-0
2279			1,2-dipalmitoyl-GPC (16:0/16:0)	LC/MS pos late	19130	D03585	HMDB0000564	452110		0.92		0.5645	0.8975		0.953	1.0372		100	100		Lipid	Phosphatidylcholine (PC)	100000657	63-89-8
2280			1-palmitoyl-2-palmitoleoyl-GPC (16:0/16:1)*	LC/MS pos late	52470		HMDB0007969	6443788		1.17		0.3325	0.8024		1.1203	0.9598		90	80		Lipid	Phosphatidylcholine (PC)	100008984
2282			1-palmitoyl-2-stearoyl-GPC (16:0/18:0)	LC/MS pos late	52616	C03889	HMDB0007970	24778686		1.21		0.602	0.8975		1.2871	1.0605		100	100		Lipid	Phosphatidylcholine (PC)	100008921	59403-51-9
2284			1-palmitoyl-2-oleoyl-GPC (16:0/18:1)	LC/MS pos late	52461	C13875	HMDB0007972	6436017		1.11		0.668	0.8975		1.0972	0.9877		100	100		Lipid	Phosphatidylcholine (PC)	1539	26853-31-6;26853-31-6
2287			1-palmitoyl-2-linoleoyl-GPC (16:0/18:2)	LC/MS pos late	42446		HMDB0007973	5287971		1		0.8073	0.8975		1.1101	1.113		100	100		Lipid	Phosphatidylcholine (PC)	1537	40811-94-7
2294			1-palmitoyl-2-dihomo-linolenoyl-GPC (16:0/20:3n3 or 6)*	LC/MS pos late	52454					1.15		0.6751	0.8975		1.2439	1.0828		100	100		Lipid	Phosphatidylcholine (PC)	100008985
2298			1-palmitoyl-2-arachidonoyl-GPC (16:0/20:4n6)	LC/MS pos late	52462	C05208	HMDB0007982	10747814		0.94		0.6486	0.8975		1.0192	1.0797		100	100		Lipid	Phosphatidylcholine (PC)	100008914	35418-58-7
2304			1-palmitoyl-2-docosahexaenoyl-GPC (16:0/22:6)	LC/MS pos late	52610		HMDB0007991	6441886		0.87		0.5528	0.8975		1.0648	1.2287		90	80		Lipid	Phosphatidylcholine (PC)	100008915	59403-54-2
2323			1-stearoyl-2-oleoyl-GPC (18:0/18:1)	LC/MS pos late	52438		HMDB0008038	24778825		1.51		0.3269	0.7982		1.4054	0.9289		100	100		Lipid	Phosphatidylcholine (PC)	100008904	56421-10-4
2326			1-stearoyl-2-linoleoyl-GPC (18:0/18:2)*	LC/MS pos late	52452		HMDB0008039	6441487		1.31		0.4375	0.8334		1.2538	0.9574		100	100		Lipid	Phosphatidylcholine (PC)	100008980
2334			1-stearoyl-2-arachidonoyl-GPC (18:0/20:4)	LC/MS pos late	42450		HMDB0008048	16219824		1.28		0.2554	0.7806		1.2154	0.9524		100	100		Lipid	Phosphatidylcholine (PC)	100001869	35418-59-8
2340			1-stearoyl-2-docosahexaenoyl-GPC (18:0/22:6)	LC/MS pos late	52611		HMDB0008057	24778876		1.22		0.1837	0.7603		0.953	0.7815		70	50		Lipid	Phosphatidylcholine (PC)	100008916	59403-52-0
2349			1-oleoyl-2-linoleoyl-GPC (18:1/18:2)*	LC/MS pos late	52453		HMDB0008105	24778939		1.28		0.4866	0.8565		1.4946	1.1706		100	100		Lipid	Phosphatidylcholine (PC)	100008981
2360			1,2-dilinoleoyl-GPC (18:2/18:2)	LC/MS pos late	52603		HMDB0008138	5288075		1.15		0.4313	0.8334		1.3383	1.1624		80	50		Lipid	Phosphatidylcholine (PC)	100008903	998-06-1
2405		Phosphatidylethanolamine (PE)	1,2-dipalmitoyl-GPE (16:0/16:0)*	LC/MS pos late	57341		HMDB0008923	445468		1.1		0.5158	0.8778		1.1085	1.0046		40	30		Lipid	Phosphatidylethanolamine (PE)	100009204
2409			1-palmitoyl-2-oleoyl-GPE (16:0/18:1)	LC/MS pos late	19263		HMDB0005320	5283496		0.61		0.0308	0.6948		0.8526	1.4074		60	100		Lipid	Phosphatidylethanolamine (PE)	1526	26662-94-2
2411			1-palmitoyl-2-linoleoyl-GPE (16:0/18:2)	LC/MS pos late	42449		HMDB0005322	9546747		0.72		0.1982	0.7603		1.0997	1.5359		100	100		Lipid	Phosphatidylethanolamine (PE)	100001870
2417			1-palmitoyl-2-arachidonoyl-GPE (16:0/20:4)*	LC/MS pos late	52464	C05210	HMDB0005323	9546800		0.75		0.1086	0.7316		1.101	1.4637		40	80		Lipid	Phosphatidylethanolamine (PE)	100008990
2426			1-stearoyl-2-oleoyl-GPE (18:0/18:1)	LC/MS pos late	42448		HMDB0008993	9546742		1.28		0.3744	0.8117		1.0755	0.8415		90	80		Lipid	Phosphatidylethanolamine (PE)	100001856
2430			1-stearoyl-2-linoleoyl-GPE (18:0/18:2)*	LC/MS pos late	52446		HMDB0008994	9546749		1.29		0.2082	0.7603		1.1305	0.8744		90	100		Lipid	Phosphatidylethanolamine (PE)	100008976
2439			1-stearoyl-2-arachidonoyl-GPE (18:0/20:4)	LC/MS pos late	52447	C05210	HMDB0009003	5289133		1.26		0.1514	0.7603		1.4004	1.1101		90	100		Lipid	Phosphatidylethanolamine (PE)	100008977
2601		Lysophospholipid	1-palmitoyl-GPC (16:0)	LC/MS pos late	33955	C04102	HMDB0010382	86554		1.08		0.5758	0.8975		1.3166	1.2191		100	100		Lipid	Lysophospholipid	100001263	17364-16-8
2602			2-palmitoyl-GPC (16:0)*	LC/MS neg	35253		HMDB0061702	15061532		1.01		0.6578	0.8975		1.1027	1.09		70	60		Lipid	Lysophospholipid	100001562
2612			1-stearoyl-GPC (18:0)	LC/MS pos late	33961		HMDB0010384	497300		1.62		0.1081	0.7316		1.534	0.9498		100	100		Lipid	Lysophospholipid	100001271	19420-57-6
2614			1-oleoyl-GPC (18:1)	LC/MS pos late	48258	C03916	HMDB0002815	16081932		1.5		0.2164	0.7603		1.6778	1.1205		100	100		Lipid	Lysophospholipid	100001272	19420-56-5
2617			1-linoleoyl-GPC (18:2)	LC/MS pos late	34419	C04100	HMDB0010386	11988421		1.37		0.2044	0.7603		1.4947	1.0913		90	80		Lipid	Lysophospholipid	100001395
2636			1-arachidonoyl-GPC (20:4n6)*	LC/MS pos late	33228	C05208	HMDB0010395	24779476		2.12		0.0483	0.7129		1.5196	0.7173		80	70		Lipid	Lysophospholipid	100001551
2650			1-lignoceroyl-GPC (24:0)	LC/MS pos late	49617		HMDB0010405	24779481		0.89		0.4292	0.8334		1.037	1.1633		80	100		Lipid	Lysophospholipid	100002873	325171-59-3
2663			1-palmitoyl-GPE (16:0)	LC/MS pos late	35631		HMDB0011503	9547069		0.81		0.371	0.8117		0.8561	1.052		100	100		Lipid	Lysophospholipid	100001567	53862-35-4
2670			1-stearoyl-GPE (18:0)	LC/MS pos late	42398		HMDB0011130	9547068		1.64		0.0982	0.7316		1.6679	1.0181		100	100		Lipid	Lysophospholipid	100001461	69747-55-3
2671			2-stearoyl-GPE (18:0)*	LC/MS neg	41220		HMDB0011129	90658453;53480667		1.59		0.241	0.7775		1.507	0.9497		100	100		Lipid	Lysophospholipid	100003901
2672			1-oleoyl-GPE (18:1)	LC/MS pos late	35628		HMDB0011506	9547071		1.24		0.4669	0.8509		1.1368	0.9194		100	100		Lipid	Lysophospholipid	100001569	89576-29-4
2674			1-linoleoyl-GPE (18:2)*	LC/MS pos late	36600		HMDB0011507	52925130		1.22		0.2532	0.7806		1.062	0.8735		90	70		Lipid	Lysophospholipid	100001570
2687			1-arachidonoyl-GPE (20:4n6)*	LC/MS pos late	35186		HMDB0011517	42607465		1.78		0.2532	0.7806		1.3111	0.7367		90	80		Lipid	Lysophospholipid	100001571
2703			1-stearoyl-GPS (18:0)*	LC/MS neg	45966		HMDB0061698	74819135		1.34		0.3644	0.8117		1.1946	0.8883		100	100		Lipid	Lysophospholipid	100004327
2709			1-palmitoyl-GPG (16:0)*	LC/MS neg	45970		HMDB0240601	3300276		1.23		0.2731	0.7806		1.5315	1.2427		100	100		Lipid	Lysophospholipid	100005717
2712			1-stearoyl-GPG (18:0)	LC/MS neg	34437					1.63		0.1678	0.7603		1.3238	0.8139		90	90		Lipid	Lysophospholipid	100001462
2714			1-oleoyl-GPG (18:1)*	LC/MS pos late	45968		HMDB0240602			1.35		0.3679	0.8117		0.8483	0.6281		70	40		Lipid	Lysophospholipid	100005716
2718			1-palmitoyl-GPI (16:0)	LC/MS neg	35305		HMDB0061695	71296207		1.8		0.102	0.7316		1.4691	0.8178		100	70		Lipid	Lysophospholipid	100001655
2722			1-stearoyl-GPI (18:0)	LC/MS neg	19324		HMDB0240261	71581135;42607495		2.27		0.064	0.7129		1.9281	0.8493		100	100		Lipid	Lysophospholipid	100000656	796963-93-4
2801		Plasmalogen	1-(1-enyl-palmitoyl)-2-oleoyl-GPE (P-16:0/18:1)*	LC/MS pos late	52477		HMDB0011342	52925128		1.27		0.347	0.8059		1.2916	1.016		100	100		Lipid	Plasmalogen	100009005
2803			1-(1-enyl-palmitoyl)-2-palmitoyl-GPC (P-16:0/16:0)*	LC/MS pos late	52716		HMDB0011206	11146967		3.49		0.0329	0.6948		2.14	0.6129		90	70		Lipid	Plasmalogen	100009162
2805			1-(1-enyl-palmitoyl)-2-arachidonoyl-GPE (P-16:0/20:4)*	LC/MS pos late	52673		HMDB0011352	52925126		1.63		0.213	0.7603		1.4208	0.8709		90	90		Lipid	Plasmalogen	100009002
2807			1-(1-enyl-palmitoyl)-2-oleoyl-GPC (P-16:0/18:1)*	LC/MS pos late	52478		HMDB0007996	34779384		1.95		0.1341	0.7603		1.9259	0.99		100	100		Lipid	Plasmalogen	100009007
2810			1-(1-enyl-stearoyl)-2-oleoyl-GPE (P-18:0/18:1)	LC/MS pos late	52614		HMDB0011375	42607457		1.49		0.3513	0.8117		1.3582	0.9145		90	100		Lipid	Plasmalogen	100008919	144371-68-6
2814			1-(1-enyl-palmitoyl)-2-arachidonoyl-GPC (P-16:0/20:4)*	LC/MS pos late	52689		HMDB0011220			2.4		0.0196	0.6948		1.8776	0.7825		100	100		Lipid	Plasmalogen	100009014
2815			1-(1-enyl-palmitoyl)-2-linoleoyl-GPC (P-16:0/18:2)*	LC/MS pos late	52682		HMDB0011211	24779386		2.59		0.0499	0.7129		1.7618	0.6795		80	80		Lipid	Plasmalogen	100009009
2819			1-(1-enyl-stearoyl)-2-arachidonoyl-GPE (P-18:0/20:4)*	LC/MS pos late	52475		HMDB0005779	9547058		1.74		0.2752	0.7806		1.3725	0.7894		90	80		Lipid	Plasmalogen	100008999
2834		Lysoplasmalogen	1-(1-enyl-palmitoyl)-GPC (P-16:0)*	LC/MS pos late	52474		HMDB0010407	10917802		2.49		0.1031	0.7316		2.3953	0.9625		100	100		Lipid	Lysoplasmalogen	100002875
2835			1-(1-enyl-palmitoyl)-GPE (P-16:0)*	LC/MS pos late	39270		HMDB0011152			1.83		0.225	0.7637		1.6583	0.9071		100	100		Lipid	Lysoplasmalogen	100003000
2837			1-(1-enyl-oleoyl)-GPE (P-18:1)*	LC/MS pos late	44621					1.82		0.3137	0.7954		1.7229	0.9466		100	100		Lipid	Lysoplasmalogen	100005372
2839			1-(1-enyl-stearoyl)-GPE (P-18:0)*	LC/MS pos late	39271		HMDB0240598			1.5		0.4674	0.8509		1.5169	1.0083		100	100		Lipid	Lysoplasmalogen	100003001
2842		Glycerolipid Metabolism	glycerol	LC/MS neg	15122	C00116	HMDB0000131	753		1.67		0.1643	0.7603		1.5968	0.9561		100	100		Lipid	Glycerolipid Metabolism	1254	56-81-5
2843			glycerol 3-phosphate	LC/MS pos early	43847	C0093	HMDB0000126	754		1.06		0.5102	0.8745		1.0975	1.0325		100	100		Lipid	Glycerolipid Metabolism	100000258	29849-82-9
2848			glycerophosphoglycerol	LC/MS pos early	48857	C03274	HMDB0240316	54575349		0.9		0.7097	0.8975		1.0175	1.1299		100	100		Lipid	Glycerolipid Metabolism	100001619
2852		Monoacylglycerol	1-palmitoylglycerol (16:0)	LC/MS neg	21127		HMDB0011564	14900		1.15		0.9277	0.9255		1.701	1.4777		100	100		Lipid	Monoacylglycerol	100000827	542-44-9
2856			1-oleoylglycerol (18:1)	LC/MS neg	21184		HMDB0011567	5283468		1.81		0.3819	0.8117		2.1853	1.2102		100	100		Lipid	Monoacylglycerol	100000924	111-03-5
2857			1-linoleoylglycerol (18:2)	LC/MS neg	27447		HMDB0011568	5283469		1.35		0.2801	0.7806		2.0242	1.5049		100	90		Lipid	Monoacylglycerol	100001040	2277-28-3
2858			1-linolenoylglycerol (18:3)	LC/MS neg	34393		HMDB0011569	53480978		1.01		0.8561	0.9075		0.5757	0.5723		40	40		Lipid	Monoacylglycerol	100001435	124151-74-2
2862			1-dihomo-linolenylglycerol (20:3)	LC/MS neg	48341		HMDB0011577			1.14		0.9989	0.9255		1.2607	1.1017		70	60		Lipid	Monoacylglycerol	100006121
2872			2-oleoylglycerol (18:1)	LC/MS neg	21232		HMDB0011537	5319879		0.8		0.6005	0.8975		1.1284	1.4134		80	60		Lipid	Monoacylglycerol	100000943	3443-84-3
2873			2-linoleoylglycerol (18:2)	LC/MS neg	32506		HMDB0011538	5365676		0.63		0.4771	0.8525		0.8417	1.3377		70	50		Lipid	Monoacylglycerol	100000987	3443-82-1
2927		Diacylglycerol	oleoyl-linoleoyl-glycerol (18:1/18:2) [1]	LC/MS pos late	46798		HMDB0007219	14275396		2.76		0.0191	0.6948		1.9191	0.6948		80	50		Lipid	Diacylglycerol	100002989	106292-55-1
2928			oleoyl-linoleoyl-glycerol (18:1/18:2) [2]	LC/MS pos late	46799		HMDB0007219	71433693		1.42		0.8996	0.9197		1.9818	1.3946		80	100		Lipid	Diacylglycerol	100002990	104346-53-4
2932			linoleoyl-linoleoyl-glycerol (18:2/18:2) [1]*	LC/MS pos late	54968		HMDB0007248	9543729		1.61		0.4513	0.8359		1.3985	0.8702		100	100		Lipid	Diacylglycerol	100010941
2933			linoleoyl-linoleoyl-glycerol (18:2/18:2) [2]*	LC/MS pos late	54969		HMDB0007248	9543729		1.04		0.8194	0.8975		1.3649	1.3083		90	100		Lipid	Diacylglycerol	100010942
2934			linoleoyl-linolenoyl-glycerol (18:2/18:3) [1]*	LC/MS pos late	54963		HMDB0007249	14275409		1.41		0.2592	0.7806		1.062	0.7547		80	70		Lipid	Diacylglycerol	100010926
2935			linoleoyl-linolenoyl-glycerol (18:2/18:3) [2]*	LC/MS pos late	54964		HMDB0007250	9543737		1		0.8738	0.9108		1.3357	1.3318		80	100		Lipid	Diacylglycerol	100010927
2970		Galactosyl Glycerolipids	digalactosylglycerol*	LC/MS polar	57346					0.47		0.8697	0.9102		0.1364	0.2899		10	20		Lipid	Galactosyl Glycerolipids	100003065
2972			1-palmitoyl-2-linoleoyl-digalactosylglycerol (16:0/18:2)*	LC/MS pos late	54887					1.27		0.4845	0.8565		0.9902	0.7783		30	60		Lipid	Galactosyl Glycerolipids	100010874
2973			1-palmitoyl-2-linoleoyl-galactosylglycerol (16:0/18:2)*	LC/MS pos late	54901					0.74		0.2801	0.7806		0.821	1.1129		40	30		Lipid	Galactosyl Glycerolipids	100010893
2986			1-palmitoyl-galactosylglycerol (16:0)*	LC/MS neg	62372			10413348		0.96		0.7618	0.8975		0.5807	0.6052		60	50		Lipid	Galactosyl Glycerolipids	100010885
3000		Sphingolipid Synthesis	3-ketosphinganine	LC/MS pos late	34381	C02934	HMDB01480	631		0.52		0.1059	0.7316		0.6341	1.2095		60	70		Lipid	Sphingolipid Synthesis	100001436	18944-28-0
3001			sphinganine	LC/MS pos late	17769	C00836	HMDB0000269	3126		0.92		0.7141	0.8975		1.418	1.5411		100	100		Lipid	Sphingolipid Synthesis	313	3102-56-5
3004			phytosphingosine	LC/MS pos late	1510	C12144	HMDB0004610	122121		0.8		0.1777	0.7603		0.9427	1.1737		100	100		Lipid	Sphingolipid Synthesis	469	554-62-1
3005			dehydrophytosphingosine*	LC/MS pos late	63037		HMDB0038057	14757418		0.99		0.7992	0.8975		1.045	1.0539		100	100		Lipid	Sphingolipid Synthesis	100021236
3007			hexadecasphinganine (d16:0)*	LC/MS pos late	57544	C13915		656816		0.8		0.3562	0.8117		1.2252	1.5365		100	90		Lipid	Sphingolipid Synthesis	100015865
3010		Dihydroceramides	N-palmitoyl-sphinganine (d18:0/16:0)	LC/MS pos late	52604		HMDB11760	5283572		1.28		0.3187	0.7954		1.229	0.9627		100	100		Lipid	Dihydroceramides	100009028	5966-29-0
3012			N-palmitoyl-phytosphingosine (t18:0/16:0)	LC/MS pos late	62881		HMDB0010697	10506988		0.83		0.91	0.9197		1.1894	1.4293		100	100		Lipid	Dihydroceramides	100019761
3013			N-stearoyl-sphinganine (d18:0/18:0)*	LC/MS pos late	1759		HMDB0011761	5283573		1.18		0.6058	0.8975		1.147	0.9753		100	100		Lipid	Dihydroceramides	922	2304-80-5
3014			N-stearoyl-phytosphingosine (t18:0/18:0)*	LC/MS pos late	63038			9898642		1.12		0.9425	0.9255		1.2203	1.0904		100	100		Lipid	Dihydroceramides	100021237
3022		Ceramides	N-palmitoyl-sphingosine (d18:1/16:0)	LC/MS pos late	44877		HMDB0004949	5283564		1.23		0.51	0.8745		1.2337	0.999		100	100		Lipid	Ceramides	1518	24696-26-2
3024			N-(2-hydroxypalmitoyl)-sphingosine (d18:1/16:0(2OH))	LC/MS pos late	57697			72715801		0.85		0.792	0.8975		1.2089	1.4195		100	100		Lipid	Ceramides	100015642	34839-02-6
3026			N-stearoyl-sphingosine (d18:1/18:0)*	LC/MS pos late	54979		HMDB0004950	5283565		0.98		0.9159	0.9197		1.0983	1.119		100	100		Lipid	Ceramides	1547	104404-17-3
3032			N-palmitoyl-sphingadienine (d18:2/16:0)*	LC/MS pos late	57416		HMDB0240686			1.09		0.4956	0.8626		1.2919	1.1904		100	100		Lipid	Ceramides	100015609
3048			ceramide (d18:1/14:0, d16:1/16:0)*	LC/MS pos late	57432		HMDB0011773 HMDB0240681			1.2		0.3672	0.8117		1.1289	0.9386		100	90		Lipid	Ceramides	100015735
3049			ceramide (d18:1/17:0, d17:1/18:0)*	LC/MS pos late	57434		HMDB0240678 HMDB0240683			1		0.9021	0.9197		1.116	1.1121		100	100		Lipid	Ceramides	100015737
3051			ceramide (d18:1/20:0, d16:1/22:0, d20:1/18:0)*	LC/MS pos late	57440		HMDB0240684 HMDB0004951 HMDB0240682			1.05		0.6414	0.8975		1.1964	1.1351		100	100		Lipid	Ceramides	100015755
3058		Hexosylceramides (HCER)	glycosyl-N-palmitoyl-sphingosine (d18:1/16:0)	LC/MS pos late	53013					1.15		0.3178	0.7954		1.4752	1.2844		100	90		Lipid	Hexosylceramides (HCER)	100009272
3088		Lactosylceramides (LCER)	lactosyl-N-palmitoyl-sphingosine (d18:1/16:0)	LC/MS pos late	53010		HMDB0006750	53477895		0.92		0.6745	0.8975		1.026	1.1112		100	100		Lipid	Lactosylceramides (LCER)	100009030	4201-62-1
3090			lactosyl-N-arachidoyl-sphingosine (d18:1/20:0)*	LC/MS pos late	57425	C01290	HMDB0011593	53481000		0.91		0.7922	0.8975		0.967	1.0578		100	100		Lipid	Lactosylceramides (LCER)	100015715
3091			lactosyl-N-behenoyl-sphingosine (d18:1/22:0)*	LC/MS pos late	57422		HMDB0011594	44260143		0.84		0.2351	0.7728		0.9042	1.0711		100	100		Lipid	Lactosylceramides (LCER)	100015623
3099		Dihydrosphingomyelins	myristoyl dihydrosphingomyelin (d18:0/14:0)*	LC/MS pos late	57365		HMDB0012085	44260138		1.38		0.2057	0.7603		1.2694	0.9217		100	70		Lipid	Dihydrosphingomyelins	100009038
3100			palmitoyl dihydrosphingomyelin (d18:0/16:0)*	LC/MS pos late	52434		HMDB0010168	9939965		1.35		0.0896	0.7316		1.4075	1.0418		100	100		Lipid	Dihydrosphingomyelins	100008954
3101			behenoyl dihydrosphingomyelin (d18:0/22:0)*	LC/MS pos late	57331		HMDB0012091	44260132		1.63		0.0677	0.7129		1.4273	0.8783		100	100		Lipid	Dihydrosphingomyelins	100009026
3102			sphingomyelin (d18:0/18:0, d19:0/17:0)*	LC/MS pos late	57473		HMDB0012087	44260130		1.44		0.0793	0.7316		1.2777	0.8864		100	80		Lipid	Dihydrosphingomyelins	100009027
3103			sphingomyelin (d18:0/20:0, d16:0/22:0)*	LC/MS pos late	57476		HMDB0012090			1.48		0.1318	0.7603		1.7058	1.1492		100	100		Lipid	Dihydrosphingomyelins	100015786
3104		Sphingomyelins	palmitoyl sphingomyelin (d18:1/16:0)	LC/MS pos late	37506		HMDB0010169	9939941		1.22		0.1977	0.7603		1.3717	1.1219		100	100		Lipid	Sphingomyelins	100002107	6254-89-3
3105			hydroxypalmitoyl sphingomyelin (d18:1/16:0(OH))**	LC/MS pos late	62851					1.26		0.1465	0.7603		1.2549	0.9983		100	100		Lipid	Sphingomyelins	100021000
3106			stearoyl sphingomyelin (d18:1/18:0)	LC/MS pos late	19503	C00550	HMDB0001348	6453725		1.29		0.2404	0.7775		1.341	1.0394		100	100		Lipid	Sphingomyelins	1538	85187-10-6;85187-10-6
3107			behenoyl sphingomyelin (d18:1/22:0)*	LC/MS pos late	48492		HMDB0012103	44260125		1.37		0.1388	0.7603		1.6293	1.1852		100	100		Lipid	Sphingomyelins	100006294
3108			tricosanoyl sphingomyelin (d18:1/23:0)*	LC/MS pos late	52436		HMDB0012105			1.45		0.1886	0.7603		1.5397	1.0594		100	100		Lipid	Sphingomyelins	100008955
3109			lignoceroyl sphingomyelin (d18:1/24:0)	LC/MS pos late	57330		HMDB0011697			1.4		0.1696	0.7603		1.5511	1.1088		100	100		Lipid	Sphingomyelins	100006298	60037-60-7
3114			sphingomyelin (d18:1/14:0, d16:1/16:0)*	LC/MS pos late	42463		HMDB0012097	11433862		1.13		0.238	0.7775		1.6035	1.413		100	100		Lipid	Sphingomyelins	100004328
3116			sphingomyelin (d17:1/16:0, d18:1/15:0, d16:1/17:0)*	LC/MS pos late	52433		HMDB0240608 HMDB0240617			1.28		0.1296	0.7603		1.5461	1.2071		100	100		Lipid	Sphingomyelins	100006314	121999-58-4
3118			sphingomyelin (d18:2/16:0, d18:1/16:1)*	LC/MS pos late	42459		HMDB0240613 HMDB0240638			1.17		0.1461	0.7603		1.2663	1.0823		100	70		Lipid	Sphingomyelins	100004329
3119			sphingomyelin (d18:1/17:0, d17:1/18:0, d19:1/16:0)	LC/MS pos late	52615		HMDB0240609 HMDB0240622 HMDB0240620	46891763		1.14		0.276	0.7806		1.2219	1.0717		100	90		Lipid	Sphingomyelins	100008920	121999-64-2
3122			sphingomyelin (d18:1/20:0, d16:1/22:0)*	LC/MS pos late	48490		HMDB0012102	44260124		1.21		0.1854	0.7603		1.7611	1.4558		100	100		Lipid	Sphingomyelins	100006290
3125			sphingomyelin (d18:1/21:0, d17:1/22:0, d16:1/23:0)*	LC/MS pos late	52495		HMDB0240621 HMDB0240611 HMDB0240619			1.25		0.1738	0.7603		1.8781	1.504		100	100		Lipid	Sphingomyelins	100009025
3126			sphingomyelin (d18:2/21:0, d16:2/23:0)*	LC/MS pos late	57480		HMDB0240676			0.8		0.6009	0.8975		0.92	1.1554		50	20		Lipid	Sphingomyelins	100015790
3127			sphingomyelin (d18:1/22:1, d18:2/22:0, d16:1/24:1)*	LC/MS pos late	48493		HMDB0012104			1.14		0.184	0.7603		1.1588	1.018		90	50		Lipid	Sphingomyelins	100006295
3129			sphingomyelin (d18:2/23:0, d18:1/23:1, d17:1/24:1)*	LC/MS pos late	52435		HMDB0240634 HMDB0011696 HMDB0240614	134757653		1.32		0.1013	0.7316		1.2042	0.9119		80	50		Lipid	Sphingomyelins	100008956
3130			sphingomyelin (d18:1/24:1, d18:2/24:0)*	LC/MS pos late	47153		HMDB0012107	44260126		1.58		0.0873	0.7316		1.438	0.9124		100	100		Lipid	Sphingomyelins	100005986	94359-13-4
3131			sphingomyelin (d18:2/24:1, d18:1/24:2)*	LC/MS pos late	52437		HMDB0240636 HMDB0240615	85336023		1.49		0.2885	0.7929		1.6061	1.0769		90	90		Lipid	Sphingomyelins	100008957
3160		Sphingosines	sphingosine	LC/MS pos late	17747	C00319	HMDB0000252	5280335		0.92		0.7218	0.8975		0.9806	1.0651		100	100		Lipid	Sphingosines	297	123-78-4
3168			hexadecasphingosine (d16:1)*	LC/MS pos late	57428			14767871		0.92		0.9944	0.9255		0.9158	1.0001		100	100		Lipid	Sphingosines	100015723
3169			heptadecasphingosine (d17:1)	LC/MS pos late	57427			5283557		0.85		0.5635	0.8975		0.8607	1.0107		100	100		Lipid	Sphingosines	100015724	6918-48-5
3170			eicosanoylsphingosine (d20:1)*	LC/MS pos late	57597					0.89		0.775	0.8975		1.3047	1.4718		100	100		Lipid	Sphingosines	100015870
3176		Mevalonate Metabolism	3-hydroxy-3-methylglutarate	LC/MS polar	531	C03761	HMDB0000355	1662;5459993		1.26		0.4386	0.8334		1.4761	1.1696		100	100		Lipid	Mevalonate Metabolism	112	503-49-1
3178			mevalonate	LC/MS neg	39583	C02104	HMDB0000227	449		0.79		0.7173	0.8975		1.2142	1.5395		90	80		Lipid	Mevalonate Metabolism	30	96949-03-0
3190		Sterol	lanosterol	LC/MS pos late	1128	C08624 C01724	HMDB0001251	246983		1.5		0.3001	0.7929		1.1901	0.7939		90	80		Lipid	Sterol	395	79-63-0
3192			desmosterol	LC/MS pos late	6065	C01802	HMDB0002719	439577		0.93		0.6114	0.8975		0.9894	1.0645		100	100		Lipid	Sterol	306	313-04-2
3193			cholesterol	LC/MS pos late	63	C00187	HMDB0000067	6432564;11025495;5997		1.04		0.8896	0.9174		1.0697	1.0301		100	100		Lipid	Sterol	266	57-88-5
3194			cholesterol sulfate	LC/MS polar	35324	C18043	HMDB00653	65076		0.88		0.0868	0.7316		0.9327	1.0624		100	100		Lipid	Sterol	100001606	2864-50-8
3203			25-hydroxycholesterol sulfate	LC/MS polar	64194			11705729		0.93		0.3642	0.8117		0.8942	0.9603		60	80		Lipid	Sterol	100021568	884905-07-1
3220			4-cholesten-3-one	LC/MS pos late	38125	C00599	HMDB0000921	91477		0.77		0.0342	0.6948		0.8428	1.0983		100	100		Lipid	Sterol	100002227	601-57-0
3222			beta-sitosterol	LC/MS pos late	27414	C01753	HMDB0000852	222284		0.83		0.0082	0.6948		0.8834	1.0629		100	100		Lipid	Sterol	100001033	83-46-5
3223			stigmasterol	LC/MS pos late	21183	C05442	HMDB0000937	5280794		0.88		0.1327	0.7603		0.9263	1.0499		100	100		Lipid	Sterol	100000923	83-48-7
3224			stigmastadienone	LC/MS pos late	63060			249915307		1.05		0.7398	0.8975		1.1257	1.0681		100	100		Lipid	Sterol	100021199
3225			campesterol	LC/MS pos late	33997	C01789	HMDB0002869	173183		0.86		0.006	0.6948		0.8839	1.0285		100	100		Lipid	Sterol	100001269	474-62-4
3254		Pregnenolone Steroids	21-hydroxypregnenolone disulfate	LC/MS neg	46115			134595		0.84		0.3621	0.8117		0.8583	1.019		60	60		Lipid	Pregnenolone Steroids	100001999	1164-98-3
3261			pregnenediol disulfate (C21H34O8S2)*	LC/MS neg	32562					1.08		0.9836	0.9255		1.1094	1.0256		80	80		Lipid	Pregnenolone Steroids	100001993
3281		Progestin Steroids	5alpha-pregnan-3beta,20alpha-diol disulfate	LC/MS neg	37198		HMDB0094650	118703093		0.96		0.4588	0.842		0.8402	0.8749		80	80		Lipid	Progestin Steroids	100001988
3282			5alpha-pregnan-diol disulfate	LC/MS neg	46172		HMDB0240582 HMDB0240581	3082277;5127902		0.85		0.4285	0.8334		0.7264	0.8567		80	80		Lipid	Progestin Steroids	100002015
3364		Androgenic Steroids	androstenediol (3beta,17beta) disulfate (1)	LC/MS neg	37202	C04295	HMDB0240313	87120982		2.59		0.3592	0.8117		1.2062	0.4653		60	30		Lipid	Androgenic Steroids	100001992
3387			5alpha-androstan-3beta,17beta-diol disulfate	LC/MS neg	37190	C12525	HMDB00493	90186325		1.29		0.9792	0.9255		1.0178	0.7897		40	80		Lipid	Androgenic Steroids	100001987	571-20-0
3454		Primary Bile Acid Metabolism	cholate	LC/MS neg	22842	C00695	HMDB0000619	221493		0.61		0.1632	0.7603		0.8035	1.3154		80	80		Lipid	Primary Bile Acid Metabolism	136	81-25-4
3456			taurocholate	LC/MS neg	18497	C05122	HMDB0000036	46783527;6675		0.82		0.6728	0.8975		1.0998	1.3407		100	100		Lipid	Primary Bile Acid Metabolism	1648	145-42-6
3458			chenodeoxycholic acid sulfate (1)	LC/MS neg	63607		HMDB0002522	21252308		0.74		0.5589	0.8975		1.1829	1.602		80	90		Lipid	Primary Bile Acid Metabolism	100021650
3463			taurochenodeoxycholate	LC/MS neg	18494	C05465	HMDB0000951	387316		1.16		0.8233	0.9002		1.4161	1.2209		90	90		Lipid	Primary Bile Acid Metabolism	1629	6009-98-9
3464			beta-muricholate	LC/MS neg	31885	C17726	HMDB0000415	5283853		0.39		0.6809	0.8975		0.7997	2.0399		100	100		Lipid	Primary Bile Acid Metabolism	100001066	2393-59-1
3467			tauro-beta-muricholate	LC/MS neg	33983		HMDB0000932	121596216;168408;21124703		2.06		0.6968	0.8975		2.2144	1.0763		100	100		Lipid	Primary Bile Acid Metabolism	100001250	25696-60-0
3470			glyco-beta-muricholate**	LC/MS neg	62066					0.72		0.4432	0.8334		0.824	1.151		40	60		Lipid	Primary Bile Acid Metabolism	100020214
3471			cholate sulfate	LC/MS neg	52973					0.88		0.9736	0.9255		1.1755	1.3381		50	60		Lipid	Primary Bile Acid Metabolism	100006637
3486		Secondary Bile Acid Metabolism	3-dehydrodeoxycholate	LC/MS neg	63119		HMDB0062742	160738		0.41		0.0709	0.7316		0.6164	1.4952		40	70		Lipid	Secondary Bile Acid Metabolism	100020860	4185-01-07
3494			6beta-hydroxylithocholate	LC/MS neg	36807	C15515	HMDB0000811	5283821		0.63		0.1894	0.7603		0.602	0.9517		50	70		Lipid	Secondary Bile Acid Metabolism	100001625	668-49-5
3499			lithocholic acid sulfate (2)	LC/MS neg	62527					0.76		0.6033	0.8975		0.7263	0.9496		50	60		Lipid	Secondary Bile Acid Metabolism	100020824
3503			taurolithocholate 3-sulfate	LC/MS neg	36850	C03642	HMDB0002580	440071		0.86		0.958	0.9255		0.7592	0.8867		70	70		Lipid	Secondary Bile Acid Metabolism	100001658	64936-83-0
3505			ursodeoxycholate	LC/MS neg	1605	C07880	HMDB0000946	31401		0.48		0.1808	0.7603		0.5627	1.1735		70	70		Lipid	Secondary Bile Acid Metabolism	1135	128-13-2
3519			tauroursodeoxycholate	LC/MS neg	39378		HMDB0000874	9848818		1.71		0.7487	0.8975		1.6761	0.9778		90	90		Lipid	Secondary Bile Acid Metabolism	100002912	14605-22-2
3520			tauroursodeoxycholic acid sulfate (1)	LC/MS neg	62784					1.01		0.68	0.8975		0.9442	0.9337		70	70		Lipid	Secondary Bile Acid Metabolism	100020844
3522			7,12-diketolithocholate	LC/MS neg	31906			3080560		0.49		0.1827	0.7603		0.48	0.9726		30	30		Lipid	Secondary Bile Acid Metabolism	100001070	517-33-9
3533			3-dehydrocholate	LC/MS neg	43835		HMDB00502	159655		0.78		0.6538	0.8975		0.8251	1.0603		50	60		Lipid	Secondary Bile Acid Metabolism	100001062	2304-89-4
3537			taurocholenate sulfate*	LC/MS neg	32807					1.05		0.3248	0.7982		0.8603	0.8182		90	90		Lipid	Secondary Bile Acid Metabolism	100001990
3538			7-ketodeoxycholate	LC/MS neg	31904		HMDB0000391	188292		0.45		0.2788	0.7806		0.7303	1.6099		80	80		Lipid	Secondary Bile Acid Metabolism	100001063	911-40-0
3543			taurochenodeoxycholic acid (7 or 27)-sulfate	LC/MS neg	52976					1.29		0.4454	0.8334		1.1296	0.8786		90	80		Lipid	Secondary Bile Acid Metabolism	100006643
4120	Nucleotide	Purine Metabolism, (Hypo)Xanthine/Inosine containing	inosine	LC/MS neg	1123	C00294	HMDB0000195	6021		0.89		0.4673	0.8509		0.9424	1.0636		100	100		Nucleotide	Purine Metabolism, (Hypo)Xanthine/Inosine containing	361	58-63-9
4121			hypoxanthine	LC/MS pos early	3127	C00262	HMDB0000157	790;135398638		0.57		0.0587	0.7129		1.2584	2.2118		100	100		Nucleotide	Purine Metabolism, (Hypo)Xanthine/Inosine containing	171	68-94-0
4122			xanthine	LC/MS pos early	3147	C00385	HMDB0000292	1188		0.6		0.2007	0.7603		1.054	1.7627		100	100		Nucleotide	Purine Metabolism, (Hypo)Xanthine/Inosine containing	1004	69-89-6
4124			xanthosine	LC/MS neg	15136	C01762	HMDB0000299	64959		0.53		0.1391	0.7603		1.0119	1.9105		80	100		Nucleotide	Purine Metabolism, (Hypo)Xanthine/Inosine containing	100000299	146-80-5
4127			N1-methylinosine	LC/MS pos early	48351		HMDB0002721	650095		1.42		0.8568	0.9075		6.1797	4.341		80	50		Nucleotide	Purine Metabolism, (Hypo)Xanthine/Inosine containing	100001409	20245-33-4
4128			2'-deoxyinosine	LC/MS neg	15076	C05512	HMDB0000071	135398593		0.76		0.7456	0.8975		1.6039	2.1146		100	100		Nucleotide	Purine Metabolism, (Hypo)Xanthine/Inosine containing	100000135	890-38-0
4132			urate	LC/MS neg	1604	C00366	HMDB0000289	1175		0.74		0.4115	0.8293		1.5437	2.0736		100	100		Nucleotide	Purine Metabolism, (Hypo)Xanthine/Inosine containing	1134	69-93-2;120K5305
4134			allantoin	LC/MS polar	1107	C02350 C02348 C01551	HMDB0000462	204;439714;439713		3.43		0.6964	0.8975		39.7545	11.5908		70	40		Nucleotide	Purine Metabolism, (Hypo)Xanthine/Inosine containing	1002	97-59-6
4135			allantoic acid	LC/MS pos early	33434	C00499	HMDB0001209	203		2.86		0.1998	0.7603		1.1162	0.3896		30	20		Nucleotide	Purine Metabolism, (Hypo)Xanthine/Inosine containing	218	99-16-1
4147		Purine Metabolism, Adenine containing	adenosine	LC/MS pos early	555	C00212	HMDB0000050	60961		0.75		0.8631	0.9085		1.3302	1.7825		100	100		Nucleotide	Purine Metabolism, Adenine containing	798	58-61-7
4148			adenine	LC/MS pos early	554	C00147	HMDB0000034	190		0.89		0.596	0.8975		1.2267	1.3829		100	100		Nucleotide	Purine Metabolism, Adenine containing	880	73-24-5
4149			1-methyladenine	LC/MS pos early	1527	C02216	HMDB0011599	135398646		2.48		0.0619	0.7129		0.5636	0.2269		50	30		Nucleotide	Purine Metabolism, Adenine containing	54	5142-22-3
4154			N1-methyladenosine	LC/MS pos early	15650	C02494	HMDB0003331	27476		1.14		0.3087	0.7954		1.2299	1.0809		60	50		Nucleotide	Purine Metabolism, Adenine containing	1242	15763-06-1
4155			N6-methyladenosine	LC/MS pos early	37114		HMDB0004044	102175		1.02		0.6249	0.8975		1.0296	1.0076		90	100		Nucleotide	Purine Metabolism, Adenine containing	213	1867-73-8
4165			N6-carbamoylthreonyladenosine	LC/MS neg	35157		HMDB0041623	161466		1.76		0.0878	0.7316		0.7055	0.4006		80	40		Nucleotide	Purine Metabolism, Adenine containing	100001415	24719-82-2
4170			2'-deoxyadenosine	LC/MS pos early	1553	C00559	HMDB0000101	13730		0.93		0.6688	0.8975		1.5785	1.7004		100	100		Nucleotide	Purine Metabolism, Adenine containing	211	16373-93-6
4175			N6-succinyladenosine	LC/MS neg	48130		HMDB0000912	165243		0.84		0.9205	0.9213		0.2737	0.3244		20	30		Nucleotide	Purine Metabolism, Adenine containing	100001664	4542-23-8
4183		Purine Metabolism, Guanine containing	guanosine	LC/MS neg	1573	C00387	HMDB0000133	6802		0.73		0.8702	0.9102		1.2361	1.6842		100	100		Nucleotide	Purine Metabolism, Guanine containing	1099	118-00-3
4184			guanine	LC/MS pos early	32352	C00242	HMDB0000132	135398634		0.91		0.649	0.8975		0.936	1.0279		100	100		Nucleotide	Purine Metabolism, Guanine containing	172	73-40-5
4187			7-methylguanine	LC/MS neg	35114	C02242	HMDB0000897	135398679		0.86		0.4143	0.8293		0.9621	1.1246		100	100		Nucleotide	Purine Metabolism, Guanine containing	100001456	578-76-7
4191			N1-methylguanosine	LC/MS pos early	31609		HMDB0001563	96373		0.94		0.7546	0.8975		4.9571	5.2764		100	100		Nucleotide	Purine Metabolism, Guanine containing	100001122	2140-65-0
4193			N2,N2-dimethylguanosine	LC/MS pos early	35137		HMDB0004824	135501639		1		0.3434	0.8053		0.9831	0.9865		10	10		Nucleotide	Purine Metabolism, Guanine containing	100001412	2140-67-2
4201			2'-deoxyguanosine	LC/MS neg	1411	C00330	HMDB0000085	135398592		0.71		0.6031	0.8975		1.5379	2.1688		100	100		Nucleotide	Purine Metabolism, Guanine containing	348	961-07-9
4207		Pyrimidine Metabolism, Orotate containing	dihydroorotate	LC/MS polar	601	C00337	HMDB03349	648		0.79		0.2593	0.7806		0.8676	1.0972		70	80		Nucleotide	Pyrimidine Metabolism, Orotate containing	923	155-54-4
4208			orotate	LC/MS polar	1505	C00295	HMDB0000226	967		1.93		0.2037	0.7603		3.3731	1.7458		100	100		Nucleotide	Pyrimidine Metabolism, Orotate containing	445	50887-69-9
4210			orotidine	LC/MS polar	35172		HMDB0000788	92751		1.4		0.3182	0.7954		0.4823	0.3455		50	20		Nucleotide	Pyrimidine Metabolism, Orotate containing	100001416	314-50-1
4220		Pyrimidine Metabolism, Uracil containing	uridine	LC/MS neg	606	C00299	HMDB0000296	6029		0.81		0.5835	0.8975		0.9926	1.2212		100	100		Nucleotide	Pyrimidine Metabolism, Uracil containing	535	58-96-8
4221			uracil	LC/MS pos early	605	C00106	HMDB0000300	1174		0.92		0.3989	0.8293		1.5187	1.6459		100	100		Nucleotide	Pyrimidine Metabolism, Uracil containing	825	66-22-8
4222			pseudouridine	LC/MS neg	33442	C02067	HMDB0000767	15047		1.49		0.0871	0.7316		2.7159	1.8279		80	90		Nucleotide	Pyrimidine Metabolism, Uracil containing	821	1445-07-4
4223			5,6-dihydrouridine	LC/MS pos early	61833		HMDB0000497	94312		0.75		0.2276	0.7637		0.9463	1.2557		90	90		Nucleotide	Pyrimidine Metabolism, Uracil containing	100001425	5627-05-04
4224			2'-O-methyluridine	LC/MS neg	57655		HMDB0240328	102212		0.88		0.3434	0.8053		0.5885	0.6708		10	10		Nucleotide	Pyrimidine Metabolism, Uracil containing	100010896	2140-76-3
4225			5-methyluridine (ribothymidine)	LC/MS neg	35136		HMDB0000884	445408		0.84		0.4173	0.8293		0.7544	0.8934		70	70		Nucleotide	Pyrimidine Metabolism, Uracil containing	100001446	1463-10-1
4236			2'-deoxyuridine	LC/MS neg	52602	C00526	HMDB0000012	13712		0.8		0.1162	0.7566		0.9987	1.2483		100	100		Nucleotide	Pyrimidine Metabolism, Uracil containing	536	951-78-0
4238			3-ureidoisobutyrate	LC/MS pos early	57549	C05100	HMDB0002031	160663		0.6		0.4058	0.8293		0.8325	1.3972		70	80		Nucleotide	Pyrimidine Metabolism, Uracil containing	100001531	2905-86-4
4239			3-ureidopropionate	LC/MS pos early	3155	C02642	HMDB0000026	111		1.56		0.3335	0.8024		1.9048	1.2235		90	100		Nucleotide	Pyrimidine Metabolism, Uracil containing	1053	462-88-4
4240			beta-alanine	LC/MS pos early	55	C00099	HMDB0000056	239		1.01		0.9354	0.9255		1.3673	1.3592		100	100		Nucleotide	Pyrimidine Metabolism, Uracil containing	244	56-41-7;107-95-9
4252		Pyrimidine Metabolism, Cytidine containing	cytidine	LC/MS pos early	514	C00475	HMDB0000089	6175		0.94		0.8569	0.9075		1.2802	1.36		100	100		Nucleotide	Pyrimidine Metabolism, Cytidine containing	827	65-46-3
4253			cytosine	LC/MS pos early	573	C00380	HMDB0000630	597		0.78		0.0637	0.7129		1.2127	1.5519		100	100		Nucleotide	Pyrimidine Metabolism, Cytidine containing	881	71-30-7
4255			3-methylcytidine	LC/MS pos early	35132		HMDB0240577	14237477		1.09		0.7187	0.8975		0.8609	0.7929		70	50		Nucleotide	Pyrimidine Metabolism, Cytidine containing	100001466	21028-20-6
4259			5-methylcytosine	LC/MS pos early	21106	C02376	HMDB0002894	65040		0.67		0.5314	0.8837		1.3549	2.0076		80	90		Nucleotide	Pyrimidine Metabolism, Cytidine containing	1049	58366-64-6
4263			2'-deoxycytidine	LC/MS pos early	15949	C00881	HMDB0000014	13711		0.79		0.5197	0.8778		2.7227	3.4265		100	100		Nucleotide	Pyrimidine Metabolism, Cytidine containing	100000125	951-77-9
4265			2'-O-methylcytidine	LC/MS pos early	57554			150971		0.53		0.9035	0.9197		0.3203	0.6089		30	10		Nucleotide	Pyrimidine Metabolism, Cytidine containing	100010895	2140-72-9
4266			5-methyl-2'-deoxycytidine	LC/MS pos early	38159	C03592	HMDB0002224	440055		0.71		0.5365	0.8901		1.6034	2.2586		70	90		Nucleotide	Pyrimidine Metabolism, Cytidine containing	100002300	838-07-3
4275		Pyrimidine Metabolism, Thymine containing	thymidine	LC/MS neg	2183	C00214	HMDB0000273	5789		0.83		0.6001	0.8975		1.427	1.7281		100	100		Nucleotide	Pyrimidine Metabolism, Thymine containing	872	50-89-5
4278			thymine	LC/MS neg	604	C00178	HMDB0000262	1135		0.97		0.7465	0.8975		0.9784	1.007		90	90		Nucleotide	Pyrimidine Metabolism, Thymine containing	882	65-71-4
4281			5,6-dihydrothymine	LC/MS pos early	1418	C00906	HMDB0000079	93556		1.8		0.0878	0.7316		1.4195	0.7908		90	70		Nucleotide	Pyrimidine Metabolism, Thymine containing	158	696-04-8
4284			3-aminoisobutyrate	LC/MS pos early	1566	C05145	HMDB0002166	64956		1.08		0.7209	0.8975		1.3099	1.2138		100	100		Nucleotide	Pyrimidine Metabolism, Thymine containing	1114	10569-72-9;214139-20-5
4301	Cofactors and Vitamins	Nicotinate and Nicotinamide Metabolism	quinolinate	LC/MS polar	1899	C03722	HMDB0000232	1066		0.98		0.7447	0.8975		0.9952	1.015		90	90		Cofactors and Vitamins	Nicotinate and Nicotinamide Metabolism	182	89-00-9
4302			nicotinate	LC/MS polar	1504	C00253	HMDB0001488	938		0.83		0.7437	0.8975		0.8698	1.0417		100	100		Cofactors and Vitamins	Nicotinate and Nicotinamide Metabolism	567	59-67-6
4303			nicotinate ribonucleoside	LC/MS pos early	33471	C05841	HMDB0006809	161233		0.6		0.3151	0.7954		0.9394	1.5669		100	100		Cofactors and Vitamins	Nicotinate and Nicotinamide Metabolism	100001316	2625-49-2
4305			nicotinamide	LC/MS pos early	594	C00153	HMDB0001406	936		1.25		0.8418	0.9049		5.6168	4.4926		100	100		Cofactors and Vitamins	Nicotinate and Nicotinamide Metabolism	432	98-92-0
4308			nicotinamide riboside	LC/MS pos early	33013	C03150	HMDB0000855	439924		0.85		0.3212	0.7954		1.161	1.3672		100	100		Cofactors and Vitamins	Nicotinate and Nicotinamide Metabolism	100001310	1341-23-7
4316			nicotinamide N-oxide	LC/MS pos early	39582		HMDB0002730	72661		4.43		0.7779	0.8975		3.1505	0.7108		10	40		Cofactors and Vitamins	Nicotinate and Nicotinamide Metabolism	100002763	1986-81-8
4317			1-methylnicotinamide	LC/MS pos early	27665	C02918	HMDB0000699	457		1.14		0.4836	0.8565		1.3206	1.1617		100	100		Cofactors and Vitamins	Nicotinate and Nicotinamide Metabolism	55	1005-24-9
4323			trigonelline (N'-methylnicotinate)	LC/MS pos early	32401	C01004	HMDB0000875	5570		0.88		0.7121	0.8975		1.7333	1.9789		100	100		Cofactors and Vitamins	Nicotinate and Nicotinamide Metabolism	100001092	535-83-1
4325			N1-methyl-2-pyridone-5-carboxamide	LC/MS pos early	40469	C05842	HMDB0004193	69698		1.26		0.0674	0.7129		1.1476	0.9077		100	100		Cofactors and Vitamins	Nicotinate and Nicotinamide Metabolism	100001468	701-44-0
4326			N1-methyl-4-pyridone-3-carboxamide	LC/MS pos early	57584	C05843	HMDB0004194	440810		1.34		0.0401	0.6948		1.1561	0.8659		100	100		Cofactors and Vitamins	Nicotinate and Nicotinamide Metabolism	100001469	769-49-3
4333		Riboflavin Metabolism	riboflavin (vitamin B2)	LC/MS pos early	1827	C00255	HMDB0000244	493570		0.66		0.1597	0.7603		1.4283	2.1805		100	100		Cofactors and Vitamins	Riboflavin Metabolism	500	83-88-5
4336		Pantothenate and CoA Metabolism	pantoate	LC/MS polar	63061	C00522	HMDB0240389	5289105		1.16		0.2951	0.7929		1.1159	0.9612		90	100		Cofactors and Vitamins	Pantothenate and CoA Metabolism	100002613	470-29-1
4337			pantothenate	LC/MS pos early	1508	C00864	HMDB0000210	6613		0.76		0.2336	0.7728		0.9074	1.19		100	100		Cofactors and Vitamins	Pantothenate and CoA Metabolism	1024	137-08-6
4349		Ascorbate and Aldarate Metabolism	ascorbic acid 2-sulfate	LC/MS polar	63590		HMDB0060649	54676864		1.12		0.9146	0.9197		1.1536	1.028		90	90		Cofactors and Vitamins	Ascorbate and Aldarate Metabolism	100009329
4350			ascorbic acid 3-sulfate*	LC/MS polar	63687			11425365		1.79		0.2034	0.7603		1.7296	0.9641		90	100		Cofactors and Vitamins	Ascorbate and Aldarate Metabolism	100020409
4353			2-O-methylascorbic acid	LC/MS polar	63990		HMDB0240294	54726398		1.7		0.1473	0.7603		1.4127	0.8327		90	60		Cofactors and Vitamins	Ascorbate and Aldarate Metabolism	100003258	17860-87-6
4354			threonate	LC/MS polar	27738	C01620	HMDB0000943 HMDB0062620	5460407;151152		1.97		0.1308	0.7603		2.4936	1.2655		100	100		Cofactors and Vitamins	Ascorbate and Aldarate Metabolism	100001022	70753-61-6
4357			oxalate (ethanedioate)	LC/MS neg	20694	C00209	HMDB0002329	971		1.05		0.7441	0.8975		1.3454	1.2784		100	100		Cofactors and Vitamins	Ascorbate and Aldarate Metabolism	100000841	144-62-7
4358			gulonate*	LC/MS polar	46957	C00800	HMDB0003290	152304		1.08		0.5625	0.8975		5.0422	4.655		90	80		Cofactors and Vitamins	Ascorbate and Aldarate Metabolism	100001586	20246-53-1
4360		Tocopherol Metabolism	alpha-CMBHC glucuronide	LC/MS neg	63926					0.78		0.7566	0.8975		0.5023	0.6422		60	40		Cofactors and Vitamins	Tocopherol Metabolism	100005977
4361			alpha-tocopherol	LC/MS pos late	1561	C02477	HMDB0001893	86472		0.95		0.5239	0.8778		0.9734	1.0234		100	100		Cofactors and Vitamins	Tocopherol Metabolism	1105	59-02-9;10191-41-0
4362			alpha-tocopherol acetate	LC/MS pos late	38288	C13202	HMDB0034227	2117		0.82		0.2089	0.7603		0.9808	1.1933		100	100		Cofactors and Vitamins	Tocopherol Metabolism	100002328	7695-31-2
4365			delta-tocopherol	LC/MS pos late	33418	C14151	HMDB0002902	92094		0.93		0.9886	0.9255		1.0123	1.0882		100	100		Cofactors and Vitamins	Tocopherol Metabolism	100001216	119-13-1
4369			gamma-CEHC	LC/MS neg	44876		HMDB0001931	133098		0.93		0.7639	0.8975		0.9802	1.0553		70	70		Cofactors and Vitamins	Tocopherol Metabolism	100002094	178167-75-4
4370			gamma-CEHC glucuronide*	LC/MS neg	42381			121596235		1.14		0.8789	0.9108		0.6156	0.5393		40	40		Cofactors and Vitamins	Tocopherol Metabolism	100004243
4371			alpha-CEHC glucuronide*	LC/MS neg	39346		HMDB0062445	134819285		0.77		0.8025	0.8975		0.3449	0.447		50	40		Cofactors and Vitamins	Tocopherol Metabolism	100003101	477200-36-5
4372			alpha-CEHC sulfate	LC/MS neg	47666					0.77		0.2951	0.7929		1.1546	1.5046		50	90		Cofactors and Vitamins	Tocopherol Metabolism	100005972
4374			alpha-CEHC taurine*	LC/MS neg	62283					0.84		0.5789	0.8975		0.7589	0.9007		30	40		Cofactors and Vitamins	Tocopherol Metabolism	100005975
4377			delta-CEHC	LC/MS neg	62287			35027084		1.12		0.5582	0.8975		0.8587	0.7649		50	50		Cofactors and Vitamins	Tocopherol Metabolism	100020416	84599-16-6
4382			gamma-CEHC taurine*	LC/MS neg	62282					0.54		0.0601	0.7129		0.801	1.4766		60	70		Cofactors and Vitamins	Tocopherol Metabolism	100020482
4383			gamma-tocopherol/beta-tocopherol	LC/MS pos late	52473	C14152 C02483	HMDB0006335 HMDB0001492			0.95		0.7901	0.8975		1.0009	1.0589		100	100		Cofactors and Vitamins	Tocopherol Metabolism	100008998
4391		Tetrahydrobiopterin Metabolism	biopterin	LC/MS neg	12358	C06313	HMDB0000468	445040		1.07		0.9172	0.9197		0.7279	0.6782		40	60		Cofactors and Vitamins	Tetrahydrobiopterin Metabolism	1548	22150-76-1
4392			dihydrobiopterin	LC/MS pos early	35129	C00268	HMDB0000038	135402011		0.93		0.8992	0.9197		0.8488	0.9152		90	80		Cofactors and Vitamins	Tetrahydrobiopterin Metabolism	100001506	6779-87-9
4407		Hemoglobin and Porphyrin Metabolism	protoporphyrin IX	LC/MS pos late	39321	C02191	HMDB0000241	4971		0.94		0.8643	0.9085		1.1145	1.1856		100	100		Cofactors and Vitamins	Hemoglobin and Porphyrin Metabolism	100000292	553-12-8;50865-10-5
4408			heme	LC/MS pos late	41754	C00032	HMDB0003178	26945		0.63		0.716	0.8975		0.8546	1.3608		70	60		Cofactors and Vitamins	Hemoglobin and Porphyrin Metabolism	100001386	14875-96-8
4409			bilirubin (Z,Z)	LC/MS pos late	43807	C00486	HMDB0000054	5280352		1.8		0.2763	0.7806		1.8315	1.0179		100	100		Cofactors and Vitamins	Hemoglobin and Porphyrin Metabolism	1090	635-65-4
4410			bilirubin (E,E)*	LC/MS pos late	32586		HMDB0240584	129320511		2.02		0.1898	0.7603		1.9592	0.971		100	100		Cofactors and Vitamins	Hemoglobin and Porphyrin Metabolism	100001950
4412			biliverdin	LC/MS pos late	2137	C00500	HMDB0001008	5280353		1.41		0.6421	0.8975		1.4722	1.0472		90	90		Cofactors and Vitamins	Hemoglobin and Porphyrin Metabolism	250	55482-27-4;55482-27-4
4413			I-urobilinogen	LC/MS neg	32426	C05789	HMDB0004157	9548718		0.73		0.443	0.8334		0.5868	0.7985		50	70		Cofactors and Vitamins	Hemoglobin and Porphyrin Metabolism	100001226	14684-37-8
4414			urobilin	LC/MS pos late	40084	C05795	HMDB04161	5280820		0.85		0.5617	0.8975		0.699	0.8265		50	70		Cofactors and Vitamins	Hemoglobin and Porphyrin Metabolism	100002569	3947-38-4
4421		Thiamine Metabolism	thiamin (vitamin B1)	LC/MS pos early	5341	DG00125 C00378 D08580	HMDB0000235	1130		0.55		0.0077	0.6948		1.113	2.0364		100	100		Cofactors and Vitamins	Thiamine Metabolism	873	59-43-8
4425			hydroxymethylpyrimidine	LC/MS pos early	57565	C01279		777		0.42		0.0317	0.6948		1.1428	2.7236		100	100		Cofactors and Vitamins	Thiamine Metabolism	100003365	73-67-6
4430		Vitamin A Metabolism	retinol (vitamin A)	LC/MS pos late	1806	C00473	HMDB0000305	445354		1.74		0.1281	0.7603		0.9228	0.5316		60	60		Cofactors and Vitamins	Vitamin A Metabolism	498	68-26-8
4432			carotene diol (1)	LC/MS pos late	57635					0.98		0.965	0.9255		1.0965	1.1207		100	100		Cofactors and Vitamins	Vitamin A Metabolism	100015966
4433			carotene diol (2)	LC/MS pos late	57636					0.9		0.8882	0.9174		1.0301	1.142		100	100		Cofactors and Vitamins	Vitamin A Metabolism	100015967
4434			carotene diol (3)	LC/MS pos late	57637					0.91		0.9471	0.9255		1.0721	1.1809		100	90		Cofactors and Vitamins	Vitamin A Metabolism	100015968
4436			beta-cryptoxanthin	LC/MS pos late	57591	C08591	HMDB0033844	5281235		0.74		0.4122	0.8293		0.9837	1.3209		70	80		Cofactors and Vitamins	Vitamin A Metabolism	100001977	472-70-8
4446		Vitamin B6 Metabolism	pyridoxine (vitamin B6)	LC/MS pos early	608	D08454	HMDB0000239	1054		1.07		0.8719	0.9105		0.8456	0.7923		80	50		Cofactors and Vitamins	Vitamin B6 Metabolism	936	58-56-0
4448			pyridoxamine	LC/MS pos early	2150	C00534	HMDB0001431	1052		0.78		0.487	0.8565		0.9297	1.1905		100	100		Cofactors and Vitamins	Vitamin B6 Metabolism	568	58052-48-5
4451			pyridoxal	LC/MS pos early	1651	C00250	HMDB0001545	1050		0.86		0.634	0.8975		0.9714	1.125		100	100		Cofactors and Vitamins	Vitamin B6 Metabolism	491	65-22-5
4452			pyridoxate	LC/MS neg	31555	C00847	HMDB0000017	6723		1.01		0.6533	0.8975		1.0332	1.0248		100	100		Cofactors and Vitamins	Vitamin B6 Metabolism	100001121	82-82-6
4457		Vitamin D Metabolism	vitamin D3 sulfate	LC/MS polar	64558			71752977		0.8		0.173	0.7603		0.9343	1.1644		90	90		Cofactors and Vitamins	Vitamin D Metabolism	100021071	78392-27-5
4471	Xenobiotics	Benzoate Metabolism	4-hydroxyhippurate	LC/MS neg	35527		HMDB0013678	151012		2.32		0.005	0.6948		1.8341	0.789		100	80		Xenobiotics	Benzoate Metabolism	100001423	2482-25-9
4477			benzoate	LC/MS neg	15778	C00180	HMDB0001870	243		1.05		0.3832	0.8117		1.0599	1.01		100	100		Xenobiotics	Benzoate Metabolism	100000008	65-85-0
4487			4-hydroxybenzoate	LC/MS polar	21133	C00156	HMDB0000500	135		0.98		0.8681	0.9102		0.9782	0.9934		100	100		Xenobiotics	Benzoate Metabolism	100000862	99-96-7
4489			2,4,6-trihydroxybenzoate	LC/MS polar	35892		HMDB0029649	66520		1.11		0.8304	0.9043		0.7735	0.6975		60	70		Xenobiotics	Benzoate Metabolism	100001718	83-30-7
4506			4-methylcatechol sulfate	LC/MS neg	46146		HMDB0240459	54104170		1.19		0.2124	0.7603		0.7382	0.6224		40	30		Xenobiotics	Benzoate Metabolism	100004111
4531			4-vinylcatechol sulfate	LC/MS polar	64579					1.15		0.4006	0.8293		0.6252	0.5423		40	30		Xenobiotics	Benzoate Metabolism	100021208
4553			p-cresol sulfate	LC/MS neg	36103		HMDB0011635	4615423		1.45		0.8183	0.8975		1.4184	0.9781		90	90		Xenobiotics	Benzoate Metabolism	100001315	3233-57-7
4572			3-(3-hydroxyphenyl)propionate	LC/MS neg	35635	C11457	HMDB0000375	91		0.82		0.2563	0.7806		0.5662	0.6868		20	40		Xenobiotics	Benzoate Metabolism	100001624	621-54-5
4574			3-(4-hydroxyphenyl)propionate	LC/MS neg	39587	C01744	HMDB0002199	10394		0.74		0.3271	0.7982		1.4444	1.9459		80	80		Xenobiotics	Benzoate Metabolism	100002914	501-97-3
4575			3-phenylpropionate (hydrocinnamate)	LC/MS neg	15749	C05629	HMDB0000764	107		3.89		0.0083	0.6948		1.7593	0.4517		60	40		Xenobiotics	Benzoate Metabolism	100000010	501-52-0
4595		Xanthine Metabolism	1-methylurate	LC/MS pos early	34395	C16359	HMDB0003099	69726		0.7		0.2481	0.7806		0.8061	1.1517		90	90		Xenobiotics	Xanthine Metabolism	100001400	708-79-2
4601			1-methylxanthine	LC/MS neg	34389	C16358	HMDB0010738	80220		1.07		0.9956	0.9255		0.921	0.8647		70	90		Xenobiotics	Xanthine Metabolism	100001405	6136-37-4
4637		Food Component/Plant	2-piperidinone	LC/MS pos early	43400		HMDB0011749	12665		0.43		0.3383	0.8053		2.155	5.003		100	100		Xenobiotics	Food Component/Plant	100004295	675-20-7
4682			erythrose	LC/MS neg	27722	C01796	HMDB0002649	94176		0.58		0.0906	0.7316		0.8436	1.467		40	80		Xenobiotics	Food Component/Plant	100001042	583-50-6
4691			genistein	LC/MS neg	32448	C06563	HMDB0003217	5280961		0.61		0.2694	0.7806		1.835	3.019		90	100		Xenobiotics	Food Component/Plant	100001221	446-72-0
4692			genistein glucuronide*	LC/MS neg	62063					5.35		0.2783	0.7806		2.7901	0.5217		30	30		Xenobiotics	Food Component/Plant	100020216
4711			1,1-kestotetraose	LC/MS neg	39796		HMDB0039176	3707011		0.85		0.4301	0.8334		0.4345	0.5097		20	30		Xenobiotics	Food Component/Plant	100003047	13133-07-8
4730			apigenin 7-O(6-malonyl-beta-glucoside)	LC/MS neg	57679	C10020	HMDB0037346	5281602		0.75		0.5384	0.8911		1.0995	1.4652		30	30		Xenobiotics	Food Component/Plant	100002893	51011-05-3
4737			apigenin sulfate (1)	LC/MS neg	63079					0.73		0.7607	0.8975		0.8184	1.117		70	60		Xenobiotics	Food Component/Plant	100021290
4753			vanillate	LC/MS neg	35639	C06672	HMDB0000484	8468		1.12		0.2804	0.7806		0.9608	0.8582		50	40		Xenobiotics	Food Component/Plant	100001634	121-34-6
4773			2,3-dihydroxyisovalerate	LC/MS polar	38276	C04039	HMDB0012141	677		0.67		0.3625	0.8117		0.6964	1.0435		70	80		Xenobiotics	Food Component/Plant	100002417	1756-18-9
4777			2,8-quinolinediol	LC/MS pos early	42975	C06342	HMDB0240311	97250		0.98		0.6592	0.8975		0.6182	0.6312		50	60		Xenobiotics	Food Component/Plant	100004206	15450-76-7
4778			2,8-quinolinediol sulfate	LC/MS neg	48691		HMDB0240658			1.21		0.4553	0.8402		0.7943	0.654		90	60		Xenobiotics	Food Component/Plant	100004321
4781			2-isopropylmalate	LC/MS polar	15667	C02504	HMDB0000402	77		0.61		0.0372	0.6948		0.7686	1.2501		60	80		Xenobiotics	Food Component/Plant	100000409	3237-44-3
4782			2-oxindole-3-acetate	LC/MS neg	40479		HMDB0035514	3080590		0.98		0.7699	0.8975		1.1723	1.1963		100	100		Xenobiotics	Food Component/Plant	100003109	2971-31-5
4786			3-formylindole	LC/MS pos early	62863	C08493	HMDB29737	10256		0.96		0.9102	0.9197		0.9632	0.9995		100	100		Xenobiotics	Food Component/Plant	100020219	487-89-8
4806			gluconate	LC/MS polar	587	C00257	HMDB0000625	3085666;10690		1.01		0.9329	0.9255		2.5417	2.514		40	60		Xenobiotics	Food Component/Plant	338	527-07-1
4816			afromosin	LC/MS pos late	35653	C10199	HMDB0039245	5281704		0.79		0.6484	0.8975		1.1612	1.4777		80	70		Xenobiotics	Food Component/Plant	100001648	550-79-8
4835			dihydrocaffeate sulfate (2)	LC/MS neg	62524					1.75		0.0592	0.7129		1.1762	0.6737		80	50		Xenobiotics	Food Component/Plant	100020822
4872			daidzein	LC/MS neg	32453	C10208	HMDB0003312	5281708		1		0.9697	0.9255		1.1165	1.1133		100	100		Xenobiotics	Food Component/Plant	100001219	486-66-8
4873			daidzein 7-O-glucuronide	LC/MS neg	62070		HMDB41718	11316354		7.57		0.2242	0.7637		3.106	0.4104		30	30		Xenobiotics	Food Component/Plant	100020206
4874			daidzin (daidzein 7-O-glucoside)	LC/MS neg	32435	C10216	HMDB0033991	107971		1.03		0.3434	0.8053		0.7045	0.6811		20	10		Xenobiotics	Food Component/Plant	100001218	552-66-9
4875			genistein sulfate*	LC/MS neg	62061					1.95		0.2622	0.7806		2.7806	1.4273		90	100		Xenobiotics	Food Component/Plant	100020207
4876			deoxymugineic acid	LC/MS pos early	57394					1.15		0.3595	0.8117		1.5511	1.3534		90	80		Xenobiotics	Food Component/Plant	100001816	74235-24-8
4877			N1,N10-dicoumaroylspermidine	LC/MS pos early	63856		HMDB0033469	15270795		0.88		0.7856	0.8975		0.4558	0.5152		50	40		Xenobiotics	Food Component/Plant	100021504
4880			dihydroferulate	LC/MS neg	40481		HMDB0062121	14340		0.98		0.7048	0.8975		0.8952	0.9133		50	50		Xenobiotics	Food Component/Plant	100003432	1135-23-5
4881			dihydroferulic acid sulfate	LC/MS neg	62857		HMDB0041724	187489		1.68		0.1745	0.7603		0.9553	0.5689		80	60		Xenobiotics	Food Component/Plant	100020272
4889			enterolactone sulfate	LC/MS neg	64041		HMDB0240506 HMDB0240505			0.99		0.3324	0.8024		1.0028	1.0098		90	60		Xenobiotics	Food Component/Plant	100020407
4893			equol sulfate	LC/MS neg	40478					0.71		0.3876	0.8158		0.8709	1.2302		70	60		Xenobiotics	Food Component/Plant	100003429
4894			ergothioneine	LC/MS pos early	37459	C05570	HMDB0003045	5351619		1.46		0.5225	0.8778		1.3867	0.952		100	100		Xenobiotics	Food Component/Plant	100002154	58511-63-0
4896			erythritol	LC/MS polar	20699	C00503	HMDB0002994	222285		0.94		0.9959	0.9255		0.68	0.7249		40	50		Xenobiotics	Food Component/Plant	100000846	149-32-6
4901			ferulate	LC/MS neg	35630	C01494	HMDB0000954	445858		1.16		0.4355	0.8334		0.9583	0.8243		80	80		Xenobiotics	Food Component/Plant	100001542	537-98-4
4902			ferulic acid 4-sulfate	LC/MS neg	47114		HMDB0029200	6305574		1.21		0.5814	0.8975		0.901	0.7429		80	60		Xenobiotics	Food Component/Plant	100005389	86321-29-1
4903			ferulylglycine (1)	LC/MS neg	54936					1.31		0.271	0.7806		1.3021	0.9905		70	50		Xenobiotics	Food Component/Plant	100010912
4904			ferulylglycine (2)	LC/MS neg	54937					1.34		0.1179	0.7566		0.9787	0.7319		60	40		Xenobiotics	Food Component/Plant	100010913
4906			quinate	LC/MS polar	18335	C00296	HMDB0003072	6508		1.44		0.4247	0.8334		1.9694	1.3677		70	50		Xenobiotics	Food Component/Plant	100000442	77-95-2
4912			formononetin	LC/MS pos late	35657	C00858	HMDB0005808	5280378		0.48		0.276	0.7806		0.8196	1.6975		70	80		Xenobiotics	Food Component/Plant	100001632	485-72-3
4923			glycitein	LC/MS pos late	34024	C14536	HMDB0005781	5317750		1.22		0.4174	0.8293		1.1656	0.9532		90	90		Xenobiotics	Food Component/Plant	100001222	40957-83-3
4925			glycitein glucuronide (2)*	LC/MS neg	63735					3.08		0.2678	0.7806		2.4744	0.8026		30	20		Xenobiotics	Food Component/Plant	100021011
4926			glycitein sulfate (1)	LC/MS neg	62886					1.46		0.3264	0.7982		0.8112	0.5574		60	60		Xenobiotics	Food Component/Plant	100021091
4927			glycitein sulfate (2)	LC/MS neg	62887					2.36		0.4205	0.8331		3.9967	1.6964		80	60		Xenobiotics	Food Component/Plant	100021092
4932			histidine betaine (hercynine)*	LC/MS pos early	62278		HMDB0029422	3083620		1.68		0.1744	0.7603		0.9885	0.5882		80	60		Xenobiotics	Food Component/Plant	100004059	534-30-5
4939			indolin-2-one	LC/MS pos early	43374	C12312		321710		1.09		0.4334	0.8334		1.033	0.9501		80	60		Xenobiotics	Food Component/Plant	100004318	59-48-3
4960			mannonate*	LC/MS polar	62864			3246006		1.3		0.7136	0.8975		4.7947	3.7022		60	60		Xenobiotics	Food Component/Plant	100003695	642-99-9
4965			methyl indole-3-acetate	LC/MS pos early	1584		HMDB0029738	74706		0.84		0.4158	0.8293		0.9547	1.1331		80	70		Xenobiotics	Food Component/Plant	1104	1912-33-0
4997			pheophorbide A	LC/MS pos late	35879	C18021		253193		0.9		0.4973	0.8632		0.9285	1.0359		40	40		Xenobiotics	Food Component/Plant	100001689	15664-29-6
4998			pheophytin A	LC/MS pos late	61857	C05797		135398712		0.91		0.7281	0.8975		1.5919	1.7526		90	90		Xenobiotics	Food Component/Plant	100001827	603-17-8
5054			sinapate	LC/MS neg	21150	C00482	HMDB0032616	637775		0.99		0.7951	0.8975		1.0003	1.0147		60	60		Xenobiotics	Food Component/Plant	100000869	530-59-6
5060			soyasaponin I	LC/MS neg	43590	C08983	HMDB0034649	122097		1.93		0.2069	0.7603		1.1824	0.6128		90	80		Xenobiotics	Food Component/Plant	100004481	51330-27-9
5061			soyasaponin II	LC/MS neg	43589	C12081	HMDB0034650	443614		2.04		0.1631	0.7603		0.9918	0.486		80	70		Xenobiotics	Food Component/Plant	100004482	55319-36-3
5062			soyasaponin III	LC/MS neg	54925	C19865	HMDB0034651	21607811		1.85		0.2431	0.7775		0.9647	0.5208		70	70		Xenobiotics	Food Component/Plant	100004483	55304-02-4
5065			stachydrine	LC/MS pos early	34384	C10172	HMDB0004827	115244		1.77		0.125	0.7603		6.0477	3.4232		90	100		Xenobiotics	Food Component/Plant	100001296	4136-37-2
5074			syringic acid	LC/MS neg	37091	C10833	HMDB0002085	10742		0.86		0.6575	0.8975		0.8329	0.9691		60	70		Xenobiotics	Food Component/Plant	100001919	530-57-4
5075			tartarate	LC/MS neg	15336	C00552 C00898 C02107	HMDB0062642 HMDB0000956	444305;875		1.33		0.14	0.7603		1.2578	0.9441		100	90		Xenobiotics	Food Component/Plant	100000295	87-69-4;6106-24-7
5122			daidzein sulfate (2)	LC/MS neg	48728			12114465		2.09		0.2644	0.7806		1.7794	0.8526		80	80		Xenobiotics	Food Component/Plant	100006363
5130			daidzein sulfate (1)	LC/MS neg	48727			12114465		1.52		0.2933	0.7929		1.1767	0.773		80	60		Xenobiotics	Food Component/Plant	100006362
5131			2-keto-3-deoxy-gluconate	LC/MS polar	48141	C00204	HMDB0001353	161227		0.66		0.7757	0.8975		1.5134	2.2891		90	90		Xenobiotics	Food Component/Plant	100005946	17510-99-5
5137			2-ketogluconate	LC/MS polar	48370		HMDB0011732	3035456		0.39		0.8097	0.8975		0.4508	1.1649		50	30		Xenobiotics	Food Component/Plant	100005943	1040352-40-6
5205			caffeic acid sulfate	LC/MS polar	53254		HMDB0041708	21668705		1.19		0.5101	0.8745		1.2358	1.0414		80	60		Xenobiotics	Food Component/Plant	100009337
5208			tartronate (hydroxymalonate)	LC/MS neg	20693	C02287	HMDB0035227	45		0.91		0.7318	0.8975		1.347	1.4785		100	100		Xenobiotics	Food Component/Plant	100000840	80-69-3
5211			N-carboxymethylalanine	LC/MS pos early	63155			440119		1.44		0.2133	0.7603		1.5182	1.0541		100	100		Xenobiotics	Food Component/Plant	100021194	106327-05-3
5216			3-indoleglyoxylic acid	LC/MS neg	63583			73863		1.3		0.1892	0.7603		1.2219	0.9429		100	100		Xenobiotics	Food Component/Plant	100020372	1477-49-2
5220			vanillic acid glycine	LC/MS neg	63853		HMDB0060026	3083688		2.1		0.0343	0.6948		1.2869	0.6118		90	70		Xenobiotics	Food Component/Plant	100021363
5251			2-acetamidophenol sulfate	LC/MS neg	48580			181671		0.87		0.8766	0.9108		0.5574	0.6415		60	40		Xenobiotics	Food Component/Plant	100006190	40712-60-5
5299		Bacterial/Fungal	lactobacillic acid	LC/MS neg	63048			656761		0.81		0.5617	0.8975		0.8133	1.0048		100	100		Xenobiotics	Bacterial/Fungal	100021065	503-06-0
5324			diaminopimelate	LC/MS pos early	15130	C0666 C00680	HMDB0001370	439283		0.63		0.5173	0.8778		0.7757	1.2249		70	100		Xenobiotics	Bacterial/Fungal	100000115	1476-39-7;2577-62-0
5961		Drug - Topical Agents	salicylate	LC/MS polar	1515	C00805	HMDB0001895	338		1.17		0.3325	0.8024		1.2111	1.0338		100	100		Xenobiotics	Drug - Topical Agents	501	69-72-7
5963			2,6-dihydroxybenzoic acid	LC/MS polar	63042		HMDB0013676	9338		1.1		0.6943	0.8975		0.91	0.824		60	60		Xenobiotics	Drug - Topical Agents	100020837	303-07-1
5967			hydroquinone sulfate	LC/MS neg	35322	C00530	HMDB0240263	161220		0.93		0.4569	0.8409		0.9124	0.985		90	90		Xenobiotics	Drug - Topical Agents	100001604	123-31-9
6088		Chemical	sulfate*	LC/MS neg	46960	C00059	HMDB01448	5152822		0.99		0.9775	0.9255		1.0489	1.0623		100	100		Xenobiotics	Chemical	100002528	14808-79-8
6091			O-sulfo-tyrosine	LC/MS neg	45413		HMDB0155722	514186		1.3		0.3422	0.8053		1.2563	0.9689		100	100		Xenobiotics	Chemical	100005384
6140			S-(3-hydroxypropyl)mercapturic acid (HPMA)	LC/MS neg	44552			119083		1.04		0.8554	0.9075		1.2222	1.1752		100	90		Xenobiotics	Chemical	100004568	23127-40-4
6220			1,2,3-benzenetriol sulfate (2)	LC/MS neg	48762		HMDB0060018 HMDB0060016	54110629;92013662		1.65		0.3139	0.7954		0.9618	0.5821		90	60		Xenobiotics	Chemical	100006374
6240			4-acetamidobenzoate	LC/MS neg	57585	D03836		6918889		0.7		0.6196	0.8975		1.1577	1.664		100	100		Xenobiotics	Chemical	100009413	556-08-1
6241			thioproline	LC/MS pos early	53231		HMDB0062164	93176		1.21		0.9576	0.9255		1.6402	1.3578		100	100		Xenobiotics	Chemical	100009232	34592-47-4
6366	Partially Characterized Molecules	Partially Characterized Molecules	glucuronide of C10H14O2 (1)*	LC/MS neg	61893					1.94		0.6927	0.8975		0.5055	0.261		40	30		Partially Characterized Molecules	Partially Characterized Molecules	100019994
6425			pentose acid*	LC/MS polar	63264	C00803	HMDB0000892	7991		1.59		0.0922	0.7316		1.1552	0.7275		60	30		Partially Characterized Molecules	Partially Characterized Molecules	100021467
6447			bilirubin degradation product, C17H18N2O4 (1)**	LC/MS neg	64409					1.36		0.3118	0.7954		0.9755	0.7187		90	80		Partially Characterized Molecules	Partially Characterized Molecules	100022005
6448			bilirubin degradation product, C17H18N2O4 (2)**	LC/MS neg	64407					1.41		0.4035	0.8293		1.3856	0.982		100	100		Partially Characterized Molecules	Partially Characterized Molecules	100022006
6449			bilirubin degradation product, C17H18N2O4 (3)**	LC/MS neg	64408					1.62		0.2639	0.7806		1.5125	0.9362		100	100		Partially Characterized Molecules	Partially Characterized Molecules	100022007
6450			bilirubin degradation product, C17H20N2O5 (1)**	LC/MS neg	64405					1.52		0.3794	0.8117		1.4157	0.9292		90	70		Partially Characterized Molecules	Partially Characterized Molecules	100022008
6451			bilirubin degradation product, C17H20N2O5 (2)**	LC/MS neg	64406					1.81		0.2241	0.7637		1.3241	0.73		80	70		Partially Characterized Molecules	Partially Characterized Molecules	100022009
6454			glutamine_degradant*	LC/MS pos early	46225					1.09		0.2802	0.7806		0.9957	0.9145		100	100		Partially Characterized Molecules	Partially Characterized Molecules	100001540	2353-44-8

## Sheet: Table S5C
Table S5C: Serum untargeted metabolomics from pre-KD and post-KD recipient mice
Legend: Heat map of statistically significant biochemicals profiled in this study. Red and green shaded cells indicate p≤0.05 (red indicates that the mean values are significantly higher for that comparison; green values significantly lower). Light red and light green shaded cells indicate 0.05<p<0.10 (light red indicates that the mean values trend higher for that comparison; light green values t…
									X	Fold of Change	X	Statistical Values		X
										Matched Pairs t-Test		Matched Pairs t-Test			Mean Values			% Filled Values
										POST KD Mouse		POST KD Mouse			POST KD Mouse	PRE KD Mouse		POST KD	PRE KD		Super Pathway	Sub Pathway	Chemical ID	CAS
												PRE KD Mouse
Pathway Sort Order	Super Pathway	Sub Pathway	Biochemical Name	Platform	Comp ID	KEGG	HMDB	PUBCHEM		PRE KD Mouse		p-value	q-value				X			X
1	Amino Acid	Glycine, Serine and Threonine Metabolism	glycine	LC/MS pos early	58	C00037	HMDB0000123	750		1.07		0.2862	0.9998		1.1254	1.0495		100	100		Amino Acid	Glycine, Serine and Threonine Metabolism	340	56-40-6
2			N-acetylglycine	LC/MS polar	27710		HMDB0000532	10972		1.09		0.2931	0.9998		1.165	1.0682		100	100		Amino Acid	Glycine, Serine and Threonine Metabolism	100001006	543-24-8
5			sarcosine	LC/MS pos early	1516	C00213	HMDB0000271	1088		0.99		0.7999	0.9998		1.0411	1.055		100	100		Amino Acid	Glycine, Serine and Threonine Metabolism	1023	107-97-1
6			dimethylglycine	LC/MS pos early	5086	C03626	HMDB0000092	673		0.98		0.9266	0.9998		0.9891	1.0078		100	100		Amino Acid	Glycine, Serine and Threonine Metabolism	806	1118-68-9
7			betaine	LC/MS pos early	3141	C00719	HMDB0000043	247		1.06		0.694	0.9998		1.1752	1.1053		100	100		Amino Acid	Glycine, Serine and Threonine Metabolism	799	107-43-7
10			serine	LC/MS pos early	1648	C00065	HMDB0000187	5951		1.05		0.4508	0.9998		0.9922	0.9445		100	100		Amino Acid	Glycine, Serine and Threonine Metabolism	503	56-45-1
11			N-acetylserine	LC/MS polar	37076		HMDB0002931	65249		0.97		0.9353	0.9998		0.9665	0.9936		100	100		Amino Acid	Glycine, Serine and Threonine Metabolism	100001851	97-14-3
17			threonine	LC/MS pos early	1284	C00188	HMDB0000167	6288		0.99		0.8047	0.9998		0.9909	0.9989		100	100		Amino Acid	Glycine, Serine and Threonine Metabolism	564	72-19-5
18			N-acetylthreonine	LC/MS polar	33939		HMDB0062557	152204		0.96		0.7237	0.9998		0.9421	0.979		100	100		Amino Acid	Glycine, Serine and Threonine Metabolism	100001274	17093-74-2
19			allo-threonine	LC/MS polar	15142	C05519	HMDB0004041	99289		0.81		0.3877	0.9998		0.7509	0.9318		70	70		Amino Acid	Glycine, Serine and Threonine Metabolism	100000272	28954-12-3
29		Alanine and Aspartate Metabolism	alanine	LC/MS pos early	1126	C00041	HMDB0000161	5950		0.99		0.7941	0.9998		0.9726	0.9787		100	100		Amino Acid	Alanine and Aspartate Metabolism	811	56-41-7
31			N-acetylalanine	LC/MS polar	1585	C02847	HMDB0000766	88064		1.01		0.795	0.9998		1.0223	1.009		100	100		Amino Acid	Alanine and Aspartate Metabolism	1110	97-69-8
33			N,N-dimethylalanine	LC/MS pos early	63151			5488191		2.48		0.6996	0.9998		1.5215	0.6127		50	50		Amino Acid	Alanine and Aspartate Metabolism	100020371	2812-31-9
36			aspartate	LC/MS pos early	443	C00049	HMDB0000191	5960		0.9		0.4576	0.9998		1.0013	1.1146		100	100		Amino Acid	Alanine and Aspartate Metabolism	234	56-84-8
37			N-acetylaspartate (NAA)	LC/MS polar	22185	C01042	HMDB0000812	65065		0.92		0.3779	0.9998		1.0122	1.1007		100	100		Amino Acid	Alanine and Aspartate Metabolism	100000787	997-55-7;997-55-7
40			asparagine	LC/MS pos early	512	C00152	HMDB0000168	6267		1.01		0.8786	0.9998		0.9997	0.9868		100	100		Amino Acid	Alanine and Aspartate Metabolism	917	70-47-3
42			N-acetylasparagine	LC/MS pos early	33942		HMDB0006028	99715		0.88		0.2836	0.9998		0.9271	1.0525		100	100		Amino Acid	Alanine and Aspartate Metabolism	100001257	4033-40-3
43			hydroxyasparagine**	LC/MS pos early	62060	C20631	HMDB32332	15991574		1.11		0.3296	0.9998		1.0448	0.9452		100	100		Amino Acid	Alanine and Aspartate Metabolism	100020205
44		Glutamate Metabolism	glutamate	LC/MS pos early	57	C00025 C00217	HMDB0000148	33032		0.91		0.276	0.9998		0.9597	1.0561		100	100		Amino Acid	Glutamate Metabolism	561	56-86-0
45			glutamine	LC/MS pos early	53	C00064	HMDB0000641	5961		1.01		0.7571	0.9998		1.0203	1.0074		100	100		Amino Acid	Glutamate Metabolism	563	56-85-9
46			alpha-ketoglutaramate*	LC/MS polar	62101	C00940	HMDB0001552	48		0.82		0.2763	0.9998		1.1484	1.3998		100	100		Amino Acid	Glutamate Metabolism	100002397	18465-19-5
47			N-acetylglutamate	LC/MS pos early	15720	C00624	HMDB0001138	70914		0.92		0.609	0.9998		1.0532	1.1466		100	100		Amino Acid	Glutamate Metabolism	100000282	5817-08-03
48			N-acetylglutamine	LC/MS polar	33943	C02716	HMDB0006029	182230		0.96		0.6176	0.9998		0.9215	0.9641		100	100		Amino Acid	Glutamate Metabolism	100001253	2490-97-3
55			N-acetyl-aspartyl-glutamate (NAAG)	LC/MS pos early	35665	C12270	HMDB0001067	188803		0.74		0.5776	0.9998		1.012	1.3656		100	100		Amino Acid	Glutamate Metabolism	100001612	3106-85-2
58			carboxyethyl-GABA	LC/MS pos early	40007		HMDB0002201	2572		0.9		0.8971	0.9998		1.004	1.1125		100	100		Amino Acid	Glutamate Metabolism	100003260	4386-03-02
59			N-methyl-GABA	LC/MS pos early	39577	C15987		70703		0.79		0.7249	0.9998		0.329	0.4147		20	20		Amino Acid	Glutamate Metabolism	100003152	1119-48-8
62			S-1-pyrroline-5-carboxylate	LC/MS pos early	42370	C04322	HMDB0001301	11966181		0.8		0.8634	0.9998		1.7228	2.1552		100	100		Amino Acid	Glutamate Metabolism	35	2906-39-0
70		Histidine Metabolism	histidine	LC/MS neg	59	C00135	HMDB0000177	6274		0.95		0.3085	0.9998		0.9899	1.0414		100	100		Amino Acid	Histidine Metabolism	355	5934-29-2
71			1-methylhistidine	LC/MS pos early	30460	C01152	HMDB0000001	92105		1.09		0.3362	0.9998		1.225	1.1198		100	100		Amino Acid	Histidine Metabolism	100001051	332-80-9
72			3-methylhistidine	LC/MS neg	15677	C01152	HMDB0000479	64969		1		0.8826	0.9998		0.9764	0.9754		100	100		Amino Acid	Histidine Metabolism	100000042	368-16-1
73			N-acetylhistidine	LC/MS neg	33946	C02997	HMDB0032055	75619		0.94		0.782	0.9998		0.9881	1.0469		100	100		Amino Acid	Histidine Metabolism	100001293	39145-52-3
75			N-acetyl-3-methylhistidine*	LC/MS pos early	43256		HMDB0240341	193270		0.97		0.6434	0.9998		1.0108	1.0368		100	100		Amino Acid	Histidine Metabolism	100002204	37841-04-6
76			N-acetyl-1-methylhistidine*	LC/MS pos early	43255		HMDB0240340	53859791		1.12		0.3775	0.9998		1.1751	1.0493		100	90		Amino Acid	Histidine Metabolism	100004299
77			hydantoin-5-propionate	LC/MS polar	40473	C05565	HMDB0001212	782		0.94		0.5951	0.9998		0.9282	0.9825		80	60		Amino Acid	Histidine Metabolism	100002514	5624-26-0
78			trans-urocanate	LC/MS pos early	607	C00785	HMDB0000301	736715		0.96		0.5971	0.9998		1.5894	1.6485		100	100		Amino Acid	Histidine Metabolism	537	104-98-3
80			imidazole propionate	LC/MS pos early	40730		HMDB0002271	70630		1.27		0.7892	0.9998		1.6856	1.329		100	100		Amino Acid	Histidine Metabolism	100003434	1074-59-5
81			formiminoglutamate	LC/MS pos early	43493	C00439	HMDB0000854	439233		0.9		0.6416	0.9998		1.2874	1.4287		100	100		Amino Acid	Histidine Metabolism	100002500	816-90-0
83			imidazole lactate	LC/MS pos early	15716	C05568	HMDB0002320	793		1.04		0.7576	0.9998		1.2019	1.1571		100	100		Amino Acid	Histidine Metabolism	100000263	14403-45-3
84			carnosine	LC/MS pos early	1768	C00386	HMDB0000033	439224		1.09		0.8206	0.9998		0.9847	0.9045		100	100		Amino Acid	Histidine Metabolism	249	305-84-0
87			anserine	LC/MS pos early	15747	C01262	HMDB0000194	112072		0.74		0.4919	0.9998		1.0925	1.4793		100	100		Amino Acid	Histidine Metabolism	100000044	10030-52-1
88			histamine	LC/MS pos early	1574	C00388	HMDB0000870	774		0.34		0.4488	0.9998		1.1288	3.3303		100	100		Amino Acid	Histidine Metabolism	354	51-45-6
90			1-methylhistamine	LC/MS pos early	43831	C05127	HMDB0000898	3614		1.07		0.6243	0.9998		1.152	1.0739		100	100		Amino Acid	Histidine Metabolism	100001204	501-75-7
91			1-methyl-4-imidazoleacetate	LC/MS pos early	32350	C05828	HMDB0002820	75810		0.87		0.2235	0.9998		0.8679	0.9927		100	100		Amino Acid	Histidine Metabolism	100001208	2625-49-2
92			1-methyl-5-imidazoleacetate	LC/MS pos early	62946		HMDB04988	6451814		1.08		0.5451	0.9998		0.9325	0.861		90	90		Amino Acid	Histidine Metabolism	100002910	4200-48-0
93			1-methyl-5-imidazolelactate	LC/MS neg	64596					0.96		0.8466	0.9998		1.0558	1.0946		100	100		Amino Acid	Histidine Metabolism	100021478	2022510-60-5
96			1-ribosyl-imidazoleacetate*	LC/MS pos early	61868	C05131	HMDB0002331	440569		0.86		0.5696	0.9998		1.2015	1.4048		100	100		Amino Acid	Histidine Metabolism	100001668	29605-99-0
97			4-imidazoleacetate	LC/MS pos early	32349	C02835	HMDB0002024	96215		0.9		0.707	0.9998		1.3189	1.4619		100	100		Amino Acid	Histidine Metabolism	100001207	645-65-8
105		Lysine Metabolism	lysine	LC/MS pos early	1301	C00047 C00739	HMDB0003405	5962		0.97		0.4732	0.9998		0.9575	0.9913		100	100		Amino Acid	Lysine Metabolism	407	56-87-1
106			N2-acetyllysine	LC/MS polar	36751	C12989	HMDB0000446	92907		0.93		0.6438	0.9998		1.1	1.1873		100	100		Amino Acid	Lysine Metabolism	100001721	1946-82-3
107			N6-acetyllysine	LC/MS polar	36752	C02727	HMDB0000206	92832		1.05		0.9881	0.9998		1.2529	1.1978		100	100		Amino Acid	Lysine Metabolism	100001734	692-04-6
111			N2,N6-diacetyllysine	LC/MS neg	48455			91827		0.94		0.8747	0.9998		1.2909	1.3688		100	100		Amino Acid	Lysine Metabolism	100006124	499-86-5
114			N6-methyllysine	LC/MS pos early	62860	C02728	HMDB0002038	164795		1.03		0.7666	0.9998		1.4039	1.3694		100	100		Amino Acid	Lysine Metabolism	100003415	1188-07-4
115			N6,N6-dimethyllysine	LC/MS pos early	62862	C05545	HMDB0013287	193344		1.06		0.5164	0.9998		0.9586	0.9045		60	70		Amino Acid	Lysine Metabolism	100020417	2259-86-1
116			N6,N6,N6-trimethyllysine	LC/MS pos early	1498	C03793	HMDB0001325	440120		0.76		0.2641	0.9998		1.1014	1.4415		100	100		Amino Acid	Lysine Metabolism	189	23284-33-5
117			hydroxy-N6,N6,N6-trimethyllysine*	LC/MS pos early	62959					0.6		0.2664	0.9998		0.8538	1.4299		70	70		Amino Acid	Lysine Metabolism	100021123
119			5-hydroxylysine	LC/MS pos early	15685	C16741	HMDB0000450	3032849		1		0.9934	0.9998		1.1611	1.162		100	100		Amino Acid	Lysine Metabolism	100000054	13204-98-3
120			5-(galactosylhydroxy)-lysine	LC/MS pos early	43582			66995551		0.87		0.3446	0.9998		0.9624	1.1087		100	100		Amino Acid	Lysine Metabolism	100002462	32448-36-5
121			fructosyllysine	LC/MS pos early	46227		HMDB0034879	9839580		0.93		0.3295	0.9998		0.9306	1.0007		100	100		Amino Acid	Lysine Metabolism	100005373	21291-40-7
123			2-aminoadipate	LC/MS polar	6146	C00956	HMDB0000510	92136		0.83		0.6198	0.9998		1.0614	1.272		100	100		Amino Acid	Lysine Metabolism	381	542-32-5;1118-90-7
125			2-oxoadipate	LC/MS polar	38347	C00322	HMDB0000225	71		0.76		0.276	0.9998		0.9737	1.2747		100	100		Amino Acid	Lysine Metabolism	92	3184-35-8
127			glutarylcarnitine (C5-DC)	LC/MS pos early	44664		HMDB0013130	71317118		0.92		0.706	0.9998		1.0302	1.1216		90	100		Amino Acid	Lysine Metabolism	100001593	102636-82-8
131			pipecolate	LC/MS pos early	1444		HMDB0000070			1.15		0.1201	0.9998		1.17	1.0193		100	100		Amino Acid	Lysine Metabolism	1025	4043-87-2
133			6-oxopiperidine-2-carboxylate	LC/MS neg	43231		HMDB0061705	3014237		1.05		0.723	0.9998		1.5206	1.4457		80	50		Amino Acid	Lysine Metabolism	100004499	34622-39-4
136			5-aminovalerate	LC/MS pos early	18319	C00431	HMDB0003355	138		0.77		0.165	0.9998		0.796	1.0319		50	90		Amino Acid	Lysine Metabolism	100000454	660-88-8
138			N,N,N-trimethyl-5-aminovalerate	LC/MS pos early	57687			14274897		1.76		0.4288	0.9998		2.4723	1.4013		100	100		Amino Acid	Lysine Metabolism	100015962
140		Phenylalanine Metabolism	phenylalanine	LC/MS pos early	64	C00079	HMDB0000159	6140		0.97		0.4869	0.9998		0.9863	1.0148		100	100		Amino Acid	Phenylalanine Metabolism	460	63-91-2
141			N-acetylphenylalanine	LC/MS neg	33950	C03519	HMDB0000512	74839		0.88		0.2252	0.9998		0.949	1.0734		100	100		Amino Acid	Phenylalanine Metabolism	100001256	2018-61-3
150			phenylpyruvate	LC/MS neg	566	C00166	HMDB0000205	997		0.97		0.7602	0.9998		1.1933	1.2338		100	100		Amino Acid	Phenylalanine Metabolism	241	156-06-9
151			phenyllactate (PLA)	LC/MS neg	22130	C05607	HMDB0000779 HMDB0000563	3848		1.05		0.9153	0.9998		1.08	1.026		100	100		Amino Acid	Phenylalanine Metabolism	100000774	828-01-3
155			phenylacetate	LC/MS neg	57745	C07086	HMDB0000209	999		0.82		0.5718	0.9998		0.8089	0.9845		80	90		Amino Acid	Phenylalanine Metabolism	100000011	103-82-2
156			2-hydroxyphenylacetate	LC/MS polar	1432	C05852	HMDB0000669	11970		1.05		0.4851	0.9998		1.0004	0.9535		100	100		Amino Acid	Phenylalanine Metabolism	235	614-75-5
159			4-hydroxyphenylacetate	LC/MS neg	541	C00642	HMDB0000020	127		0.78		0.2375	0.9998		0.9143	1.1693		100	100		Amino Acid	Phenylalanine Metabolism	144	156-38-7
162		Tyrosine Metabolism	tyrosine	LC/MS pos early	1299	C00082	HMDB0000158	6057		1.06		0.5162	0.9998		1.0128	0.9574		100	100		Amino Acid	Tyrosine Metabolism	815	60-18-4
163			N-acetyltyrosine	LC/MS neg	32390		HMDB0000866	68310		1.12		0.4311	0.9998		1.1064	0.9842		100	100		Amino Acid	Tyrosine Metabolism	100001104	537-55-3
175			4-hydroxyphenylpyruvate	LC/MS neg	1669	C01179	HMDB0000707	979		0.99		0.6389	0.9998		1.503	1.5126		100	100		Amino Acid	Tyrosine Metabolism	1141	156-39-8
181			3-(4-hydroxyphenyl)lactate	LC/MS neg	32197	C03672	HMDB0000755	9378		1.02		0.8732	0.9998		0.9735	0.9503		100	100		Amino Acid	Tyrosine Metabolism	240	6482-98-0
190			phenol sulfate	LC/MS neg	32553	C02180	HMDB0060015	74426		0.88		0.5199	0.9998		4.2811	4.8683		100	100		Amino Acid	Tyrosine Metabolism	100001510	937-34-8
191			phenol glucuronide	LC/MS neg	52747		HMDB0060014	87235		0.7		0.4366	0.9998		0.4573	0.6551		30	30		Amino Acid	Tyrosine Metabolism	100006679	17685-05-1
201			vanillactate	LC/MS neg	54910		HMDB0000913	160637		1.04		0.8821	0.9998		1.0708	1.0333		20	30		Amino Acid	Tyrosine Metabolism	100006129	2475-56-1
204			3-methoxytyrosine	LC/MS pos early	12017		HMDB0001434	9307		1.25		0.0916	0.9998		1.0689	0.855		80	50		Amino Acid	Tyrosine Metabolism	1342	300-48-1
219			gentisate	LC/MS polar	18280	C00628	HMDB0000152	3469		3.21		0.291	0.9998		3.4764	1.0826		60	40		Amino Acid	Tyrosine Metabolism	100000447	490-79-9
221			homovanillate sulfate	LC/MS neg	38349		HMDB11719	29981063		1.52		0.1867	0.9998		1.3649	0.8971		80	90		Amino Acid	Tyrosine Metabolism	100002250	38339-06-9
224			dopamine 3-O-sulfate	LC/MS neg	48407	C13690	HMDB0006275	122136		1.1		0.2974	0.9998		1.1707	1.061		80	80		Amino Acid	Tyrosine Metabolism	100006361
225			p-cresol glucuronide*	LC/MS neg	48841		HMDB0011686	154035		0.65		0.1834	0.9998		0.7184	1.1009		80	90		Amino Acid	Tyrosine Metabolism	100006191	17680-99-8
227			N-formylphenylalanine	LC/MS neg	48433		HMDB0240317	7064571;759256		0.88		0.2555	0.9998		0.9551	1.0796		100	100		Amino Acid	Tyrosine Metabolism	100006056	13200-85-6
230			4-hydroxycinnamate sulfate	LC/MS neg	48410			6070438		1		0.4263	0.9998		4.7622	4.7658		40	80		Amino Acid	Tyrosine Metabolism	100006095	376374-66-2
232			4-hydroxyphenylacetate sulfate	LC/MS neg	53027					0.99		0.7899	0.9998		0.9287	0.9378		100	100		Amino Acid	Tyrosine Metabolism	100006633
245			thyroxine	LC/MS neg	2761	C01829	HMDB0000248	5819		1.19		0.0783	0.9998		1.149	0.9695		100	100		Amino Acid	Tyrosine Metabolism	1094	51-48-9
254		Tryptophan Metabolism	tryptophan	LC/MS pos early	54	C00078	HMDB0000929	6305		1.04		0.5392	0.9998		1.0451	1.008		100	100		Amino Acid	Tryptophan Metabolism	565	73-22-3
255			N-acetyltryptophan	LC/MS neg	33959	C03137	HMDB0013713	439917;700653		1.05		0.2999	0.9998		1.1098	1.0557		100	100		Amino Acid	Tryptophan Metabolism	100001254	1218-34-4
261			C-glycosyltryptophan	LC/MS neg	48782		HMDB0240296	10981970		0.96		0.6408	0.9998		0.9697	1.005		100	100		Amino Acid	Tryptophan Metabolism	100006379	180509-18-6
263			oxindolylalanine	LC/MS pos early	64568			20977764		0.92		0.3438	0.9998		0.8653	0.94		100	100		Amino Acid	Tryptophan Metabolism	100022120
267			kynurenine	LC/MS pos early	15140	C00328	HMDB0000684	161166		0.96		0.8173	0.9998		0.9895	1.0274		100	100		Amino Acid	Tryptophan Metabolism	100000265	2922-83-0
270			N-acetylkynurenine (2)	LC/MS neg	48757		HMDB0240342	73817779		1.05		0.6195	0.9998		1.0553	1.0042		100	100		Amino Acid	Tryptophan Metabolism	100006378
272			kynurenate	LC/MS neg	1417	C01717	HMDB0000715	3845		0.87		0.3464	0.9998		0.9006	1.0309		100	100		Amino Acid	Tryptophan Metabolism	98	492-27-3
274			N-formylanthranilic acid	LC/MS polar	43549	C05653	HMDB0004089	101399		0.98		0.8929	0.9998		1.0659	1.0835		100	100		Amino Acid	Tryptophan Metabolism	100004561	3342-77-6
275			anthranilate	LC/MS pos early	4970	C00108	HMDB0001123	227		1.02		0.9868	0.9998		1.0134	0.9974		80	100		Amino Acid	Tryptophan Metabolism	1258	118-92-3
278			xanthurenate	LC/MS pos early	15679	C02470	HMDB0000881	5699		0.85		0.5221	0.9998		0.9749	1.1409		100	100		Amino Acid	Tryptophan Metabolism	100000015	59-007
282			picolinate	LC/MS pos early	1512	C10164	HMDB0002243	1018		0.9		0.3811	0.9998		0.862	0.9602		100	100		Amino Acid	Tryptophan Metabolism	1022	98-98-6
287			serotonin	LC/MS pos early	2342	C00780	HMDB0000259	5202		1.18		0.1178	0.9998		1.0517	0.8882		100	100		Amino Acid	Tryptophan Metabolism	504	153-98-0
290			5-hydroxyindoleacetate	LC/MS neg	437	C05635	HMDB0000763	1826		1.02		0.8908	0.9998		1.0485	1.0325		100	100		Amino Acid	Tryptophan Metabolism	71	54-16-0
298			indolelactate	LC/MS pos early	18349	C02043	HMDB0000671	92904		1.04		0.8643	0.9998		0.9645	0.9262		100	100		Amino Acid	Tryptophan Metabolism	100000463	832-97-3
299			indoleacetate	LC/MS neg	27513	C00954	HMDB0000197	802		0.67		0.0046	0.9998		0.8309	1.2404		100	100		Amino Acid	Tryptophan Metabolism	100001034	6505-45-9
305			indolepropionate	LC/MS neg	32405		HMDB0002302	3744		0.81		0.1642	0.9998		1.1818	1.4661		100	100		Amino Acid	Tryptophan Metabolism	100001083	830-96-6
316			indole-3-carboxylate	LC/MS neg	38116	C19837	HMDB0003320	69867		1.09		0.3402	0.9998		1.0019	0.9232		100	100		Amino Acid	Tryptophan Metabolism	100002185	771-50-6
318			indoleacetylglycine	LC/MS neg	54730			446640		0.73		0.0151	0.9998		0.9186	1.2528		100	100		Amino Acid	Tryptophan Metabolism	100006730	13113-08-1
322			3-indoxyl sulfate	LC/MS neg	27672		HMDB0000682	10258		1.47		0.9256	0.9998		1.3667	0.9279		100	100		Amino Acid	Tryptophan Metabolism	100000467	2642-37-7
323			indoxyl glucuronide	LC/MS neg	52749		HMDB0010319	2733785		1.23		0.5956	0.9998		1.1147	0.9077		90	70		Amino Acid	Tryptophan Metabolism	100008931	35804-66-1
332		Leucine, Isoleucine and Valine Metabolism	leucine	LC/MS pos early	60	C00123	HMDB0000687	6106		0.96		0.6078	0.9998		0.984	1.0265		100	100		Amino Acid	Leucine, Isoleucine and Valine Metabolism	397	61-90-5
336			N-acetylleucine	LC/MS neg	1587	C02710	HMDB0011756	70912		0.88		0.5547	0.9998		1.1052	1.26		100	100		Amino Acid	Leucine, Isoleucine and Valine Metabolism	1082	1188-21-2
343			4-methyl-2-oxopentanoate	LC/MS neg	22116	C00233	HMDB0000695	70		0.82		0.1525	0.9998		0.9664	1.1796		100	100		Amino Acid	Leucine, Isoleucine and Valine Metabolism	100000551	816-66-0
347			alpha-hydroxyisocaproate	LC/MS neg	22132	C03264	HMDB0000665 HMDB0000624 HMDB00746	92779;83697;439960		0.95		0.6801	0.9998		1.5672	1.6423		100	100		Amino Acid	Leucine, Isoleucine and Valine Metabolism	100000706	10303-64-7
351			isovalerate (i5:0)	LC/MS neg	44656	C08262	HMDB0000718	10430		0.96		0.424	0.9998		1.0375	1.0843		100	100		Amino Acid	Leucine, Isoleucine and Valine Metabolism	100000708	503-74-2
353			isovalerylglycine	LC/MS neg	35107		HMDB00678	546304		0.99		0.9655	0.9998		1.007	1.0146		100	100		Amino Acid	Leucine, Isoleucine and Valine Metabolism	100001452	16284-60-9
354			isovalerylcarnitine (C5)	LC/MS pos early	34407	C20826	HMDB0000688	169235		1.1		0.8206	0.9998		0.8313	0.7525		50	50		Amino Acid	Leucine, Isoleucine and Valine Metabolism	100001393	31023-24-2
361			3-methylcrotonylglycine	LC/MS pos early	31940	C20828	HMDB0000459	169485		1		0.8685	0.9998		1.008	1.0103		100	100		Amino Acid	Leucine, Isoleucine and Valine Metabolism	100001149	33008-07-0
363			beta-hydroxyisovalerate	LC/MS neg	12129		HMDB0000754	69362		1.06		0.9988	0.9998		1.0195	0.9623		100	100		Amino Acid	Leucine, Isoleucine and Valine Metabolism	1442	625-08-1
364			beta-hydroxyisovaleroylcarnitine	LC/MS pos early	35433					0.99		0.9749	0.9998		0.9619	0.9742		100	100		Amino Acid	Leucine, Isoleucine and Valine Metabolism	100001594	99159-87-2
367			3-methylglutaconate	LC/MS polar	57747		HMDB0000522	1551553		0.96		0.6312	0.9998		1.0008	1.0449		100	100		Amino Acid	Leucine, Isoleucine and Valine Metabolism	100002458	5746-90-7
385			isoleucine	LC/MS pos early	1125	C16424 C00407 C06418	HMDB0000172	6306		0.98		0.7377	0.9998		0.9962	1.0153		100	100		Amino Acid	Leucine, Isoleucine and Valine Metabolism	376	73-32-5
387			N-acetylisoleucine	LC/MS neg	33967		HMDB0061684	306109		0.88		0.5685	0.9998		1.0201	1.1617		100	100		Amino Acid	Leucine, Isoleucine and Valine Metabolism	100001276	3077-46-1
394			3-methyl-2-oxovalerate	LC/MS neg	15676	C00671 C06008 C03465	HMDB0000491	440877;439286		0.88		0.1917	0.9998		1.0004	1.1351		100	100		Amino Acid	Leucine, Isoleucine and Valine Metabolism	100000036	1460-34-0;51829-07-3
395			2-hydroxy-3-methylvalerate	LC/MS neg	36746		HMDB0000317	164623		1.08		0.2144	0.9998		2.3933	2.2091		100	100		Amino Acid	Leucine, Isoleucine and Valine Metabolism	100001541	488-15-3
397			2-methylbutyrylcarnitine (C5)	LC/MS pos early	45095		HMDB0000378	6426901		0.97		0.7195	0.9998		1.1029	1.1411		100	100		Amino Acid	Leucine, Isoleucine and Valine Metabolism	100001509	31023-25-3
399			2-methylbutyrylglycine	LC/MS neg	31928		HMDB0000339	193872		0.88		0.4858	0.9998		1.0064	1.1409		100	100		Amino Acid	Leucine, Isoleucine and Valine Metabolism	100001155	52320-67-9
400			tiglylcarnitine (C5:1-DC)	LC/MS pos early	35428		HMDB0002366	22833596		0.86		0.3229	0.9998		0.8729	1.0139		100	100		Amino Acid	Leucine, Isoleucine and Valine Metabolism	100001597	64191-86-2
402			tigloylglycine	LC/MS neg	48980		HMDB0000959	6441567		1.01		0.8888	0.9998		1.1527	1.1433		100	100		Amino Acid	Leucine, Isoleucine and Valine Metabolism	1161	35842-45-6
405			3-hydroxy-2-ethylpropionate	LC/MS polar	32397		HMDB0000396	188979		1.13		0.2373	0.9998		1.053	0.934		80	80		Amino Acid	Leucine, Isoleucine and Valine Metabolism	100001170	4374-62-3
407			ethylmalonate	LC/MS polar	15765		HMDB0000622	11756		1.07		0.1194	0.9998		0.9972	0.9322		100	100		Amino Acid	Leucine, Isoleucine and Valine Metabolism	2054	601-75-2
410			methylsuccinate	LC/MS polar	15745		HMDB0001844	10349		1		0.8272	0.9998		1.6875	1.6916		100	100		Amino Acid	Leucine, Isoleucine and Valine Metabolism	2051	498-21-5
416			valine	LC/MS pos early	1649	C00183	HMDB0000883	6287		0.93		0.4238	0.9998		0.947	1.0212		100	100		Amino Acid	Leucine, Isoleucine and Valine Metabolism	566	72-18-4
417			N-acetylvaline	LC/MS neg	1591		HMDB0011757	66789		0.86		0.4234	0.9998		0.9467	1.1036		100	100		Amino Acid	Leucine, Isoleucine and Valine Metabolism	1084	96-81-1
423			3-methyl-2-oxobutyrate	LC/MS polar	44526	C00141	HMDB0000019	49		0.87		0.1483	0.9998		0.9459	1.0841		100	100		Amino Acid	Leucine, Isoleucine and Valine Metabolism	100000936	3715-29-5
424			alpha-hydroxyisovalerate	LC/MS neg	33937		HMDB0000407	99823		0.9		0.3846	0.9998		1.9757	2.2007		100	100		Amino Acid	Leucine, Isoleucine and Valine Metabolism	100001300	600-37-3
426			isobutyrylcarnitine (C4)	LC/MS pos early	33441		HMDB0000736	168379		1.04		0.8966	0.9998		1.1269	1.0808		100	100		Amino Acid	Leucine, Isoleucine and Valine Metabolism	100001055	25518-49-4
427			isobutyrylglycine	LC/MS neg	35437		HMDB0000730	10855600		1.11		0.9897	0.9998		0.9544	0.8615		80	80		Amino Acid	Leucine, Isoleucine and Valine Metabolism	100001590	15926-18-8
428			3-hydroxyisobutyrate	LC/MS polar	1549	C01188 C06001	HMDB0000023 HMDB0000336	11966314		0.95		0.4242	0.9998		1.0452	1.096		100	100		Amino Acid	Leucine, Isoleucine and Valine Metabolism	111	2068-83-9
429			2,3-dihydroxy-2-methylbutyrate	LC/MS neg	57547		HMDB0029576	301941		0.81		0.0495	0.9998		0.9526	1.1826		100	100		Amino Acid	Leucine, Isoleucine and Valine Metabolism	100010869	14868-24-7
434		Methionine, Cysteine, SAM and Taurine Metabolism	methionine	LC/MS pos early	1302	C00073	HMDB0000696	6137		0.89		0.2814	0.9998		0.9593	1.0765		100	100		Amino Acid	Methionine, Cysteine, SAM and Taurine Metabolism	415	63-68-3
435			N-acetylmethionine	LC/MS neg	1589	C02712	HMDB0011745	448580		1.01		0.936	0.9998		1.0453	1.0323		100	100		Amino Acid	Methionine, Cysteine, SAM and Taurine Metabolism	1083	65-82-7
437			N-formylmethionine	LC/MS neg	2829	C03145	HMDB0001015	439750		0.91		0.2365	0.9998		0.9444	1.0428		100	100		Amino Acid	Methionine, Cysteine, SAM and Taurine Metabolism	194	4289-98-9
439			methionine sulfone	LC/MS pos early	44878		HMDB0062174	69961		1.25		0.9367	0.9998		1.4642	1.1706		100	100		Amino Acid	Methionine, Cysteine, SAM and Taurine Metabolism	100004635	820-10-0
440			methionine sulfoxide	LC/MS pos early	18374	C02989	HMDB0002005	158980		0.9		0.3572	0.9998		0.9926	1.1008		100	100		Amino Acid	Methionine, Cysteine, SAM and Taurine Metabolism	100000039	3226-65-1
441			N-acetylmethionine sulfoxide	LC/MS pos early	45428			11902949		0.95		0.6006	0.9998		1.08	1.132		100	100		Amino Acid	Methionine, Cysteine, SAM and Taurine Metabolism	100005463	108646-71-5
446			S-adenosylhomocysteine (SAH)	LC/MS neg	42382	C00021	HMDB0000939	439155		0.65		0.3039	0.9998		0.7712	1.1918		100	100		Amino Acid	Methionine, Cysteine, SAM and Taurine Metabolism	197	979-92-0
447			5-methylthioribose**	LC/MS pos early	62100		HMDB0001087	6419710		1.01		0.9095	0.9998		1.0273	1.0183		100	100		Amino Acid	Methionine, Cysteine, SAM and Taurine Metabolism	100002103	23656-67-9
448			2,3-dihydroxy-5-methylthio-4-pentenoate (DMTPA)*	LC/MS neg	62805		HMDB0240388			1.01		0.7397	0.9998		0.9777	0.9728		100	100		Amino Acid	Methionine, Cysteine, SAM and Taurine Metabolism	100020893
449			2-hydroxy-4-(methylthio)butanoic acid	LC/MS polar	63739		HMDB0037115	11427		0.93		0.6423	0.9998		0.962	1.0306		100	100		Amino Acid	Methionine, Cysteine, SAM and Taurine Metabolism	100021372	583-91-5
453			cystathionine	LC/MS pos early	15705	C02291	HMDB0000099	439258		0.95		0.6918	0.9998		0.9631	1.0127		100	100		Amino Acid	Methionine, Cysteine, SAM and Taurine Metabolism	310	535-34-2
455			cysteine	LC/MS pos early	1868	C00097	HMDB0000574	5862		0.85		0.2132	0.9998		1.0335	1.2206		100	100		Amino Acid	Methionine, Cysteine, SAM and Taurine Metabolism	800	52-90-4;56-89-3
457			S-methylcysteine	LC/MS neg	39592		HMDB0002108	88180;7058174;24417		1.22		0.2051	0.9998		1.0818	0.8885		90	100		Amino Acid	Methionine, Cysteine, SAM and Taurine Metabolism	100002749	1187-84-4
458			S-methylcysteine sulfoxide	LC/MS pos early	43378		HMDB0029432	82142		1.26		0.4064	0.9998		0.9624	0.7647		80	90		Amino Acid	Methionine, Cysteine, SAM and Taurine Metabolism	100002927	6853-87-8
461			cysteine s-sulfate	LC/MS neg	22176	C05824	HMDB0000731	115015		1.09		0.7948	0.9998		1.1975	1.0955		100	100		Amino Acid	Methionine, Cysteine, SAM and Taurine Metabolism	100000808	1637-71-4
462			cystine	LC/MS polar	56	C00491	HMDB0000192	67678		1.04		0.4651	0.9998		1.0633	1.0224		100	100		Amino Acid	Methionine, Cysteine, SAM and Taurine Metabolism	279	56-89-3
468			cysteine sulfinic acid	LC/MS pos early	37443	C00606	HMDB0000996	109		0.96		0.5445	0.9998		1.1506	1.2026		90	100		Amino Acid	Methionine, Cysteine, SAM and Taurine Metabolism	100002113	207121-48-0
470			hypotaurine	LC/MS polar	590	C00519	HMDB0000965	107812		1.07		0.6299	0.9998		1.1514	1.0803		100	100		Amino Acid	Methionine, Cysteine, SAM and Taurine Metabolism	358	300-84-5
471			taurine	LC/MS polar	2125	C00245	HMDB0000251	1123		1.01		0.633	0.9998		1.0295	1.0149		100	100		Amino Acid	Methionine, Cysteine, SAM and Taurine Metabolism	512	107-35-7
473			N-acetyltaurine	LC/MS neg	48187		HMDB0240253	159864		1.01		0.8792	0.9998		1.0241	1.016		100	100		Amino Acid	Methionine, Cysteine, SAM and Taurine Metabolism	100005466
476			succinoyltaurine	LC/MS polar	63678					1.08		0.6601	0.9998		1.0922	1.0134		100	100		Amino Acid	Methionine, Cysteine, SAM and Taurine Metabolism	100021220
479			taurocyamine	LC/MS pos early	35117	C01959	HMDB0003584	68340		0.88		0.3223	0.9998		0.9727	1.1002		100	100		Amino Acid	Methionine, Cysteine, SAM and Taurine Metabolism	100001418	543-18-0
483		Urea cycle; Arginine and Proline Metabolism	arginine	LC/MS pos early	1638	C00062	HMDB0000517	6322		1.02		0.7053	0.9998		0.9025	0.8859		100	100		Amino Acid	Urea cycle; Arginine and Proline Metabolism	231	1119-34-2
484			argininosuccinate	LC/MS pos early	15497	C03406	HMDB0000052	60150382		0.91		0.9982	0.9998		1.0886	1.1929		100	100		Amino Acid	Urea cycle; Arginine and Proline Metabolism	232	156637-58-0
485			urea	LC/MS pos early	1670	C00086	HMDB0000294	1176		0.91		0.5386	0.9998		0.9742	1.0655		100	100		Amino Acid	Urea cycle; Arginine and Proline Metabolism	533	57-13-6
487			ornithine	LC/MS pos early	1493	C00077	HMDB0000214	6262		0.98		0.7989	0.9998		1.2654	1.2875		100	100		Amino Acid	Urea cycle; Arginine and Proline Metabolism	444	3184-13-2
489			3-amino-2-piperidone	LC/MS pos early	62853		HMDB0000323	5200225		0.91		0.4176	0.9998		1.054	1.1588		100	100		Amino Acid	Urea cycle; Arginine and Proline Metabolism	100020361	1892-22-4
491			2-oxoarginine*	LC/MS pos early	55072	C03771	HMDB0004225	558		0.9		0.527	0.9998		0.9325	1.0366		100	100		Amino Acid	Urea cycle; Arginine and Proline Metabolism	100002784	3715-10-04
492			citrulline	LC/MS pos early	2132	C00327	HMDB0000904	9750		0.99		0.9814	0.9998		1.0544	1.0613		100	100		Amino Acid	Urea cycle; Arginine and Proline Metabolism	391	372-75-8
493			homoarginine	LC/MS pos early	22137	C01924	HMDB0000670	9085		0.92		0.3018	0.9998		0.9628	1.0464		100	100		Amino Acid	Urea cycle; Arginine and Proline Metabolism	100000961	156-86-5
494			homocitrulline	LC/MS polar	22138	C02427	HMDB0000679	65072		1.36		0.5955	0.9998		2.1247	1.5671		100	100		Amino Acid	Urea cycle; Arginine and Proline Metabolism	100000963	1190-49-4
495			proline	LC/MS pos early	1898	C00148 C000763	HMDB0000162 HMDB0003411	145742;614;8988		0.91		0.2683	0.9998		0.9202	1.0126		100	100		Amino Acid	Urea cycle; Arginine and Proline Metabolism	480	147-85-3
498			dimethylarginine (SDMA + ADMA)	LC/MS pos early	36808	C21189 C03626	HMDB0003334 HMDB0001539	123831;169148		1.03		0.5256	0.9998		1.0154	0.9848		100	100		Amino Acid	Urea cycle; Arginine and Proline Metabolism	100001810	102783-24-4
499			N-acetylarginine	LC/MS pos early	33953	C02562	HMDB0004620	67427		0.9		0.6521	0.9998		0.9814	1.0949		100	100		Amino Acid	Urea cycle; Arginine and Proline Metabolism	100001266	155-84-0
504			N-acetylcitrulline	LC/MS neg	48434	C15532 C02851	HMDB0000856	656979		0.91		0.6676	0.9998		1.0936	1.199		100	100		Amino Acid	Urea cycle; Arginine and Proline Metabolism	100001577	33965-42-3
505			N-acetylproline	LC/MS pos early	34387		HMDB0094701	322640		0.85		0.3983	0.9998		1.0565	1.2403		90	90		Amino Acid	Urea cycle; Arginine and Proline Metabolism	100001334	1074-79-9
508			N-delta-acetylornithine	LC/MS neg	43249	C00437	HMDB0003357	9920500		1.24		0.5625	0.9998		1.624	1.3124		100	100		Amino Acid	Urea cycle; Arginine and Proline Metabolism	100004523
509			N-alpha-acetylornithine	LC/MS pos early	32984	C00437	HMDB0003357	439232		0.98		0.7329	0.9998		1.1184	1.1426		100	100		Amino Acid	Urea cycle; Arginine and Proline Metabolism	100000285	6205-08-09
510			N2,N5-diacetylornithine	LC/MS polar	43591		HMDB0240345	65977		1.05		0.7692	0.9998		1.9469	1.8612		100	100		Amino Acid	Urea cycle; Arginine and Proline Metabolism	100004575	39825-23-5
513			trans-4-hydroxyproline	LC/MS pos early	32306	C01157	HMDB0000725	5810		0.93		0.735	0.9998		1.009	1.0803		100	100		Amino Acid	Urea cycle; Arginine and Proline Metabolism	1001	51-35-4
515			pro-hydroxy-pro	LC/MS pos early	35127		HMDB0006695	11902893		0.88		0.6794	0.9998		1.1142	1.2683		100	100		Amino Acid	Urea cycle; Arginine and Proline Metabolism	100001167	18684-24-7
518			N-methylproline	LC/MS pos early	37431		HMDB0094696	643474		2.98		0.2129	0.9998		2.1146	0.7106		60	10		Amino Acid	Urea cycle; Arginine and Proline Metabolism	100001956	475-11-6
519			N,N,N-trimethyl-alanylproline betaine (TMAP)	LC/MS pos early	62947		HMDB0240365			0.83		0.3592	0.9998		0.9969	1.2007		100	100		Amino Acid	Urea cycle; Arginine and Proline Metabolism	100020217
521			N-monomethylarginine	LC/MS pos early	43586	C03884	HMDB0029416	132862		1.06		0.6428	0.9998		1.1116	1.0519		100	100		Amino Acid	Urea cycle; Arginine and Proline Metabolism	100004488	53308-83-1
522			argininate*	LC/MS pos early	57461		HMDB0003148	160437		0.74		0.1869	0.9998		0.9348	1.2626		100	100		Amino Acid	Urea cycle; Arginine and Proline Metabolism	100002769	157-07-3
525			N-acetylhomocitrulline	LC/MS pos early	62707					1.08		0.9785	0.9998		1.0054	0.9316		100	100		Amino Acid	Urea cycle; Arginine and Proline Metabolism	100020513
527		Creatine Metabolism	guanidinoacetate	LC/MS polar	43802	C00581	HMDB0000128	763		1		0.8765	0.9998		1.1133	1.1157		100	100		Amino Acid	Creatine Metabolism	344	352-97-6
528			creatine	LC/MS pos early	27718	C00300	HMDB0000064	586		0.99		0.8246	0.9998		1.0475	1.0539		100	100		Amino Acid	Creatine Metabolism	1221	57-00-1
529			creatinine	LC/MS pos early	513	C00791	HMDB0000562	588		0.94		0.8049	0.9998		1.0783	1.1526		100	100		Amino Acid	Creatine Metabolism	275	60-27-5
530			creatine phosphate	LC/MS polar	33951	C02305	HMDB0001511	587;9548602		0.84		0.424	0.9998		0.9405	1.114		90	100		Amino Acid	Creatine Metabolism	100000112	922-32-7
537		Polyamine Metabolism	putrescine	LC/MS pos early	1408	C00134	HMDB0001414	1045		0.99		0.8987	0.9998		1.0105	1.0171		100	100		Amino Acid	Polyamine Metabolism	49	110-60-1
538			N-acetylputrescine	LC/MS pos early	37496	C02714	HMDB0002064	122356		0.98		0.9523	0.9998		1.0283	1.053		100	100		Amino Acid	Polyamine Metabolism	192	18233-70-0
544			N-acetyl-isoputreanine	LC/MS pos early	62309			131802901		1.07		0.6428	0.9998		1.0876	1.0178		90	100		Amino Acid	Polyamine Metabolism	100020487
545			spermidine	LC/MS pos early	485	C00315	HMDB0001257	1102		0.76		0.0813	0.9998		1.4889	1.963		100	100		Amino Acid	Polyamine Metabolism	50	124-20-9
550			(N(1) + N(8))-acetylspermidine	LC/MS pos early	57814	C00612 C01029	HMDB0001276 HMDB0002189	123689;496		1.14		0.3082	0.9998		1.0104	0.8902		100	100		Amino Acid	Polyamine Metabolism	100016038
552			spermine	LC/MS pos early	603	C00750	HMDB0001256	1103		1.05		0.7906	0.9998		0.7002	0.6653		20	20		Amino Acid	Polyamine Metabolism	507	71-44-3
556			5-methylthioadenosine (MTA)	LC/MS pos early	1419	C00170	HMDB0001173	439176		0.81		0.2785	0.9998		0.9483	1.1773		100	100		Amino Acid	Polyamine Metabolism	212	2457-80-9
560			4-acetamidobutanoate	LC/MS pos early	1558	C02946	HMDB0003681	18189		1.09		0.4363	0.9998		1.0692	0.9805		100	100		Amino Acid	Polyamine Metabolism	1113	3025-96-5
562		Guanidino and Acetamido Metabolism	1-methylguanidine	LC/MS pos early	48114	C02294	HMDB0001522	10111		2.12		0.9143	0.9998		2.5678	1.2093		20	50		Amino Acid	Guanidino and Acetamido Metabolism	100000715	22661-87-6
563			4-guanidinobutanoate	LC/MS pos early	15681	C01035	HMDB0003464	500		0.69		0.6706	0.9998		4.5275	6.5813		100	100		Amino Acid	Guanidino and Acetamido Metabolism	100000096	463-003;463-00-3
564			guanidinosuccinate	LC/MS polar	32446	C03139	HMDB0003157	439918		1.11		0.2557	0.9998		1.1531	1.0382		100	100		Amino Acid	Guanidino and Acetamido Metabolism	100001212	6133-30-8
567		Glutathione Metabolism	glutathione, oxidized (GSSG)	LC/MS pos early	27727	D00031 C00127	HMDB0003337	65359		0.95		0.6934	0.9998		1.0697	1.1247		100	100		Amino Acid	Glutathione Metabolism	448	103239-24-3
573			cysteine-glutathione disulfide	LC/MS pos early	35159	R00900	HMDB0000656	3080690		1.06		0.4809	0.9998		1.0769	1.0132		100	100		Amino Acid	Glutathione Metabolism	100001437	13081-14-6
574			S-methylglutathione	LC/MS neg	33944	C11347		115260		0.92		0.6026	0.9998		0.9688	1.0571		100	100		Amino Acid	Glutathione Metabolism	100001259	2922-56-7
579			5-oxoproline	LC/MS neg	1494	C01879 C02237	HMDB0000267	439685;7405		0.92		0.199	0.9998		1.0009	1.0851		100	100		Amino Acid	Glutathione Metabolism	1021	98-79-3
580			2-aminobutyrate	LC/MS pos early	42374	C02356	HMDB0000452	80283		0.93		0.3726	0.9998		0.9673	1.0418		100	100		Amino Acid	Glutathione Metabolism	1128	1492-24-6
582			2-hydroxybutyrate/2-hydroxyisobutyrate	LC/MS polar	52281	C21297 C05984	HMDB0000729 HMDB00008	4277439;440864		0.99		0.8784	0.9998		1.0042	1.0192		100	100		Amino Acid	Glutathione Metabolism	100008928
584			ophthalmate	LC/MS pos early	34592		HMDB0005765	7018721		0.57		0.027	0.9998		0.9314	1.6415		100	100		Amino Acid	Glutathione Metabolism	100001311	495-27-2
632	Peptide	Gamma-glutamyl Amino Acid	gamma-glutamylalanine	LC/MS polar	37063	C03738	HMDB0029142	440103		1.06		0.5974	0.9998		1.007	0.9467		100	100		Peptide	Gamma-glutamyl Amino Acid	100001843	5875-41-2
634			gamma-glutamylglutamate	LC/MS pos early	36738	C05282	HMDB0011737	92865		0.97		0.831	0.9998		1.0304	1.058		100	100		Peptide	Gamma-glutamyl Amino Acid	331	1116-22-9
635			gamma-glutamylglutamine	LC/MS pos early	2730	C05283	HMDB0011738	150914		1.21		0.282	0.9998		0.9507	0.7878		100	100		Peptide	Gamma-glutamyl Amino Acid	1140	10148-81-9
636			gamma-glutamylglycine	LC/MS pos early	33949		HMDB0011667	100099		1.07		0.3309	0.9998		1.0854	1.0127		100	100		Peptide	Gamma-glutamyl Amino Acid	100001294	1948-29-4
637			gamma-glutamylhistidine	LC/MS polar	18245		HMDB0029151	7017195		0.98		0.7416	0.9998		1.0057	1.0241		100	100		Peptide	Gamma-glutamyl Amino Acid	1235	37460-15-4
638			gamma-glutamylisoleucine*	LC/MS pos early	34456		HMDB0011170	22885096		0.94		0.7171	0.9998		0.9981	1.0632		100	100		Peptide	Gamma-glutamyl Amino Acid	100001485
639			gamma-glutamylleucine	LC/MS pos early	18369		HMDB0011171	151023		0.95		0.7206	0.9998		0.9949	1.0496		100	100		Peptide	Gamma-glutamyl Amino Acid	1268	2566-39-4
640			gamma-glutamyl-alpha-lysine	LC/MS pos early	55015			65254		0.96		0.5833	0.9998		1.0665	1.1156		100	100		Peptide	Gamma-glutamyl Amino Acid	100010901
641			gamma-glutamyl-epsilon-lysine	LC/MS pos early	33934		HMDB0003869	7015685		0.94		0.3966	0.9998		1.0357	1.1057		100	100		Peptide	Gamma-glutamyl Amino Acid	100001262	17105-15-6
642			gamma-glutamylmethionine	LC/MS pos early	44872		HMDB0029155	7009567		1.18		0.2947	0.9998		1.0299	0.8694		100	100		Peptide	Gamma-glutamyl Amino Acid	100001313	17663-87-5
643			gamma-glutamylphenylalanine	LC/MS pos early	33422		HMDB0000594	111299		0.94		0.4754	0.9998		0.963	1.0225		100	100		Peptide	Gamma-glutamyl Amino Acid	100000491	7432-24-8
644			gamma-glutamylthreonine	LC/MS pos early	33364		HMDB0029159	76078708		1.03		0.9311	0.9998		1.0499	1.0241		100	100		Peptide	Gamma-glutamyl Amino Acid	100001314	5652-48-2
645			gamma-glutamyltryptophan	LC/MS pos early	33947		HMDB0029160	3989307		0.93		0.4428	0.9998		0.9266	0.9975		100	100		Peptide	Gamma-glutamyl Amino Acid	100001295	66471-20-3
646			gamma-glutamyltyrosine	LC/MS neg	2734		HMDB0011741	94340		1.05		0.7809	0.9998		1.0726	1.0238		100	100		Peptide	Gamma-glutamyl Amino Acid	1102	7432-23-7
647			gamma-glutamylvaline	LC/MS pos early	43829		HMDB0011172	7015683		0.95		0.8189	0.9998		0.978	1.025		100	100		Peptide	Gamma-glutamyl Amino Acid	100001126	2746-34-1
648			gamma-glutamylserine	LC/MS pos early	54914		HMDB0029158	22844748		1.09		0.3812	0.9998		1.0918	0.9976		100	100		Peptide	Gamma-glutamyl Amino Acid	100009231	5875-35-4
649			gamma-glutamylcitrulline*	LC/MS pos early	62104					1.54		0.213	0.9998		1.0928	0.7082		100	100		Peptide	Gamma-glutamyl Amino Acid	100020241
652		Dipeptide Derivative	isoleucylhydroxyproline*	LC/MS pos early	63051		HMDB0028908	61158802		0.83		0.6519	0.9998		1.1167	1.3411		100	90		Peptide	Dipeptide Derivative	100021262
653			leucylhydroxyproline*	LC/MS pos early	63052		HMDB0028930	20847829		0.86		0.7536	0.9998		1.2217	1.4174		100	100		Peptide	Dipeptide Derivative	100021261
829		Dipeptide	glycylvaline	LC/MS pos early	18357		HMDB0028854	2724807		0.48		0.1197	0.9998		1.0073	2.0828		100	100		Peptide	Dipeptide	100000487	1963-21-9
933			phenylalanylhydroxyproline*	LC/MS pos early	63039		HMDB0011176	53480675		1.07		0.7574	0.9998		0.9048	0.8441		40	60		Peptide	Dipeptide	100021238
947			prolylglycine	LC/MS pos early	40703		HMDB0011178	6426709		1.04		0.9117	0.9998		1.1975	1.1556		100	100		Peptide	Dipeptide	100003674	2578-57-6
1037			valylleucine	LC/MS pos early	39994		HMDB0029131	352039		0.88		0.4505	0.9998		0.8467	0.9623		80	90		Peptide	Dipeptide	100003210	22906-55-4
1136		Polypeptide	glu-gly-asn-val**	LC/MS pos early	62917					0.76		0.553	0.9998		0.9408	1.2333		100	100		Peptide	Polypeptide	100021107
1184		Acetylated Peptides	phenylacetylcarnitine	LC/MS pos early	48425			101724840		0.88		0.7943	0.9998		0.7709	0.8729		80	80		Peptide	Acetylated Peptides	100006108	287108-21-8
1187			phenylacetylglutamine	LC/MS neg	35126	C04148	HMDB0006344	92258		0.93		0.7035	0.9998		0.8863	0.9528		80	90		Peptide	Acetylated Peptides	100001417	28047-15-6
1190			phenylacetylglycine	LC/MS neg	33945	C05598	HMDB0000821	68144		0.97		0.5945	0.9998		0.9155	0.9435		100	100		Peptide	Acetylated Peptides	100001275	500-98-1
1197			phenylacetyltaurine	LC/MS neg	63154			2179693		0.81		0.3204	0.9998		0.8609	1.0592		100	100		Peptide	Acetylated Peptides	100008932	33953-90-1
1219		Modified Peptides	N,N-dimethyl-pro-pro	LC/MS pos early	64571					0.85		0.1855	0.9998		1.0043	1.184		100	100		Peptide	Modified Peptides	100022041
1220	Carbohydrate	Glycolysis, Gluconeogenesis, and Pyruvate Metabolism	1,5-anhydroglucitol (1,5-AG)	LC/MS neg	20675	C07326	HMDB0002712	64960		1		0.7404	0.9998		0.9011	0.9047		100	100		Carbohydrate	Glycolysis, Gluconeogenesis, and Pyruvate Metabolism	100000580	154-58-5
1223			glucose	LC/MS polar	20488	C00031	HMDB0000122	5793		1		0.958	0.9998		1.0133	1.0135		100	100		Carbohydrate	Glycolysis, Gluconeogenesis, and Pyruvate Metabolism	572	50-99-7
1224			glucose 6-phosphate	LC/MS polar	31260	C00092	HMDB0001401	5958		0.69		0.2055	0.9998		1.2972	1.8738		100	100		Carbohydrate	Glycolysis, Gluconeogenesis, and Pyruvate Metabolism	291	103192-55-8
1237			3-phosphoglycerate	LC/MS pos early	1414	C00597	HMDB0000807	724		0.54		0.0565	0.9998		1.2865	2.3992		100	100		Carbohydrate	Glycolysis, Gluconeogenesis, and Pyruvate Metabolism	132	80731-10-8
1238			phosphoenolpyruvate (PEP)	LC/MS neg	597	C00074	HMDB0000263	1005		0.62		0.0472	0.9998		1.2513	2.0337		100	100		Carbohydrate	Glycolysis, Gluconeogenesis, and Pyruvate Metabolism	463	10526-80-4
1239			pyruvate	LC/MS polar	48990	C00022	HMDB0000243	1060		0.97		0.7231	0.9998		0.927	0.9537		100	100		Carbohydrate	Glycolysis, Gluconeogenesis, and Pyruvate Metabolism	823	127-17-3
1240			lactate	LC/MS polar	527	C00186	HMDB0000190	612		0.96		0.4098	0.9998		0.9996	1.0465		100	100		Carbohydrate	Glycolysis, Gluconeogenesis, and Pyruvate Metabolism	482	79-33-4
1243			glycerate	LC/MS polar	1572	C00258	HMDB0006372 HMDB0000139	752;439194		1.08		0.3597	0.9998		0.9579	0.8905		100	100		Carbohydrate	Glycolysis, Gluconeogenesis, and Pyruvate Metabolism	1052	600-19-1
1257		Pentose Phosphate Pathway	sedoheptulose-7-phosphate	LC/MS neg	35649	C05382	HMDB0001068	616		0.27		0.2601	0.9998		1.3094	4.8438		100	100		Carbohydrate	Pentose Phosphate Pathway	100001628	2646-35-7
1261		Pentose Metabolism	ribose	LC/MS polar	1471	C00121	HMDB0000283	5779		1.1		0.6715	0.9998		1.6456	1.4915		100	100		Carbohydrate	Pentose Metabolism	914	50-69-1
1262			ribitol	LC/MS polar	15772	C00532 C01904 C00474 C00379	HMDB0002917 HMDB0000508 HMDB0001851 HMDB0000568	6912		1.04		0.9404	0.9998		1.1098	1.0691		100	100		Carbohydrate	Pentose Metabolism	100000406	488-81-3
1263			ribonate	LC/MS polar	27731	C01685	HMDB0000867	5460677		1.02		0.9373	0.9998		1.0257	1.0073		100	100		Carbohydrate	Pentose Metabolism	100001007	5336-08-03
1264			ribulose/xylulose	LC/MS polar	54671		HMDB0000621 HMDB0000751 HMDB0001644 HMDB0003371	151261;5289590		0.97		0.9302	0.9998		1.0551	1.083		100	100		Carbohydrate	Pentose Metabolism	100006122
1267			xylose	LC/MS polar	15581	C00181	HMDB0000098	135191		1.17		0.8641	0.9998		0.7853	0.6733		60	60		Carbohydrate	Pentose Metabolism	826	609-06-3
1269			arabinose	LC/MS polar	575	C00216	HMDB0029942	66308		1.54		0.2682	0.9998		0.9294	0.6032		90	60		Carbohydrate	Pentose Metabolism	828	28697-53-2
1277			arabitol/xylitol	LC/MS polar	48885	C00542 C01904 C00379	HMDB0002917 HMDB0001851 HMDB0000568	6912;94154		1.01		0.8341	0.9998		1.1387	1.1236		100	100		Carbohydrate	Pentose Metabolism	100006430
1283			arabonate/xylonate	LC/MS polar	48255	C00502 C05411	HMDB0000539	122045;6602431		1.08		0.3774	0.9998		1.0832	0.9997		100	100		Carbohydrate	Pentose Metabolism	100006115
1288			sedoheptulose	LC/MS polar	53237	C02076	HMDB0003219	5459879		1		0.4273	0.9998		1.3132	1.31		100	100		Carbohydrate	Pentose Metabolism	100002619	3019-74-7
1290			lyxonate	LC/MS polar	61858		HMDB0060255			1.03		0.8738	0.9998		1.0087	0.9775		100	100		Carbohydrate	Pentose Metabolism	100019968
1326		Disaccharides and Oligosaccharides	sucrose	LC/MS polar	1519	C00089	HMDB0000258	5988		0.73		0.0361	0.9998		1.024	1.3997		100	100		Carbohydrate	Disaccharides and Oligosaccharides	935	57-50-1
1347		Fructose, Mannose and Galactose Metabolism	fructose	LC/MS polar	577	C00095	HMDB0000660	2723872		0.93		0.7729	0.9998		0.9446	1.0138		100	100		Carbohydrate	Fructose, Mannose and Galactose Metabolism	878	57-48-7
1352			mannitol/sorbitol	LC/MS polar	46142	C00392 C00794	HMDB0000247 HMDB0000765	6251;5780		0.99		0.838	0.9998		0.9917	0.9979		100	100		Carbohydrate	Fructose, Mannose and Galactose Metabolism	100001740
1353			mannose	LC/MS polar	584	C00159 C02209 C00936	HMDB0000169	185698;82308;18950;439680		1.1		0.5277	0.9998		1.1567	1.048		100	100		Carbohydrate	Fructose, Mannose and Galactose Metabolism	803	3458-28-4
1369			2-ketogulonate	LC/MS polar	15306	C15673	HMDB0011732	102424		0.93		0.4927	0.9998		1.0076	1.0887		100	100		Carbohydrate	Fructose, Mannose and Galactose Metabolism	100000092	342385-52-8
1373			galactonate	LC/MS polar	27719	C15930 C00880	HMDB0000565	12310779;128869		0.86		0.6744	0.9998		3.2615	3.7894		100	100		Carbohydrate	Fructose, Mannose and Galactose Metabolism	100001026	299-28-5
1407		Aminosugar Metabolism	glucuronate	LC/MS polar	15443	C16245	HMDB0000127	441478;94715;23677976;65041;444791		1.15		0.0408	0.9998		1.0813	0.9369		100	100		Carbohydrate	Aminosugar Metabolism	100000257	207300-70-7
1419			N-acetylneuraminate	LC/MS polar	32377	C00270	HMDB0000230	439197		0.89		0.232	0.9998		1.014	1.1346		100	100		Carbohydrate	Aminosugar Metabolism	1162	131-48-6
1431			N-acetylglucosaminylasparagine	LC/MS pos early	48149	C04540	HMDB0000489	123826		0.77		0.1216	0.9998		1.0708	1.388		100	100		Carbohydrate	Aminosugar Metabolism	1215	2776-93-4
1432			erythronate*	LC/MS polar	42420		HMDB0000613	2781043		0.96		0.5049	0.9998		0.9922	1.0302		100	100		Carbohydrate	Aminosugar Metabolism	100001320	88759-55-1
1434			N-acetylglucosamine/N-acetylgalactosamine	LC/MS pos early	46539	C01074	HMDB0000212 HMDB0000215	84265;439174		1		0.9971	0.9998		1.0655	1.0625		100	100		Carbohydrate	Aminosugar Metabolism	100006435
1435			N-glycolylneuraminate	LC/MS pos early	37123	C03410	HMDB0000833	123802		0.75		0.0886	0.9998		1.0938	1.4625		100	100		Carbohydrate	Aminosugar Metabolism	100001491	1113-83-3
1436		Advanced Glycation End-product	N6-carboxymethyllysine	LC/MS pos early	36713		HMDB0240347	123800		0.88		0.5083	0.9998		0.9639	1.0962		100	100		Carbohydrate	Advanced Glycation End-product	100001768	5746-04-03
1440	Energy	TCA Cycle	citrate	LC/MS neg	1564	C00158	HMDB0000094	311		1.02		0.9623	0.9998		1.0281	1.0103		100	100		Energy	TCA Cycle	1124	77-92-9
1442			aconitate [cis or trans]	LC/MS neg	46173	C02341 C004174	HMDB0000958 HMDB000072	643757;444212		1		0.8148	0.9998		0.9635	0.9648		100	100		Energy	TCA Cycle	100001359
1444			isocitrate	LC/MS pos early	12110	C00451	HMDB0001874	5318532		0.96		0.2746	0.9998		0.9719	1.01		100	100		Energy	TCA Cycle	1206	20226-99-7
1445			isocitric lactone	LC/MS polar	54724			98259		0.91		0.788	0.9998		0.9975	1.0931		100	100		Energy	TCA Cycle	100009239	4702-32-3
1446			alpha-ketoglutarate	LC/MS polar	528	C00026	HMDB0000208	51		1.12		0.3941	0.9998		1.1199	0.9965		100	100		Energy	TCA Cycle	93	305-72-6;328-50-7;22202-68-2
1448			succinylcarnitine (C4-DC)	LC/MS pos early	37058		HMDB0061717	71464481		0.61		0.0218	0.9998		0.9175	1.5121		100	100		Energy	TCA Cycle	100001948	256928-74-2
1449			succinate	LC/MS polar	1437	C00042	HMDB0000254	1110		1.01		0.8522	0.9998		0.999	0.989		100	100		Energy	TCA Cycle	252	110-15-6
1450			fumarate	LC/MS polar	1643	C00122	HMDB0000134	444972		0.93		0.6338	0.9998		1.0689	1.1548		100	100		Energy	TCA Cycle	330	100-17-8
1452			malate	LC/MS neg	1303	C00497 C00149 C00711	HMDB0000744 HMDB0031518 HMDB0000156	525		0.93		0.6597	0.9998		1.0558	1.1326		100	100		Energy	TCA Cycle	409	6915-15-7
1461			2-methylcitrate/homocitrate	LC/MS neg	52282	C01251	HMDB0003518 HMDB0000379	515;439459		1.13		0.5909	0.9998		1.084	0.9631		100	100		Energy	TCA Cycle	100008929
1467		Oxidative Phosphorylation	acetylphosphate	LC/MS polar	15488	C00227	HMDB0001494	186		0.59		0.2527	0.9998		0.9288	1.5768		100	100		Energy	Oxidative Phosphorylation	1211	94249-01-1
1469			phosphate	LC/MS pos early	42109	C00009	HMDB0001429	1061		0.91		0.2338	0.9998		0.9807	1.0823		100	100		Energy	Oxidative Phosphorylation	461	7664-38-2
1472	Lipid	Fatty Acid Synthesis	malonylcarnitine	LC/MS pos early	37059		HMDB0002095	22833583		0.69		0.1325	0.9998		0.8855	1.275		70	90		Lipid	Fatty Acid Synthesis	100001526	853728-01-5
1473			malonate	LC/MS polar	15872	C00383	HMDB0000691	867		1.04		0.6284	0.9998		1.07	1.0282		100	100		Lipid	Fatty Acid Synthesis	818	141-82-2;26522-22-85-0
1488		Short Chain Fatty Acid	butyrate/isobutyrate (4:0)	LC/MS neg	40605	C00246	HMDB0000039	264		0.94		0.3453	0.9998		1.0106	1.0803		100	100		Lipid	Short Chain Fatty Acid	1143	109-92-6
1489			valerate (5:0)	LC/MS neg	33443	C00803	HMDB0000892	7991		0.87		0.3357	0.9998		1.0706	1.2265		100	100		Lipid	Short Chain Fatty Acid	1136	109-52-4
1490		Medium Chain Fatty Acid	caproate (6:0)	LC/MS neg	32489	C01585	HMDB0000535	8892		1		0.906	0.9998		0.9802	0.9839		100	100		Lipid	Medium Chain Fatty Acid	926	142-62-1
1491			heptanoate (7:0)	LC/MS neg	1644	C17714	HMDB0000666	8094		1.01		0.9762	0.9998		0.9862	0.976		100	100		Lipid	Medium Chain Fatty Acid	925	111-14-8
1493			pelargonate (9:0)	LC/MS neg	12035	C01601	HMDB0000847	8158		1		0.7675	0.9998		0.9161	0.912		100	100		Lipid	Medium Chain Fatty Acid	437	112-05-0
1495			caprate (10:0)	LC/MS neg	1642	C01571	HMDB0000511	2969		1.03		0.6778	0.9998		1.0293	1.0009		100	100		Lipid	Medium Chain Fatty Acid	888	334-48-5
1496			cis-4-decenoate (10:1n6)*	LC/MS neg	62873		HMDB0004980	5282726		1.53		0.224	0.9998		1.2366	0.8061		100	80		Lipid	Medium Chain Fatty Acid	100002796	505-90-8
1499			(2 or 3)-decenoate (10:1n7 or n8)	LC/MS neg	63436					1.09		0.5244	0.9998		1.0905	0.9997		100	100		Lipid	Medium Chain Fatty Acid	100021502
1500			undecanoate (11:0)	LC/MS neg	12067	C17715	HMDB0000947	8180		1.01		0.8588	0.9998		1.025	1.0101		100	100		Lipid	Medium Chain Fatty Acid	889	334-48-5
1501			10-undecenoate (11:1n1)	LC/MS neg	32497	C13910	HMDB0033724	14891		1.02		0.5517	0.9998		1.2369	1.2173		100	100		Lipid	Medium Chain Fatty Acid	100001197	1333-28-4
1503			laurate (12:0)	LC/MS neg	1645	C02679	HMDB0000638	3893		1.15		0.1621	0.9998		1.0415	0.9041		100	100		Lipid	Medium Chain Fatty Acid	181	143-07-7
1505			5-dodecenoate (12:1n7)	LC/MS neg	33968		HMDB0000529	5312378		1.14		0.5781	0.9998		1.111	0.9774		100	100		Lipid	Medium Chain Fatty Acid	100001232	2430-94-6
1508		Long Chain Saturated Fatty Acid	myristate (14:0)	LC/MS neg	1365	C06424	HMDB0000806	11005		1.28		0.1879	0.9998		1.0929	0.8562		100	100		Lipid	Long Chain Saturated Fatty Acid	519	544-63-8
1510			pentadecanoate (15:0)	LC/MS neg	1361	C16537	HMDB0000826	13849		1.09		0.2451	0.9998		1.1321	1.0355		100	100		Lipid	Long Chain Saturated Fatty Acid	980	1002-84-2;10002-84-2
1511			palmitate (16:0)	LC/MS neg	1336	C00249	HMDB0000220	985		1.02		0.7756	0.9998		1.0109	0.9945		100	100		Lipid	Long Chain Saturated Fatty Acid	424	57-10-3
1513			margarate (17:0)	LC/MS neg	1121		HMDB0002259	10465		1.01		0.6805	0.9998		1.0616	1.0466		100	100		Lipid	Long Chain Saturated Fatty Acid	891	506-12-7
1515			stearate (18:0)	LC/MS neg	1358	C01530	HMDB0000827	5281		0.98		0.6212	0.9998		0.9977	1.0218		100	100		Lipid	Long Chain Saturated Fatty Acid	439	57-11-4
1517			nonadecanoate (19:0)	LC/MS neg	1356	C16535	HMDB0000772	12591		1		0.9399	0.9998		1.0927	1.0895		100	100		Lipid	Long Chain Saturated Fatty Acid	892	646-30-0
1518			arachidate (20:0)	LC/MS neg	1118	C06425	HMDB0002212	10467		0.88		0.0556	0.9998		1.073	1.2242		100	100		Lipid	Long Chain Saturated Fatty Acid	893	506-30-9
1527		Long Chain Monounsaturated Fatty Acid	myristoleate (14:1n5)	LC/MS neg	32418	C08322	HMDB0002000	5281119		1.11		0.5221	0.9998		1.186	1.0725		90	100		Lipid	Long Chain Monounsaturated Fatty Acid	100001198	544-64-9
1530			palmitoleate (16:1n7)	LC/MS neg	33447	C08362	HMDB0003229	445638		1.16		0.4241	0.9998		1.2691	1.0901		100	100		Lipid	Long Chain Monounsaturated Fatty Acid	452	373-49-9
1532			10-heptadecenoate (17:1n7)	LC/MS neg	33971		HMDB0060038	5312435		1.13		0.2836	0.9998		1.2725	1.1243		100	100		Lipid	Long Chain Monounsaturated Fatty Acid	100001278	29743-97-3
1534			oleate/vaccenate (18:1)	LC/MS neg	52285	C01712 C08367 C00712 C21944	HMDB0000207 HMDB0000573 HMDB0003231 HMDB0240219	637517;445639;5281127;5282761		1.07		0.5262	0.9998		1.0965	1.022		100	100		Lipid	Long Chain Monounsaturated Fatty Acid	100008930
1541			10-nonadecenoate (19:1n9)	LC/MS neg	33972		HMDB0013622	5312513		1.09		0.4184	0.9998		1.1745	1.0819		100	100		Lipid	Long Chain Monounsaturated Fatty Acid	100001277	73033-09-7
1544			eicosenoate (20:1)	LC/MS neg	33587	C16526	HMDB0002231 HMDB0062436	5282769;5282768;94159		1.09		0.8598	0.9998		1.2025	1.1023		100	100		Lipid	Long Chain Monounsaturated Fatty Acid	100001335
1548			erucate (22:1n9)	LC/MS neg	1552	C08316	HMDB0002068	8216;5281116		0.98		0.3372	0.9998		1.2563	1.2812		100	100		Lipid	Long Chain Monounsaturated Fatty Acid	1087	112-86-7
1551		Long Chain Polyunsaturated Fatty Acid (n3 and n6)	tetradecadienoate (14:2)*	LC/MS neg	62850		HMDB0000560	5312409		1.24		0.3881	0.9998		1.2387	1.0003		100	100		Lipid	Long Chain Polyunsaturated Fatty Acid (n3 and n6)	100020343	39039-37-7
1552			hexadecatrienoate (16:3n3)	LC/MS neg	57651			91820460		1.07		0.1984	0.9998		1.4748	1.3755		100	100		Lipid	Long Chain Polyunsaturated Fatty Acid (n3 and n6)	100009393	7561-64-0
1558			stearidonate (18:4n3)	LC/MS neg	33969	C16300	HMDB0006547	5312508		1.18		0.0777	0.9998		1.2316	1.0459		100	100		Lipid	Long Chain Polyunsaturated Fatty Acid (n3 and n6)	100001229	111174-40-4
1561			eicosapentaenoate (EPA; 20:5n3)	LC/MS neg	18467	C06428	HMDB0001999	446284		1.48		0.0425	0.9998		1.5188	1.0245		100	100		Lipid	Long Chain Polyunsaturated Fatty Acid (n3 and n6)	2050	10-2005-9;10417-94-4
1562			heneicosapentaenoate (21:5n3)	LC/MS neg	57658			11998573		1.77		0.0148	0.9998		1.9841	1.121		100	100		Lipid	Long Chain Polyunsaturated Fatty Acid (n3 and n6)	100015797	24257-10-1
1563			docosapentaenoate (n3 DPA; 22:5n3)	LC/MS neg	32504	C16513	HMDB0001976 HMDB0006528	6441454		1.6		0.0111	0.9998		1.5475	0.97		100	100		Lipid	Long Chain Polyunsaturated Fatty Acid (n3 and n6)	100001181	2234-74-4
1564			docosahexaenoate (DHA; 22:6n3)	LC/MS neg	44675	C06429	HMDB0002183	445580		1.57		0.0357	0.9998		1.5957	1.0144		100	100		Lipid	Long Chain Polyunsaturated Fatty Acid (n3 and n6)	100000665	6217-54-5
1565			docosatrienoate (22:3n3)	LC/MS neg	32417	C16534	HMDB0002823	5312556		0.86		0.1341	0.9998		1.072	1.243		90	90		Lipid	Long Chain Polyunsaturated Fatty Acid (n3 and n6)	100001195	59708-86-0
1566			nisinate (24:6n3)	LC/MS neg	57810		HMDB0013025	11792612		1.14		0.3313	0.9998		1.2004	1.0555		100	100		Lipid	Long Chain Polyunsaturated Fatty Acid (n3 and n6)	100015785	68378-49-4
1567			hexadecadienoate (16:2n6)	LC/MS neg	57652		HMDB0000477	13932172		1.37		0.0527	0.9998		1.2469	0.9084		100	100		Lipid	Long Chain Polyunsaturated Fatty Acid (n3 and n6)	100009394	28290-73-5
1568			linoleate (18:2n6)	LC/MS neg	1105	C01595	HMDB0000673 HMDB0006270	5280450		1.09		0.5141	0.9998		1.1577	1.0652		100	100		Lipid	Long Chain Polyunsaturated Fatty Acid (n3 and n6)	180	60-33-3
1570			linolenate [alpha or gamma; (18:3n3 or 6)]	LC/MS neg	34035	C06426 C06427	HMDB0001388 HMDB0003073	5280933;5280934		1.16		0.4379	0.9998		1.2153	1.0469		100	100		Lipid	Long Chain Polyunsaturated Fatty Acid (n3 and n6)	100001337
1571			dihomo-linoleate (20:2n6)	LC/MS neg	17805	C16525	HMDB0005060	6439848		1.06		0.7126	0.9998		1.0738	1.0141		100	100		Lipid	Long Chain Polyunsaturated Fatty Acid (n3 and n6)	1231	2091-39-6
1573			dihomo-linolenate (20:3n3 or n6)	LC/MS neg	35718	C03242	HMDB0002925	5280581		1.12		0.4651	0.9998		1.098	0.9828		100	100		Lipid	Long Chain Polyunsaturated Fatty Acid (n3 and n6)	100001739	17046-59-2
1574			arachidonate (20:4n6)	LC/MS neg	1110	C00219	HMDB0001043	444899		0.95		0.995	0.9998		1.0789	1.1348		100	100		Lipid	Long Chain Polyunsaturated Fatty Acid (n3 and n6)	229	506-32-1
1575			docosatrienoate (22:3n6)*	LC/MS neg	57467			75955220		0.95		0.353	0.9998		1.0687	1.1196		100	100		Lipid	Long Chain Polyunsaturated Fatty Acid (n3 and n6)	100015762
1576			adrenate (22:4n6)	LC/MS neg	32980	C16527	HMDB0002226	5497181;5282844		0.93		0.8633	0.9998		1.1636	1.2483		100	100		Lipid	Long Chain Polyunsaturated Fatty Acid (n3 and n6)	100001193	2091-25-0
1577			docosapentaenoate (n6 DPA; 22:5n6)	LC/MS neg	37478	C16513	HMDB0001976	6441454		0.94		0.4388	0.9998		1.0121	1.0756		100	100		Lipid	Long Chain Polyunsaturated Fatty Acid (n3 and n6)	100001580	25182-74-5
1578			docosadienoate (22:2n6)	LC/MS neg	32415	C16533	HMDB0061714	5282807		0.99		0.9527	0.9998		1.3405	1.3532		100	100		Lipid	Long Chain Polyunsaturated Fatty Acid (n3 and n6)	100001182	7370-49-2
1580			mead acid (20:3n9)	LC/MS neg	35174		HMDB0010378	5312531		1.07		0.7166	0.9998		1.0141	0.951		100	100		Lipid	Long Chain Polyunsaturated Fatty Acid (n3 and n6)	100001472	20590-32-3
1631		Fatty Acid, Branched	citronellic acid	LC/MS neg	64173	C16462	HMDB35837	10402		0.82		0.2901	0.9998		1.0279	1.253		100	100		Lipid	Fatty Acid, Branched	100021673	502-47-6
1638			(12 or 13)-methylmyristate (a15:0 or i15:0)	LC/MS neg	38293		HMDB0061707	151014		1.18		0.1837	0.9998		1.0887	0.9208		100	100		Lipid	Fatty Acid, Branched	100002344	2485-71-4
1643			(14 or 15)-methylpalmitate (a17:0 or i17:0)	LC/MS neg	38768	C16995	HMDB0061859	8181;17903417		1.1		0.3421	0.9998		1.1162	1.0113		100	100		Lipid	Fatty Acid, Branched	100002945
1644			cis-3,4-methyleneheptanoate	LC/MS neg	64390					0.97		0.695	0.9998		1.0381	1.0715		100	100		Lipid	Fatty Acid, Branched	100021727
1649			(16 or 17)-methylstearate (a19:0 or i19:0)	LC/MS neg	38296		HMDB0037397	3083779		1.05		0.8624	0.9998		1.1807	1.1223		100	100		Lipid	Fatty Acid, Branched	100002356	2724-59-6
1654			18-methylnonadecanoate (i20:0)	LC/MS neg	62781			4383090		1.1		0.8722	0.9998		1.2134	1.1011		100	100		Lipid	Fatty Acid, Branched	100019953
1658		Fatty Acid, Dicarboxylate	dimethylmalonic acid	LC/MS polar	42978		HMDB0002001	11686		0.94		0.8519	0.9998		1.0146	1.0815		100	90		Lipid	Fatty Acid, Dicarboxylate	100004251	595-46-0
1660			glutarate (C5-DC)	LC/MS polar	396	C00489	HMDB0000661	743;4418048		1		0.8317	0.9998		0.9936	0.9922		100	100		Lipid	Fatty Acid, Dicarboxylate	339	110-94-1
1663			3-methylglutarate/2-methylglutarate	LC/MS polar	54676		HMDB0000752 HMDB0000422	12046;12284		1.06		0.5398	0.9998		1.0209	0.9605		100	100		Lipid	Fatty Acid, Dicarboxylate	100010834
1664			2-hydroxyglutarate	LC/MS pos early	37253	C02630	HMDB0059655	43		1.09		0.6555	0.9998		0.9969	0.9134		100	100		Lipid	Fatty Acid, Dicarboxylate	100002070	40951-21-1
1666			adipate (C6-DC)	LC/MS polar	21134	C06104	HMDB0000448	196		1.07		0.7354	0.9998		1.0585	0.9863		100	100		Lipid	Fatty Acid, Dicarboxylate	100000863	124-04-9
1668			2-hydroxyadipate	LC/MS polar	31934	C02360	HMDB0000321	193530		1.12		0.8347	0.9998		1.2972	1.16		100	100		Lipid	Fatty Acid, Dicarboxylate	100001153	18294-85-4
1669			3-hydroxyadipate	LC/MS polar	62069		HMDB0000345	151913		0.95		0.498	0.9998		1.0272	1.0764		100	100		Lipid	Fatty Acid, Dicarboxylate	100004396
1672			maleate	LC/MS polar	20676	C01384	HMDB0000176	444266		1.02		0.766	0.9998		1.183	1.1591		100	100		Lipid	Fatty Acid, Dicarboxylate	100000707	110-16-7
1674			pimelate (C7-DC)	LC/MS polar	15704	C02656	HMDB0000857	385		1.01		0.957	0.9998		1.0039	0.9912		100	100		Lipid	Fatty Acid, Dicarboxylate	100000101	111-16-0
1675			heptenedioate (C7:1-DC)*	LC/MS polar	61866					1.25		0.782	0.9998		1.0192	0.8148		80	60		Lipid	Fatty Acid, Dicarboxylate	100019981
1677			suberate (C8-DC)	LC/MS polar	15730	C08278	HMDB0000893	10457		1.01		0.9085	0.9998		1.0381	1.0296		100	100		Lipid	Fatty Acid, Dicarboxylate	100000016	505-48-6
1680			azelate (C9-DC)	LC/MS neg	18362	C08261	HMDB0000784	2266		1.02		0.9728	0.9998		1.0443	1.0199		100	100		Lipid	Fatty Acid, Dicarboxylate	2029	123-99-9
1682			sebacate (C10-DC)	LC/MS neg	32398	C08277	HMDB0000792	5192		1.03		0.9509	0.9998		1.0675	1.0358		100	100		Lipid	Fatty Acid, Dicarboxylate	100001211	111-20-6
1683			decadienedioic acid (C10:2-DC)**	LC/MS polar	63685			17789717		1.14		0.6213	0.9998		1.1298	0.9905		80	80		Lipid	Fatty Acid, Dicarboxylate	100021711
1684			undecanedioate (C11-DC)	LC/MS neg	42395		HMDB0000888	15816		1.05		0.8125	0.9998		1.1168	1.0612		100	100		Lipid	Fatty Acid, Dicarboxylate	100001617	1852-04-6
1686			tridecanedioate (C13-DC)	LC/MS neg	43027		HMDB0002327	10458		1.15		0.7924	0.9998		1.1877	1.0287		100	100		Lipid	Fatty Acid, Dicarboxylate	100004262	505-52-2
1687			dodecanedioate (C12-DC)	LC/MS neg	32388	C02678	HMDB0000623	12736		1.11		0.8106	0.9998		1.1458	1.0316		100	100		Lipid	Fatty Acid, Dicarboxylate	100001102	693-23-2
1689			dodecenedioate (C12:1-DC)*	LC/MS neg	61864		HMDB0000933	5283028		1.21		0.2559	0.9998		1.1829	0.9752		100	100		Lipid	Fatty Acid, Dicarboxylate	100019972
1690			dodecadienoate (12:2)*	LC/MS neg	62276			25480		1.4		0.2681	0.9998		1.2649	0.906		100	100		Lipid	Fatty Acid, Dicarboxylate	100020478
1692			tetradecanedioate (C14-DC)	LC/MS neg	35669		HMDB0000872	13185		1.19		0.6944	0.9998		1.3021	1.0904		100	100		Lipid	Fatty Acid, Dicarboxylate	100001613	821-38-5
1695			tetradecadienedioate (C14:2-DC)*	LC/MS neg	62918			86018718		1		0.7708	0.9998		0.9319	0.9354		70	60		Lipid	Fatty Acid, Dicarboxylate	100021100
1696			hexadecanedioate (C16-DC)	LC/MS neg	35678	C19615	HMDB0000672	10459		1.03		0.5472	0.9998		1.038	1.0082		100	100		Lipid	Fatty Acid, Dicarboxylate	100001614	505-54-4
1697			hexadecenedioate (C16:1-DC)*	LC/MS neg	61862					1.06		0.6126	0.9998		1.0863	1.0256		90	100		Lipid	Fatty Acid, Dicarboxylate	100019975
1698			heptadecanedioate (C17-DC)	LC/MS neg	62869			3083765		1.04		0.3799	0.9998		1.0346	0.9956		100	100		Lipid	Fatty Acid, Dicarboxylate	100019969	2424-90-0
1699			octadecanedioate (C18-DC)	LC/MS neg	36754		HMDB0000782	70095		0.9		0.2012	0.9998		0.9978	1.1116		100	100		Lipid	Fatty Acid, Dicarboxylate	100001615	871-70-5
1700			octadecenedioate (C18:1-DC)	LC/MS neg	61861			9543674		1		0.8367	0.9998		1.0956	1.0942		100	100		Lipid	Fatty Acid, Dicarboxylate	100019978
1701			octadecadienedioate (C18:2-DC)*	LC/MS neg	61860					0.85		0.1362	0.9998		1.0156	1.1895		100	100		Lipid	Fatty Acid, Dicarboxylate	100019982
1702			nonadecanedioate (C19-DC)	LC/MS neg	62867			12572015		1.21		0.2709	0.9998		1.1483	0.9466		100	100		Lipid	Fatty Acid, Dicarboxylate	100019970	6250-70-0
1703			eicosanedioate (C20-DC)	LC/MS neg	39831			75502		1.06		0.5404	0.9998		1.1443	1.0768		100	100		Lipid	Fatty Acid, Dicarboxylate	100002951	2424-92-2
1704			eicosenedioate (C20:1-DC)*	LC/MS neg	62923					0.85		0.7954	0.9998		1.1809	1.3858		90	100		Lipid	Fatty Acid, Dicarboxylate	100021105
1705			docosadioate (C22-DC)	LC/MS neg	39837	C14240		7641		1.23		0.2127	0.9998		1.1849	0.9672		100	100		Lipid	Fatty Acid, Dicarboxylate	100002952	505-56-6
1708			3-carboxy-4-methyl-5-pentyl-2-furanpropionate (3-CMPFP)**	LC/MS neg	61871		HMDB0061643	194501		1.14		0.1486	0.9998		1.1542	1.0121		100	100		Lipid	Fatty Acid, Dicarboxylate	100020004
1710			2-hydroxysebacate	LC/MS neg	63357		HMDB0000424	128458		0.95		0.9957	0.9998		1.1717	1.229		100	100		Lipid	Fatty Acid, Dicarboxylate	100020378	103963-71-9
1751		Fatty Acid, Amino	2-aminoheptanoate	LC/MS pos early	43761		HMDB0094649	227939		0.93		0.7851	0.9998		1.0079	1.0831		100	100		Lipid	Fatty Acid, Amino	100004542	1115-90-8
1756			2-aminooctanoate	LC/MS neg	43343		HMDB0000991	69522		1.01		0.6944	0.9998		1.0528	1.0388		100	100		Lipid	Fatty Acid, Amino	100004227	644-90-6
1757			N-acetyl-2-aminooctanoate*	LC/MS neg	62059		HMDB0059745	95555		1.07		0.98	0.9998		1.1014	1.0325		100	100		Lipid	Fatty Acid, Amino	100020204
1769		Fatty Acid Metabolism (also BCAA Metabolism)	butyrylcarnitine (C4)	LC/MS pos early	32412	C02862	HMDB0002013	439829		1.13		0.2942	0.9998		0.9633	0.8543		100	100		Lipid	Fatty Acid Metabolism (also BCAA Metabolism)	100001054	25576-40-3
1770			butyrylglycine	LC/MS neg	31850		HMDB0000808	88412		1.06		0.5143	0.9998		1.0806	1.0163		100	100		Lipid	Fatty Acid Metabolism (also BCAA Metabolism)	100001151	20208-73-5
1772			propionylcarnitine (C3)	LC/MS pos early	32452	C03017	HMDB0000824	107738		0.93		0.7487	0.9998		1.0299	1.1096		100	100		Lipid	Fatty Acid Metabolism (also BCAA Metabolism)	100001162	17298-37-2
1773			propionylglycine	LC/MS neg	31932		HMDB0000783	98681		1.09		0.5789	0.9998		1.2497	1.1475		100	100		Lipid	Fatty Acid Metabolism (also BCAA Metabolism)	100001150	21709-90-0
1775			methylmalonate (MMA)	LC/MS polar	1496	C02170	HMDB0000202	487		1		0.9496	0.9998		1.0304	1.0256		100	100		Lipid	Fatty Acid Metabolism (also BCAA Metabolism)	418	516-05-2
1802		Fatty Acid Metabolism (Acyl Glycine)	isocaproylglycine	LC/MS neg	61789			28777652		0.95		0.9248	0.9998		1.0923	1.1555		100	100		Lipid	Fatty Acid Metabolism (Acyl Glycine)	100019816
1804			valerylglycine	LC/MS neg	36768		HMDB0000927	4737557		0.91		0.6732	0.9998		1.0412	1.1493		100	100		Lipid	Fatty Acid Metabolism (Acyl Glycine)	100001451	24003-66-5
1806			hexanoylglycine	LC/MS neg	35436		HMDB0000701	99463		1.16		0.2083	0.9998		1.3853	1.1934		100	100		Lipid	Fatty Acid Metabolism (Acyl Glycine)	100001527	24003-67-6
1810			4-methylhexanoylglycine	LC/MS neg	62736					0.96		0.8539	0.9998		1.2299	1.2865		100	100		Lipid	Fatty Acid Metabolism (Acyl Glycine)	100020632
1813			heptanoyl glycine	LC/MS neg	42629		HMDB0013010	10932172		0.9		0.9667	0.9998		1.3111	1.4649		100	100		Lipid	Fatty Acid Metabolism (Acyl Glycine)	100004195	23783-23-5
1815			cis-3,4-methyleneheptanoylglycine	LC/MS neg	64386					0.84		0.4225	0.9998		0.9305	1.1106		100	90		Lipid	Fatty Acid Metabolism (Acyl Glycine)	100021992
1816			trans-3,4-methyleneheptanoylglycine	LC/MS neg	55012			129822188		0.76		0.3864	0.9998		1.0813	1.4237		90	90		Lipid	Fatty Acid Metabolism (Acyl Glycine)	100010861
1818			N-octanoylglycine	LC/MS neg	43502		HMDB0000832	84290		1.35		0.1553	0.9998		1.4556	1.0798		100	100		Lipid	Fatty Acid Metabolism (Acyl Glycine)	100003940	14246-53-8
1819			3-hydroxyoctanoylglycine	LC/MS neg	64388					2.2		0.1267	0.9998		0.8083	0.3674		50	20		Lipid	Fatty Acid Metabolism (Acyl Glycine)	100020633
1829			2-butenoylglycine	LC/MS neg	61785			6303498		1.36		0.082	0.9998		1.3239	0.9707		100	100		Lipid	Fatty Acid Metabolism (Acyl Glycine)	100016110	71428-89-2
1832			3-hydroxybutyroylglycine**	LC/MS pos early	62064					1.62		0.2686	0.9998		1.6368	1.0109		100	100		Lipid	Fatty Acid Metabolism (Acyl Glycine)	100020211
1838			picolinoylglycine	LC/MS neg	63057		HMDB0059766	11788622		0.95		0.7439	0.9998		1.0894	1.1448		100	100		Lipid	Fatty Acid Metabolism (Acyl Glycine)	100021198	5616-29-5
1841		Fatty Acid Metabolism (Acyl Carnitine, Short Chain)	acetylcarnitine (C2)	LC/MS pos early	32198	C02571	HMDB0000201	7045767		1.04		0.5134	0.9998		1.0734	1.0312		100	100		Lipid	Fatty Acid Metabolism (Acyl Carnitine, Short Chain)	100000802	5080-50-2
1842			valerylcarnitine (C5)	LC/MS pos early	34406		HMDB0013128	6426903		1		0.9367	0.9998		1.1266	1.1293		100	100		Lipid	Fatty Acid Metabolism (Acyl Carnitine, Short Chain)	100001394	40225-14-7
1843			isocaproylcarnitine	LC/MS pos early	61779					0.96		0.8813	0.9998		0.9169	0.956		90	90		Lipid	Fatty Acid Metabolism (Acyl Carnitine, Short Chain)	100016063
1845		Fatty Acid Metabolism (Acyl Carnitine, Medium Chain)	hexanoylcarnitine (C6)	LC/MS pos early	32328		HMDB0000756	6426853		1.17		0.1708	0.9998		0.9649	0.8236		100	100		Lipid	Fatty Acid Metabolism (Acyl Carnitine, Medium Chain)	100000781	6920-35-0
1853			octanoylcarnitine (C8)	LC/MS pos late	33936	C02838	HMDB0000791	11953814;123701		1.1		0.1853	0.9998		1.0955	0.9921		100	100		Lipid	Fatty Acid Metabolism (Acyl Carnitine, Medium Chain)	100001247	3671-77-0
1857			cis-3,4-methyleneheptanoylcarnitine	LC/MS pos late	64389					0.98		0.842	0.9998		1.0557	1.0806		100	100		Lipid	Fatty Acid Metabolism (Acyl Carnitine, Medium Chain)	100021728
1858			nonanoylcarnitine (C9)	LC/MS pos late	61775		HMDB0013288	91825642		1.29		0.5271	0.9998		1.1303	0.8773		80	80		Lipid	Fatty Acid Metabolism (Acyl Carnitine, Medium Chain)	100006620
1861			decanoylcarnitine (C10)	LC/MS pos late	33941		HMDB0000651	10245190		1.14		0.3933	0.9998		1.0098	0.8853		100	100		Lipid	Fatty Acid Metabolism (Acyl Carnitine, Medium Chain)	100001251	1492-27-9
1862			laurylcarnitine (C12)	LC/MS pos late	34534		HMDB000225	168381		1.02		0.7397	0.9998		1.0668	1.0426		100	100		Lipid	Fatty Acid Metabolism (Acyl Carnitine, Medium Chain)	100001392	25518-54-1
1863		Fatty Acid Metabolism (Acyl Carnitine, Long Chain Saturated)	myristoylcarnitine (C14)	LC/MS pos late	33952		HMDB0005066	6426854		1.11		0.2399	0.9998		1.0691	0.9672		100	100		Lipid	Fatty Acid Metabolism (Acyl Carnitine, Long Chain Saturated)	100001270	18822-89-4
1865			palmitoylcarnitine (C16)	LC/MS pos late	44681	C02990	HMDB0000222	461		0.99		0.8456	0.9998		1.1195	1.1314		100	100		Lipid	Fatty Acid Metabolism (Acyl Carnitine, Long Chain Saturated)	100000776	6865-14-1
1867			stearoylcarnitine (C18)	LC/MS pos late	34409		HMDB0000848	3006797		0.88		0.6815	0.9998		1.1352	1.2967		100	100		Lipid	Fatty Acid Metabolism (Acyl Carnitine, Long Chain Saturated)	100001391	18822-91-8
1868			arachidoylcarnitine (C20)*	LC/MS pos late	57513		HMDB0006460	53477833		0.88		0.5134	0.9998		0.9809	1.115		90	90		Lipid	Fatty Acid Metabolism (Acyl Carnitine, Long Chain Saturated)	100015833
1870			lignoceroylcarnitine (C24)*	LC/MS pos late	57515		HMDB0240665			1.02		0.7207	0.9998		1.1233	1.1062		100	90		Lipid	Fatty Acid Metabolism (Acyl Carnitine, Long Chain Saturated)	100015834
1881		Fatty Acid Metabolism (Acyl Carnitine, Monounsaturated)	cis-4-decenoylcarnitine (C10:1)	LC/MS pos late	38178		HMDB0013205	57357170		0.98		0.9935	0.9998		1.0365	1.0597		100	100		Lipid	Fatty Acid Metabolism (Acyl Carnitine, Monounsaturated)	100002259	98930-66-6
1882			undecenoylcarnitine (C11:1)	LC/MS pos late	63613					1.02		0.373	0.9998		1.2565	1.2303		100	100		Lipid	Fatty Acid Metabolism (Acyl Carnitine, Monounsaturated)	100021131
1883			5-dodecenoylcarnitine (C12:1)	LC/MS pos late	61769		HMDB13326	91825571		1.04		0.4189	0.9998		1.148	1.1002		100	100		Lipid	Fatty Acid Metabolism (Acyl Carnitine, Monounsaturated)	100016069
1885			myristoleoylcarnitine (C14:1)*	LC/MS pos late	48182		HMDB0240588	129691961		1.06		0.3897	0.9998		1.1709	1.1041		100	100		Lipid	Fatty Acid Metabolism (Acyl Carnitine, Monounsaturated)	100006051	889848-55-9
1886			palmitoleoylcarnitine (C16:1)*	LC/MS pos late	53223		HMDB0013207	71464547		1.04		0.3285	0.9998		1.1025	1.0597		100	100		Lipid	Fatty Acid Metabolism (Acyl Carnitine, Monounsaturated)	100009406
1887			oleoylcarnitine (C18:1)	LC/MS pos late	35160		HMDB0005065	6441392		0.98		0.6768	0.9998		1.124	1.1506		100	100		Lipid	Fatty Acid Metabolism (Acyl Carnitine, Monounsaturated)	100001501	38677-66-6
1892		Fatty Acid Metabolism (Acyl Carnitine, Polyunsaturated)	linoleoylcarnitine (C18:2)*	LC/MS pos late	46223		HMDB0006469	6450015		0.98		0.8393	0.9998		1.0521	1.074		100	100		Lipid	Fatty Acid Metabolism (Acyl Carnitine, Polyunsaturated)	100003151	36816-10-1
1893			linolenoylcarnitine (C18:3)*	LC/MS pos late	57511					0.96		0.9096	0.9998		1.0715	1.1208		100	100		Lipid	Fatty Acid Metabolism (Acyl Carnitine, Polyunsaturated)	100015831
1895			arachidonoylcarnitine (C20:4)	LC/MS pos late	57518		HMDB0006455	136212424		0.9		0.9835	0.9998		1.1671	1.2965		100	100		Lipid	Fatty Acid Metabolism (Acyl Carnitine, Polyunsaturated)	100015837
1896			dihomo-linolenoylcarnitine (C20:3n3 or 6)*	LC/MS pos late	57521					0.94		0.9222	0.9998		1.0781	1.1527		60	70		Lipid	Fatty Acid Metabolism (Acyl Carnitine, Polyunsaturated)	100015840
1903			docosahexaenoylcarnitine (C22:6)*	LC/MS pos late	57523					0.93		0.3745	0.9998		0.9729	1.0479		100	100		Lipid	Fatty Acid Metabolism (Acyl Carnitine, Polyunsaturated)	100015845
1908		Fatty Acid Metabolism (Acyl Carnitine, Dicarboxylate)	adipoylcarnitine (C6-DC)	LC/MS pos early	52988		HMDB0061677	71296139		0.82		0.3008	0.9998		0.9877	1.2101		100	100		Lipid	Fatty Acid Metabolism (Acyl Carnitine, Dicarboxylate)	100006614
1915			pimeloylcarnitine/3-methyladipoylcarnitine (C7-DC)	LC/MS pos early	53224					1.07		0.4581	0.9998		1.1463	1.0708		100	100		Lipid	Fatty Acid Metabolism (Acyl Carnitine, Dicarboxylate)	100009407
1916			suberoylcarnitine (C8-DC)	LC/MS pos early	52990					1.2		0.5112	0.9998		0.9895	0.8224		80	70		Lipid	Fatty Acid Metabolism (Acyl Carnitine, Dicarboxylate)	100006627
1920		Fatty Acid Metabolism (Acyl Carnitine, Hydroxy)	(R)-3-hydroxybutyrylcarnitine	LC/MS pos early	43264		HMDB0013127	53481617		1.27		0.4962	0.9998		1.1698	0.9179		100	100		Lipid	Fatty Acid Metabolism (Acyl Carnitine, Hydroxy)	100003926
1921			(S)-3-hydroxybutyrylcarnitine	LC/MS pos early	52984		HMDB0013127	71464477		1.04		0.5423	0.9998		0.999	0.9632		100	100		Lipid	Fatty Acid Metabolism (Acyl Carnitine, Hydroxy)	100009271
1922			3-hydroxyhexanoylcarnitine (1)	LC/MS pos early	62557					0.94		0.8341	0.9998		1.0263	1.0889		100	100		Lipid	Fatty Acid Metabolism (Acyl Carnitine, Hydroxy)	100020825
1925			3-hydroxyoctanoylcarnitine (1)	LC/MS pos early	64393					0.83		0.2265	0.9998		0.9233	1.112		100	100		Lipid	Fatty Acid Metabolism (Acyl Carnitine, Hydroxy)	100021990
1926			3-hydroxyoctanoylcarnitine (2)	LC/MS pos early	64394					1.08		0.5971	0.9998		1.0353	0.9617		90	90		Lipid	Fatty Acid Metabolism (Acyl Carnitine, Hydroxy)	100021991
1928			3-hydroxydecanoylcarnitine	LC/MS pos late	63358		HMDB0061636	121454166		0.98		0.8705	0.9998		1.0041	1.0289		100	100		Lipid	Fatty Acid Metabolism (Acyl Carnitine, Hydroxy)	100021141
1929			3-hydroxypalmitoylcarnitine	LC/MS pos late	61839		HMDB0013336	126456228		1.19		0.2632	0.9998		1.0324	0.8683		80	60		Lipid	Fatty Acid Metabolism (Acyl Carnitine, Hydroxy)	100019800
1932		Carnitine Metabolism	deoxycarnitine	LC/MS pos early	36747	C01181	HMDB0001161	22620		0.92		0.8501	0.9998		1.1443	1.2431		100	100		Lipid	Carnitine Metabolism	100001662	6249-56-5
1933			carnitine	LC/MS pos early	15500	C00487 C00308	HMDB0000062	288		1.02		0.9593	0.9998		1.0102	0.9871		100	100		Lipid	Carnitine Metabolism	100000007	461-05-2
1939		Ketone Bodies	3-hydroxybutyrate (BHBA)	LC/MS polar	542	C03197 C01089	HMDB0000011 HMDB0000357 HMDB0000442	441;94318;92135		1.21		0.0781	0.9998		1.2162	1.0054		100	100		Lipid	Ketone Bodies	254	625-72-9
1949		Fatty Acid Metabolism (Acyl Choline)	linoleoylcholine*	LC/MS pos late	57463		HMDB0013213	53481656		1.47		0.1052	0.9998		1.5745	1.0744		80	70		Lipid	Fatty Acid Metabolism (Acyl Choline)	100015760
1958		Fatty Acid, Monohydroxy	4-hydroxybutyrate (GHB)	LC/MS pos early	34585	C00989	HMDB0000710	10413		1.24		0.2299	0.9998		1.151	0.9278		100	100		Lipid	Fatty Acid, Monohydroxy	100001507	502-85-2
1959			alpha-hydroxycaproate	LC/MS neg	37073		HMDB0001624	99824		0.96		0.5488	0.9998		1.0475	1.0878		100	100		Lipid	Fatty Acid, Monohydroxy	100001723	6064-63-7
1961			2-hydroxyoctanoate	LC/MS neg	22036		HMDB0002264	5312860;6995013;94180		0.99		0.766	0.9998		1.005	1.0203		100	100		Lipid	Fatty Acid, Monohydroxy	100000743	617-73-2
1963			2-hydroxydecanoate	LC/MS neg	42489		HMDB0094656	21488		1.03		0.7546	0.9998		1.042	1.0159		100	100		Lipid	Fatty Acid, Monohydroxy	100004089	5393-81-7
1969			2-hydroxypalmitate	LC/MS neg	35675		HMDB0031057	12575964;92836;11065598		1.16		0.0664	0.9998		1.0934	0.9393		100	100		Lipid	Fatty Acid, Monohydroxy	100001579	764-67-0
1971			2-hydroxyoleate	LC/MS neg	54920			9796304		1.2		0.5522	0.9998		1.1375	0.9455		100	100		Lipid	Fatty Acid, Monohydroxy	100010866	56472-29-8
1972			2-hydroxystearate	LC/MS neg	17945	C03045 C03042	HMDB0062549	69417;439885;439887		1.25		0.0934	0.9998		1.1292	0.9		100	100		Lipid	Fatty Acid, Monohydroxy	1239	629-22-1
1974			2-hydroxyarachidate*	LC/MS neg	61700			5225199		1.01		0.9984	0.9998		1.2902	1.2809		100	100		Lipid	Fatty Acid, Monohydroxy	100019892
1975			2-hydroxybehenate	LC/MS neg	57663		HMDB0061660	193484		0.96		0.9681	0.9998		0.9864	1.0268		100	100		Lipid	Fatty Acid, Monohydroxy	100015637
1980			3-hydroxyhexanoate	LC/MS neg	53230		HMDB0061652 HMDB0010718	151492		0.87		0.7924	0.9998		1.0898	1.2591		100	100		Lipid	Fatty Acid, Monohydroxy	100006367	10191-24-9
1981			3-hydroxyoctanoate	LC/MS neg	22001	C20793	HMDB0001954	26613		1.05		0.5631	0.9998		1.1023	1.0469		100	100		Lipid	Fatty Acid, Monohydroxy	100000773	88930-08-9
1983			3-hydroxydecanoate	LC/MS neg	22053		HMDB0002203	26612		1.09		0.2428	0.9998		1.0934	1.0059		100	100		Lipid	Fatty Acid, Monohydroxy	100000997	5561-87-5
1986			3-hydroxylaurate	LC/MS neg	32457		HMDB0000387	94216		1.35		0.0882	0.9998		1.2517	0.9243		100	100		Lipid	Fatty Acid, Monohydroxy	100001112	53941-38-1
1987			3-hydroxymyristate	LC/MS neg	21158		HMDB0061656	16064		1.12		0.3494	0.9998		1.0949	0.9755		100	100		Lipid	Fatty Acid, Monohydroxy	100000882	3422-31-9
1988			3-hydroxypalmitate	LC/MS neg	27503		HMDB0010734	15569776		1.33		0.1842	0.9998		1.2222	0.9158		100	100		Lipid	Fatty Acid, Monohydroxy	100000983	928-17-6
1990			3-hydroxystearate	LC/MS neg	52938		HMDB10737	5282907		1.18		0.572	0.9998		1.0486	0.887		100	100		Lipid	Fatty Acid, Monohydroxy	100008933	45261-96-9
1996			5-hydroxyhexanoate	LC/MS neg	31938		HMDB0000525 HMDB0000409	170748		1		0.8952	0.9998		0.9657	0.9679		100	100		Lipid	Fatty Acid, Monohydroxy	100001148	44843-89-2
2002			8-hydroxyoctanoate	LC/MS neg	21239		HMDB0061914	69820		1		0.946	0.9998		1.0691	1.0655		100	100		Lipid	Fatty Acid, Monohydroxy	100000956	764-89-6
2011			16-hydroxypalmitate	LC/MS neg	39609	C18218	HMDB0006294	10466		1.18		0.4197	0.9998		1.1357	0.9606		100	100		Lipid	Fatty Acid, Monohydroxy	100002953	506-13-8
2015			13-HODE + 9-HODE	LC/MS neg	37752	C14767 C14762	HMDB0004667 HMDB0004670	5312830;1424;5282947;5282944;5282945		0.97		0.6321	0.9998		1.1048	1.1344		100	100		Lipid	Fatty Acid, Monohydroxy	100002196
2030			hydroxy-undecanedioate (OH-C11:0-DC)*	LC/MS neg	63684					1		0.8286	0.9998		0.9616	0.9648		100	100		Lipid	Fatty Acid, Monohydroxy	100021710
2031		Fatty Acid, Dihydroxy	12,13-DiHOME	LC/MS neg	38395	C14829	HMDB0004705	10236635		0.94		0.9381	0.9998		1.277	1.3645		100	100		Lipid	Fatty Acid, Dihydroxy	62	263399-35-5
2032			9,10-DiHOME	LC/MS neg	38399	C14828	HMDB0004704	9966640		1.02		0.7008	0.9998		1.0969	1.0743		100	100		Lipid	Fatty Acid, Dihydroxy	179	263399-34-4
2034			2S,3R-dihydroxybutyrate	LC/MS polar	62950		HMDB0002453	10964471		0.92		0.287	0.9998		1.0118	1.1029		100	100		Lipid	Fatty Acid, Dihydroxy	100002284	5057-93-2
2035			2R,3R-dihydroxybutyrate	LC/MS polar	63109		HMDB0000498	13120901		1.04		0.7716	0.9998		1.0541	1.0182		100	100		Lipid	Fatty Acid, Dihydroxy	100002367	759-06-8
2038			3,4-dihydroxybutyrate	LC/MS polar	62952		HMDB0000337	150929		0.98		0.8385	0.9998		0.9818	1.0011		100	100		Lipid	Fatty Acid, Dihydroxy	100001730	51267-44-8
2067		Docosanoid	14-HDoHE/17-HDoHE	LC/MS neg	53034		HMDB0010213 HMDB0060044	11566378;6439179		1.17		0.599	0.9998		1.5093	1.2913		100	100		Lipid	Docosanoid	100009278
2081		Eicosanoid	thromboxane B2	LC/MS neg	17807	C05963	HMDB0003252	5283137		0.87		0.0637	0.9998		0.9137	1.0478		100	100		Lipid	Eicosanoid	1308	54397-85-2
2133			12-HEPE	LC/MS neg	46293		HMDB0010202	10041593		1.14		0.3848	0.9998		1.615	1.4141		100	100		Lipid	Eicosanoid	100002165	81187-21-5
2142			12-HETE	LC/MS neg	37536	C14777	HMDB0006111	5283155		0.91		0.5146	0.9998		1.0575	1.163		100	100		Lipid	Eicosanoid	100002167	71030-37-0;73837-14-6
2149			12-HHTrE	LC/MS neg	57393	C20388	HMDB0012535	5283141		0.82		0.0257	0.9998		0.905	1.1009		100	100		Lipid	Eicosanoid	1261	54397-84-1
2160		Endocannabinoid	oleoyl ethanolamide	LC/MS neg	38102		HMDB0002088	5283454		1.02		0.7193	0.9998		1.0672	1.0461		100	100		Lipid	Endocannabinoid	1137	11-58-0;111-58-0
2163			palmitoyl ethanolamide	LC/MS neg	38165	C16512	HMDB0002100	4671		1.08		0.3228	0.9998		1.0496	0.9698		100	100		Lipid	Endocannabinoid	1489	544-31-0
2164			stearoyl ethanolamide	LC/MS pos late	38625		HMDB0013078	27902		1.03		0.6372	0.9998		1.0215	0.9884		100	100		Lipid	Endocannabinoid	100002254	111-57-9
2173			N-oleoyltaurine	LC/MS neg	39732			6437033		1.08		0.5189	0.9998		1.1734	1.0863		100	100		Lipid	Endocannabinoid	100003119	52514-04-2
2174			N-stearoyltaurine	LC/MS neg	39730			168274		0.97		0.9001	0.9998		0.9164	0.94		100	100		Lipid	Endocannabinoid	100003240	63155-80-6
2178			N-linoleoyltaurine*	LC/MS neg	61826			52922081		0.99		0.8666	0.9998		1.0411	1.0479		100	100		Lipid	Endocannabinoid	100005814
2181			hexanoyltaurine	LC/MS neg	63224			2245940		1.24		0.254	0.9998		1.0147	0.819		80	80		Lipid	Endocannabinoid	100021223
2183			linoleoyl ethanolamide	LC/MS neg	52608		HMDB0012252	5283446		0.93		0.8335	0.9998		1.0063	1.0772		100	100		Lipid	Endocannabinoid	100006726	68171-52-8
2202		Inositol Metabolism	myo-inositol	LC/MS polar	1124	C00137	HMDB0000211	892		0.95		0.394	0.9998		1.0898	1.1454		100	100		Lipid	Inositol Metabolism	363	87-89-8
2233		Phospholipid Metabolism	choline	LC/MS pos early	15506	C00114	HMDB0000097	305		1.02		0.8536	0.9998		1.0685	1.0522		100	100		Lipid	Phospholipid Metabolism	1256	67-48-1
2234			choline phosphate	LC/MS pos early	34396	C00588	HMDB0001565	1014		0.83		0.2381	0.9998		1.1173	1.345		100	100		Lipid	Phospholipid Metabolism	267	72556-74-2
2237			glycerophosphorylcholine (GPC)	LC/MS pos early	15990	C00670	HMDB0000086	71920		1.03		0.6833	0.9998		1.0896	1.0604		100	100		Lipid	Phospholipid Metabolism	100000269	28319-77-9
2239			phosphoethanolamine	LC/MS neg	1600	C00346	HMDB0000224	1015		0.9		0.1194	0.9998		1.0241	1.1403		100	100		Lipid	Phospholipid Metabolism	1026	1071-23-4
2241			glycerophosphoethanolamine	LC/MS polar	37455	C01233	HMDB0000114	123874		0.91		0.2291	0.9998		0.9903	1.0894		100	100		Lipid	Phospholipid Metabolism	100001620	33049-08-0
2242			glycerophosphoserine*	LC/MS pos early	57404			3081457		0.96		0.4734	0.9998		1.0599	1.0984		100	100		Lipid	Phospholipid Metabolism	100015666
2243			glycerophosphoinositol*	LC/MS polar	47155			167572		1.06		0.606	0.9998		1.0523	0.9969		100	100		Lipid	Phospholipid Metabolism	100001621	16824-65-0
2244			trimethylamine N-oxide	LC/MS pos early	40406	C01104	HMDB0000925	1145		1.19		0.7597	0.9998		1.2327	1.0382		100	100		Lipid	Phospholipid Metabolism	100003397	1184-78-7
2263		Phosphatidylcholine (PC)	1-myristoyl-2-palmitoyl-GPC (14:0/16:0)	LC/MS pos late	19258		HMDB0007869	129657		0.87		0.2827	0.9998		0.8986	1.0339		100	100		Lipid	Phosphatidylcholine (PC)	100000672	69525-80-0
2267			1-myristoyl-2-arachidonoyl-GPC (14:0/20:4)*	LC/MS pos late	53195		HMDB0007883	24778634		1		0.8734	0.9998		1.1422	1.1404		100	100		Lipid	Phosphatidylcholine (PC)	100009139
2279			1,2-dipalmitoyl-GPC (16:0/16:0)	LC/MS pos late	19130	D03585	HMDB0000564	452110		0.74		0.2776	0.9998		1.0363	1.4057		100	100		Lipid	Phosphatidylcholine (PC)	100000657	63-89-8
2280			1-palmitoyl-2-palmitoleoyl-GPC (16:0/16:1)*	LC/MS pos late	52470		HMDB0007969	6443788		0.95		0.7041	0.9998		0.9803	1.0372		100	100		Lipid	Phosphatidylcholine (PC)	100008984
2282			1-palmitoyl-2-stearoyl-GPC (16:0/18:0)	LC/MS pos late	52616	C03889	HMDB0007970	24778686		0.75		0.2551	0.9998		1.0179	1.361		100	100		Lipid	Phosphatidylcholine (PC)	100008921	59403-51-9
2284			1-palmitoyl-2-oleoyl-GPC (16:0/18:1)	LC/MS pos late	52461	C13875	HMDB0007972	6436017		0.99		0.9534	0.9998		1.0329	1.0466		100	100		Lipid	Phosphatidylcholine (PC)	1539	26853-31-6;26853-31-6
2287			1-palmitoyl-2-linoleoyl-GPC (16:0/18:2)	LC/MS pos late	42446		HMDB0007973	5287971		0.98		0.487	0.9998		1.0108	1.0364		100	100		Lipid	Phosphatidylcholine (PC)	1537	40811-94-7
2289			1-palmitoyl-2-alpha-linolenoyl-GPC (16:0/18:3n3)*	LC/MS pos late	52684		HMDB0007975	24778702		0.98		0.6794	0.9998		0.951	0.9672		70	90		Lipid	Phosphatidylcholine (PC)	100009076
2290			1-palmitoyl-2-gamma-linolenoyl-GPC (16:0/18:3n6)*	LC/MS pos late	54812		HMDB0007974	24778699		0.93		0.6276	0.9998		0.9857	1.0623		100	100		Lipid	Phosphatidylcholine (PC)	100009154
2294			1-palmitoyl-2-dihomo-linolenoyl-GPC (16:0/20:3n3 or 6)*	LC/MS pos late	52454					1.02		0.6829	0.9998		1.0097	0.9909		100	100		Lipid	Phosphatidylcholine (PC)	100008985
2298			1-palmitoyl-2-arachidonoyl-GPC (16:0/20:4n6)	LC/MS pos late	52462	C05208	HMDB0007982	10747814		0.98		0.8835	0.9998		1.0402	1.0606		100	100		Lipid	Phosphatidylcholine (PC)	100008914	35418-58-7
2304			1-palmitoyl-2-docosahexaenoyl-GPC (16:0/22:6)	LC/MS pos late	52610		HMDB0007991	6441886		1.05		0.4168	0.9998		1.0801	1.0328		100	100		Lipid	Phosphatidylcholine (PC)	100008915	59403-54-2
2310			1-palmitoleoyl-2-linoleoyl-GPC (16:1/18:2)*	LC/MS pos late	52683		HMDB0008006	24778768		1.06		0.8623	0.9998		1.138	1.074		100	100		Lipid	Phosphatidylcholine (PC)	100009075
2311			1-palmitoleoyl-2-linolenoyl-GPC (16:1/18:3)*	LC/MS pos late	53180		HMDB0008008	52922452		1.16		0.8471	0.9998		1.1277	0.9727		100	100		Lipid	Phosphatidylcholine (PC)	100009345
2323			1-stearoyl-2-oleoyl-GPC (18:0/18:1)	LC/MS pos late	52438		HMDB0008038	24778825		1		0.9996	0.9998		0.991	0.9922		100	100		Lipid	Phosphatidylcholine (PC)	100008904	56421-10-4
2326			1-stearoyl-2-linoleoyl-GPC (18:0/18:2)*	LC/MS pos late	52452		HMDB0008039	6441487		0.97		0.2516	0.9998		0.9829	1.0089		100	100		Lipid	Phosphatidylcholine (PC)	100008980
2334			1-stearoyl-2-arachidonoyl-GPC (18:0/20:4)	LC/MS pos late	42450		HMDB0008048	16219824		1		0.9242	0.9998		1.002	1.0062		100	100		Lipid	Phosphatidylcholine (PC)	100001869	35418-59-8
2340			1-stearoyl-2-docosahexaenoyl-GPC (18:0/22:6)	LC/MS pos late	52611		HMDB0008057	24778876		1.06		0.2353	0.9998		1.0366	0.9749		100	100		Lipid	Phosphatidylcholine (PC)	100008916	59403-52-0
2349			1-oleoyl-2-linoleoyl-GPC (18:1/18:2)*	LC/MS pos late	52453		HMDB0008105	24778939		1		0.9867	0.9998		1.0323	1.0331		100	100		Lipid	Phosphatidylcholine (PC)	100008981
2359			1-oleoyl-2-docosahexaenoyl-GPC (18:1/22:6)*	LC/MS pos late	52697		HMDB0008123	24778955		1.15		0.2319	0.9998		1.1422	0.9893		100	100		Lipid	Phosphatidylcholine (PC)	100009130
2360			1,2-dilinoleoyl-GPC (18:2/18:2)	LC/MS pos late	52603		HMDB0008138	5288075		0.9		0.4248	0.9998		0.9538	1.0567		100	100		Lipid	Phosphatidylcholine (PC)	100008903	998-06-1
2361			1-linoleoyl-2-linolenoyl-GPC (18:2/18:3)*	LC/MS pos late	53176		HMDB0008141	52922731		0.88		0.3559	0.9998		0.9527	1.0782		100	100		Lipid	Phosphatidylcholine (PC)	100009343
2366			1-linoleoyl-2-arachidonoyl-GPC (18:2/20:4n6)*	LC/MS pos late	52710	C05208	HMDB0008147	24778979		1.06		0.54	0.9998		1.1216	1.0627		100	100		Lipid	Phosphatidylcholine (PC)	100009131
2405		Phosphatidylethanolamine (PE)	1,2-dipalmitoyl-GPE (16:0/16:0)*	LC/MS pos late	57341		HMDB0008923	445468		0.49		0.3691	0.9998		1.529	3.1436		100	100		Lipid	Phosphatidylethanolamine (PE)	100009204
2409			1-palmitoyl-2-oleoyl-GPE (16:0/18:1)	LC/MS pos late	19263		HMDB0005320	5283496		0.64		0.1792	0.9998		1.0898	1.7106		100	100		Lipid	Phosphatidylethanolamine (PE)	1526	26662-94-2
2411			1-palmitoyl-2-linoleoyl-GPE (16:0/18:2)	LC/MS pos late	42449		HMDB0005322	9546747		0.86		0.2209	0.9998		0.9102	1.0567		100	100		Lipid	Phosphatidylethanolamine (PE)	100001870
2417			1-palmitoyl-2-arachidonoyl-GPE (16:0/20:4)*	LC/MS pos late	52464	C05210	HMDB0005323	9546800		0.84		0.4433	0.9998		0.9929	1.1804		100	100		Lipid	Phosphatidylethanolamine (PE)	100008990
2419			1-palmitoyl-2-docosahexaenoyl-GPE (16:0/22:6)*	LC/MS pos late	52465		HMDB0008946	9546799		0.98		0.7487	0.9998		1.1735	1.1993		100	100		Lipid	Phosphatidylethanolamine (PE)	100008991
2426			1-stearoyl-2-oleoyl-GPE (18:0/18:1)	LC/MS pos late	42448		HMDB0008993	9546742		0.72		0.0453	0.9998		0.9566	1.3373		100	100		Lipid	Phosphatidylethanolamine (PE)	100001856
2430			1-stearoyl-2-linoleoyl-GPE (18:0/18:2)*	LC/MS pos late	52446		HMDB0008994	9546749		0.88		0.4056	0.9998		0.942	1.0741		100	100		Lipid	Phosphatidylethanolamine (PE)	100008976
2439			1-stearoyl-2-arachidonoyl-GPE (18:0/20:4)	LC/MS pos late	52447	C05210	HMDB0009003	5289133		0.95		0.7746	0.9998		1.0524	1.1075		100	100		Lipid	Phosphatidylethanolamine (PE)	100008977
2443			1-stearoyl-2-docosahexaenoyl-GPE (18:0/22:6)*	LC/MS pos late	52466		HMDB0009012	9546798		0.99		0.6772	0.9998		1.0382	1.0469		100	100		Lipid	Phosphatidylethanolamine (PE)	100008992
2445			1-oleoyl-2-linoleoyl-GPE (18:1/18:2)*	LC/MS pos late	52687		HMDB0005349	9546753		0.81		0.2389	0.9998		0.9791	1.2109		100	100		Lipid	Phosphatidylethanolamine (PE)	100009078
2448			1-oleoyl-2-arachidonoyl-GPE (18:1/20:4)*	LC/MS pos late	55041		HMDB0009069	348281223		0.57		0.5603	0.9998		1.2751	2.2488		100	100		Lipid	Phosphatidylethanolamine (PE)	100009219
2452			1-oleoyl-2-docosahexaenoyl-GPE (18:1/22:6)*	LC/MS pos late	53209		HMDB0009078	52922113		0.83		0.945	0.9998		1.3962	1.6829		100	100		Lipid	Phosphatidylethanolamine (PE)	100009220
2453			1,2-dilinoleoyl-GPE (18:2/18:2)*	LC/MS pos late	53174		HMDB0009093	9546812		0.72		0.0564	0.9998		0.9394	1.3053		100	100		Lipid	Phosphatidylethanolamine (PE)	100009217
2455			1-linoleoyl-2-arachidonoyl-GPE (18:2/20:4)*	LC/MS pos late	53189		HMDB0009102	348279332		0.53		0.4763	0.9998		1.5115	2.8362		100	100		Lipid	Phosphatidylethanolamine (PE)	100009222
2509		Phosphatidylserine (PS)	1-stearoyl-2-arachidonoyl-GPS (18:0/20:4)	LC/MS pos late	52235		HMDB0012383	24779545		0.48		0.5063	0.9998		1.5351	3.167		100	100		Lipid	Phosphatidylserine (PS)	100001872
2535		Phosphatidylinositol (PI)	1-palmitoyl-2-oleoyl-GPI (16:0/18:1)*	LC/MS pos late	52669		HMDB0009783	71296232		0.87		0.6381	0.9998		0.9578	1.0989		100	100		Lipid	Phosphatidylinositol (PI)	100009066
2537			1-palmitoyl-2-linoleoyl-GPI (16:0/18:2)	LC/MS pos late	52450		HMDB0009784	46891795		0.87		0.2659	0.9998		0.944	1.0806		100	100		Lipid	Phosphatidylinositol (PI)	1528
2540			1-palmitoyl-2-arachidonoyl-GPI (16:0/20:4)*	LC/MS pos late	52467		HMDB0009789			0.95		0.7085	0.9998		0.9993	1.0464		100	100		Lipid	Phosphatidylinositol (PI)	100008993
2543			1-stearoyl-2-oleoyl-GPI (18:0/18:1)*	LC/MS pos late	52726		HMDB0240667			0.96		0.9601	0.9998		0.7717	0.8035		60	70		Lipid	Phosphatidylinositol (PI)	100009181
2544			1-stearoyl-2-linoleoyl-GPI (18:0/18:2)	LC/MS pos late	52468		HMDB0009809			0.91		0.4648	0.9998		0.9453	1.0406		100	100		Lipid	Phosphatidylinositol (PI)	100008994
2557			1-stearoyl-2-arachidonoyl-GPI (18:0/20:4)	LC/MS pos late	52449		HMDB0009815			1.01		0.8709	0.9998		0.9757	0.9667		100	100		Lipid	Phosphatidylinositol (PI)	100000616	383907-33-3
2562			1-oleoyl-2-arachidonoyl-GPI (18:1/20:4)*	LC/MS pos late	54994					1.01		0.9474	0.9998		1.0551	1.0444		100	100		Lipid	Phosphatidylinositol (PI)	100010951
2583		Lysophospholipid	1-palmitoyl-GPA (16:0)	LC/MS neg	34428	C04036	HMDB00327	6419701		1.01		0.665	0.9998		1.0086	0.9993		100	100		Lipid	Lysophospholipid	100001445	17618-08-5
2586			1-stearoyl-GPA (18:0)	LC/MS neg	36810		HMDB0062319	89567		0.99		0.9854	0.9998		0.9959	1.0102		90	70		Lipid	Lysophospholipid	100001670	325465-92-7;799268-65-8
2588			1-linoleoyl-GPA (18:2)*	LC/MS neg	52690		HMDB0007856			0.99		0.6499	0.9998		0.9544	0.9656		100	100		Lipid	Lysophospholipid	100009082
2593			1-arachidonoyl-GPA (20:4)	LC/MS neg	46325		HMDB0062312	42607498		1.15		0.1481	0.9998		1.067	0.9271		100	100		Lipid	Lysophospholipid	100004442	799268-65-8
2601			1-palmitoyl-GPC (16:0)	LC/MS pos late	33955	C04102	HMDB0010382	86554		1.01		0.9135	0.9998		0.9807	0.9743		100	100		Lipid	Lysophospholipid	100001263	17364-16-8
2602			2-palmitoyl-GPC (16:0)*	LC/MS neg	35253		HMDB0061702	15061532		1		0.9815	0.9998		1.0009	1.0027		100	100		Lipid	Lysophospholipid	100001562
2603			1-palmitoleoyl-GPC (16:1)*	LC/MS pos late	33230		HMDB0010383	24779461		1.01		0.8973	0.9998		0.9659	0.9554		100	100		Lipid	Lysophospholipid	100001511
2604			2-palmitoleoyl-GPC (16:1)*	LC/MS neg	47118		HMDB10383	122164832		1		0.8255	0.9998		0.9566	0.9556		100	100		Lipid	Lysophospholipid	100001561
2612			1-stearoyl-GPC (18:0)	LC/MS pos late	33961		HMDB0010384	497300		1.02		0.5272	0.9998		0.9768	0.9621		100	100		Lipid	Lysophospholipid	100001271	19420-57-6
2614			1-oleoyl-GPC (18:1)	LC/MS pos late	48258	C03916	HMDB0002815	16081932		1.04		0.618	0.9998		1.0139	0.9785		100	100		Lipid	Lysophospholipid	100001272	19420-56-5
2617			1-linoleoyl-GPC (18:2)	LC/MS pos late	34419	C04100	HMDB0010386	11988421		0.99		0.8534	0.9998		0.9287	0.9399		100	100		Lipid	Lysophospholipid	100001395
2619			1-linolenoyl-GPC (18:3)*	LC/MS pos late	45951	C04100	HMDB0010388			0.94		0.3082	0.9998		0.9473	1.013		100	100		Lipid	Lysophospholipid	100005350
2636			1-arachidonoyl-GPC (20:4n6)*	LC/MS pos late	33228	C05208	HMDB0010395	24779476		1.02		0.7512	0.9998		0.9926	0.9719		100	100		Lipid	Lysophospholipid	100001551
2650			1-lignoceroyl-GPC (24:0)	LC/MS pos late	49617		HMDB0010405	24779481		0.99		0.9091	0.9998		1.0367	1.0521		100	100		Lipid	Lysophospholipid	100002873	325171-59-3
2663			1-palmitoyl-GPE (16:0)	LC/MS pos late	35631		HMDB0011503	9547069		0.99		0.8965	0.9998		0.9946	1.0061		100	100		Lipid	Lysophospholipid	100001567	53862-35-4
2670			1-stearoyl-GPE (18:0)	LC/MS pos late	42398		HMDB0011130	9547068		1		0.8149	0.9998		0.973	0.9712		100	100		Lipid	Lysophospholipid	100001461	69747-55-3
2671			2-stearoyl-GPE (18:0)*	LC/MS neg	41220		HMDB0011129	90658453;53480667		0.94		0.3418	0.9998		0.9407	0.9971		100	100		Lipid	Lysophospholipid	100003901
2672			1-oleoyl-GPE (18:1)	LC/MS pos late	35628		HMDB0011506	9547071		0.89		0.055	0.9998		0.9938	1.1114		100	100		Lipid	Lysophospholipid	100001569	89576-29-4
2674			1-linoleoyl-GPE (18:2)*	LC/MS pos late	36600		HMDB0011507	52925130		0.87		0.2348	0.9998		0.9341	1.0784		100	100		Lipid	Lysophospholipid	100001570
2687			1-arachidonoyl-GPE (20:4n6)*	LC/MS pos late	35186		HMDB0011517	42607465		0.93		0.2481	0.9998		0.9648	1.0419		100	100		Lipid	Lysophospholipid	100001571
2702			1-palmitoyl-GPS (16:0)*	LC/MS neg	46130			9547100		0.9		0.5841	0.9998		1.1323	1.2558		80	100		Lipid	Lysophospholipid	100005805
2706			1-linoleoyl-GPS (18:2)*	LC/MS neg	43676					0.71		0.1785	0.9998		1.0337	1.4633		100	100		Lipid	Lysophospholipid	100004606
2709			1-palmitoyl-GPG (16:0)*	LC/MS neg	45970		HMDB0240601	3300276		0.81		0.1535	0.9998		0.9907	1.2193		100	100		Lipid	Lysophospholipid	100005717
2712			1-stearoyl-GPG (18:0)	LC/MS neg	34437					0.89		0.0245	0.9998		0.9642	1.0875		90	90		Lipid	Lysophospholipid	100001462
2714			1-oleoyl-GPG (18:1)*	LC/MS neg	45968		HMDB0240602			0.77		0.2645	0.9998		0.8532	1.1083		80	90		Lipid	Lysophospholipid	100005716
2716			1-linoleoyl-GPG (18:2)*	LC/MS neg	54885		HMDB0240600			0.89		0.3105	0.9998		1.03	1.1599		100	100		Lipid	Lysophospholipid	100009227
2718			1-palmitoyl-GPI (16:0)	LC/MS neg	35305		HMDB0061695	71296207		1.14		0.1374	0.9998		1.3155	1.152		100	100		Lipid	Lysophospholipid	100001655
2722			1-stearoyl-GPI (18:0)	LC/MS neg	19324		HMDB0240261	71581135;42607495		1.22		0.0721	0.9998		1.2979	1.0672		100	100		Lipid	Lysophospholipid	100000656	796963-93-4
2724			1-oleoyl-GPI (18:1)	LC/MS neg	36602		HMDB0061693	86289645		1.01		0.794	0.9998		1.1037	1.0979		100	100		Lipid	Lysophospholipid	100001777
2726			1-linoleoyl-GPI (18:2)*	LC/MS neg	36594		HMDB0240597	11124828		0.95		0.6791	0.9998		1.0108	1.0656		100	100		Lipid	Lysophospholipid	100001778
2732			1-arachidonoyl-GPI (20:4)*	LC/MS neg	34214		HMDB0061690	121596217		1.09		0.4091	0.9998		1.057	0.9724		100	100		Lipid	Lysophospholipid	100001654
2801		Plasmalogen	1-(1-enyl-palmitoyl)-2-oleoyl-GPE (P-16:0/18:1)*	LC/MS pos late	52477		HMDB0011342	52925128		0.58		0.2842	0.9998		1.1259	1.93		100	100		Lipid	Plasmalogen	100009005
2802			1-(1-enyl-palmitoyl)-2-linoleoyl-GPE (P-16:0/18:2)*	LC/MS pos late	52677		HMDB0011343	52925127		0.96		0.532	0.9998		1.0224	1.0672		100	100		Lipid	Plasmalogen	100009069
2803			1-(1-enyl-palmitoyl)-2-palmitoyl-GPC (P-16:0/16:0)*	LC/MS pos late	52716		HMDB0011206	11146967		0.94		0.6316	0.9998		1.0262	1.0901		100	100		Lipid	Plasmalogen	100009162
2805			1-(1-enyl-palmitoyl)-2-arachidonoyl-GPE (P-16:0/20:4)*	LC/MS pos late	52673		HMDB0011352	52925126		0.86		0.484	0.9998		1.0752	1.2484		100	100		Lipid	Plasmalogen	100009002
2807			1-(1-enyl-palmitoyl)-2-oleoyl-GPC (P-16:0/18:1)*	LC/MS pos late	52478		HMDB0007996	34779384		0.97		0.6813	0.9998		1.0028	1.031		100	100		Lipid	Plasmalogen	100009007
2810			1-(1-enyl-stearoyl)-2-oleoyl-GPE (P-18:0/18:1)	LC/MS pos late	52614		HMDB0011375	42607457		0.68		0.1481	0.9998		1.0504	1.5364		100	100		Lipid	Plasmalogen	100008919	144371-68-6
2811			1-(1-enyl-stearoyl)-2-linoleoyl-GPE (P-18:0/18:2)*	LC/MS pos late	52748		HMDB0011376			0.97		0.572	0.9998		1.0211	1.0534		100	100		Lipid	Plasmalogen	100009225
2814			1-(1-enyl-palmitoyl)-2-arachidonoyl-GPC (P-16:0/20:4)*	LC/MS pos late	52689		HMDB0011220			0.98		0.8661	0.9998		1.0491	1.0663		100	100		Lipid	Plasmalogen	100009014
2815			1-(1-enyl-palmitoyl)-2-linoleoyl-GPC (P-16:0/18:2)*	LC/MS pos late	52682		HMDB0011211	24779386		1		0.9164	0.9998		0.9681	0.9675		100	100		Lipid	Plasmalogen	100009009
2819			1-(1-enyl-stearoyl)-2-arachidonoyl-GPE (P-18:0/20:4)*	LC/MS pos late	52475		HMDB0005779	9547058		0.93		0.6129	0.9998		1.0172	1.0936		100	100		Lipid	Plasmalogen	100008999
2834		Lysoplasmalogen	1-(1-enyl-palmitoyl)-GPC (P-16:0)*	LC/MS pos late	52474		HMDB0010407	10917802		1.08		0.3252	0.9998		1.0554	0.9816		100	100		Lipid	Lysoplasmalogen	100002875
2835			1-(1-enyl-palmitoyl)-GPE (P-16:0)*	LC/MS pos late	39270		HMDB0011152			0.95		0.468	0.9998		0.986	1.0378		100	100		Lipid	Lysoplasmalogen	100003000
2837			1-(1-enyl-oleoyl)-GPE (P-18:1)*	LC/MS pos late	44621					0.89		0.2009	0.9998		1.0406	1.1628		100	100		Lipid	Lysoplasmalogen	100005372
2839			1-(1-enyl-stearoyl)-GPE (P-18:0)*	LC/MS pos late	39271		HMDB0240598			0.95		0.4518	0.9998		0.9973	1.0489		100	100		Lipid	Lysoplasmalogen	100003001
2842		Glycerolipid Metabolism	glycerol	LC/MS neg	15122	C00116	HMDB0000131	753		1.03		0.5548	0.9998		1.0275	0.9977		100	100		Lipid	Glycerolipid Metabolism	1254	56-81-5
2843			glycerol 3-phosphate	LC/MS pos early	43847	C0093	HMDB0000126	754		0.97		0.706	0.9998		1.0417	1.0746		100	100		Lipid	Glycerolipid Metabolism	100000258	29849-82-9
2848			glycerophosphoglycerol	LC/MS polar	48857	C03274	HMDB0240316	54575349		0.95		0.3988	0.9998		0.9624	1.0132		100	100		Lipid	Glycerolipid Metabolism	100001619
2849		Monoacylglycerol	1-myristoylglycerol (14:0)	LC/MS neg	35625	C01885	HMDB0011561	10957631		1.28		0.5747	0.9998		1.0618	0.8282		60	90		Lipid	Monoacylglycerol	100001618	75685-84-6
2852			1-palmitoylglycerol (16:0)	LC/MS neg	21127		HMDB0011564	14900		0.64		0.1612	0.9998		0.9348	1.453		100	100		Lipid	Monoacylglycerol	100000827	542-44-9
2853			1-palmitoleoylglycerol (16:1)*	LC/MS neg	52431		HMDB0011565			1.25		0.4263	0.9998		1.3328	1.0658		100	100		Lipid	Monoacylglycerol	100008952
2856			1-oleoylglycerol (18:1)	LC/MS neg	21184		HMDB0011567	5283468		1.39		0.5366	0.9998		1.4346	1.0355		100	100		Lipid	Monoacylglycerol	100000924	111-03-5
2857			1-linoleoylglycerol (18:2)	LC/MS neg	27447		HMDB0011568	5283469		1.46		0.1537	0.9998		1.6325	1.1199		100	100		Lipid	Monoacylglycerol	100001040	2277-28-3
2858			1-linolenoylglycerol (18:3)	LC/MS neg	34393		HMDB0011569	53480978		1.4		0.1465	0.9998		1.3449	0.9585		100	100		Lipid	Monoacylglycerol	100001435	124151-74-2
2862			1-dihomo-linolenylglycerol (20:3)	LC/MS neg	48341		HMDB0011577			1.37		0.2808	0.9998		1.6028	1.1683		100	100		Lipid	Monoacylglycerol	100006121
2863			1-arachidonylglycerol (20:4)	LC/MS neg	34397	C13857	HMDB11578	16019980;5282281		1.23		0.3055	0.9998		1.2768	1.0376		100	100		Lipid	Monoacylglycerol	100001433	35474-99-8
2867			1-docosahexaenoylglycerol (22:6)	LC/MS neg	35153		HMDB0011587	53480995		1.92		0.1717	0.9998		0.884	0.4612		50	30		Lipid	Monoacylglycerol	100001481
2872			2-oleoylglycerol (18:1)	LC/MS neg	21232		HMDB0011537	5319879		1.25		0.2329	0.9998		1.257	1.0078		100	100		Lipid	Monoacylglycerol	100000943	3443-84-3
2873			2-linoleoylglycerol (18:2)	LC/MS neg	32506		HMDB0011538	5365676		1.4		0.0941	0.9998		1.6001	1.1399		100	100		Lipid	Monoacylglycerol	100000987	3443-82-1
2878			1-heptadecenoylglycerol (17:1)*	LC/MS neg	62449					1.18		0.2269	0.9998		0.9398	0.7967		80	90		Lipid	Monoacylglycerol	100020769
2890		Diacylglycerol	diacylglycerol (16:1/18:2 [2], 16:0/18:3 [1])*	LC/MS pos late	54966					0.81		0.2512	0.9998		0.7439	0.9134		80	90		Lipid	Diacylglycerol	100010940
2917			palmitoyl-docosahexaenoyl-glycerol (16:0/22:6) [1]*	LC/MS pos late	57373		HMDB0007121	9543827		1.22		0.1264	0.9998		1.4726	1.206		100	100		Lipid	Diacylglycerol	100015618
2927			oleoyl-linoleoyl-glycerol (18:1/18:2) [1]	LC/MS pos late	46798		HMDB0007219	14275396		0.92		0.8801	0.9998		0.9942	1.0784		70	90		Lipid	Diacylglycerol	100002989	106292-55-1
2928			oleoyl-linoleoyl-glycerol (18:1/18:2) [2]	LC/MS pos late	46799		HMDB0007219	71433693		0.86		0.5041	0.9998		0.9726	1.1341		30	80		Lipid	Diacylglycerol	100002990	104346-53-4
2932			linoleoyl-linoleoyl-glycerol (18:2/18:2) [1]*	LC/MS pos late	54968		HMDB0007248	9543729		0.92		0.5326	0.9998		1.052	1.1394		100	100		Lipid	Diacylglycerol	100010941
2943			linoleoyl-arachidonoyl-glycerol (18:2/20:4) [2]*	LC/MS pos late	54956		HMDB0007257	9543796		1.07		0.5248	0.9998		1.1158	1.0401		50	60		Lipid	Diacylglycerol	100010923
2946			linoleoyl-docosahexaenoyl-glycerol (18:2/22:6) [1]*	LC/MS pos late	54949		HMDB0007266	9543899		1.98		0.0163	0.9998		1.8038	0.9104		100	100		Lipid	Diacylglycerol	100010928
2947			linoleoyl-docosahexaenoyl-glycerol (18:2/22:6) [2]*	LC/MS pos late	54950		HMDB0007266	9543899		1.64		0.0697	0.9998		1.7815	1.0836		100	100		Lipid	Diacylglycerol	100010929
3001		Sphingolipid Synthesis	sphinganine	LC/MS pos late	17769	C00836	HMDB0000269	3126		0.67		0.1605	0.9998		1.1146	1.6609		100	100		Lipid	Sphingolipid Synthesis	313	3102-56-5
3002			sphinganine-1-phosphate	LC/MS pos late	52605		HMDB0001383	520		1.07		0.3426	0.9998		0.9895	0.9207		100	100		Lipid	Sphingolipid Synthesis	100001876	19794-97-9
3003			sphingadienine	LC/MS pos late	57426			6449795		0.92		0.3358	0.9998		1.0671	1.1586		100	100		Lipid	Sphingolipid Synthesis	100015643	25696-03-1
3010		Dihydroceramides	N-palmitoyl-sphinganine (d18:0/16:0)	LC/MS pos late	52604		HMDB11760	5283572		0.82		0.3662	0.9998		0.957	1.1734		100	100		Lipid	Dihydroceramides	100009028	5966-29-0
3012			N-palmitoyl-phytosphingosine (t18:0/16:0)	LC/MS pos late	62881		HMDB0010697	10506988		0.81		0.1083	0.9998		0.9288	1.1415		100	100		Lipid	Dihydroceramides	100019761
3022		Ceramides	N-palmitoyl-sphingosine (d18:1/16:0)	LC/MS pos late	44877		HMDB0004949	5283564		0.89		0.2041	0.9998		0.9444	1.0617		100	100		Lipid	Ceramides	1518	24696-26-2
3026			N-stearoyl-sphingosine (d18:1/18:0)*	LC/MS pos late	54979		HMDB0004950	5283565		0.92		0.7919	0.9998		1.1188	1.22		100	100		Lipid	Ceramides	1547	104404-17-3
3032			N-palmitoyl-sphingadienine (d18:2/16:0)*	LC/MS pos late	57416		HMDB0240686			0.99		0.9589	0.9998		0.9759	0.9849		90	100		Lipid	Ceramides	100015609
3048			ceramide (d18:1/14:0, d16:1/16:0)*	LC/MS pos late	57432		HMDB0011773 HMDB0240681			0.89		0.2709	0.9998		0.8232	0.9233		40	60		Lipid	Ceramides	100015735
3051			ceramide (d18:1/20:0, d16:1/22:0, d20:1/18:0)*	LC/MS pos late	57440		HMDB0240684 HMDB0004951 HMDB0240682			0.93		0.4409	0.9998		0.936	1.0082		100	100		Lipid	Ceramides	100015755
3052			ceramide (d16:1/24:1, d18:1/22:1)*	LC/MS pos late	57437					1.07		0.7571	0.9998		1.0473	0.9769		60	80		Lipid	Ceramides	100015727
3053			ceramide (d18:2/24:1, d18:1/24:2)*	LC/MS pos late	57443		HMDB0240679 HMDB0240680			1.01		0.9681	0.9998		1.0313	1.017		100	100		Lipid	Ceramides	100015744
3058		Hexosylceramides (HCER)	glycosyl-N-palmitoyl-sphingosine (d18:1/16:0)	LC/MS pos late	53013					1.01		0.9968	0.9998		0.8806	0.8731		100	100		Lipid	Hexosylceramides (HCER)	100009272
3059			glycosyl-N-stearoyl-sphingosine (d18:1/18:0)	LC/MS pos late	52234					1.39		0.11	0.9998		1.2274	0.8842		90	100		Lipid	Hexosylceramides (HCER)	100001882
3069			glycosyl-N-behenoyl-sphingadienine (d18:2/22:0)*	LC/MS pos late	57421					0.79		0.2469	0.9998		0.8835	1.1161		70	80		Lipid	Hexosylceramides (HCER)	100015625
3079			glycosyl ceramide (d18:1/20:0, d16:1/22:0)*	LC/MS pos late	57595					1.15		0.6538	0.9998		1.0014	0.8678		100	100		Lipid	Hexosylceramides (HCER)	100015882
3081			glycosyl ceramide (d16:1/24:1, d18:1/22:1)*	LC/MS pos late	57457					1.47		0.3101	0.9998		1.2074	0.8223		90	90		Lipid	Hexosylceramides (HCER)	100015730
3083			glycosyl ceramide (d18:2/24:1, d18:1/24:2)*	LC/MS pos late	57453					1.09		0.5788	0.9998		0.9817	0.9018		100	100		Lipid	Hexosylceramides (HCER)	100015745
3099		Dihydrosphingomyelins	myristoyl dihydrosphingomyelin (d18:0/14:0)*	LC/MS pos late	57365		HMDB0012085	44260138		0.98		0.4795	0.9998		0.9761	0.997		90	100		Lipid	Dihydrosphingomyelins	100009038
3100			palmitoyl dihydrosphingomyelin (d18:0/16:0)*	LC/MS pos late	52434		HMDB0010168	9939965		0.99		0.8758	0.9998		1.024	1.034		100	100		Lipid	Dihydrosphingomyelins	100008954
3101			behenoyl dihydrosphingomyelin (d18:0/22:0)*	LC/MS pos late	57331		HMDB0012091	44260132		0.95		0.7136	0.9998		0.9974	1.0508		100	100		Lipid	Dihydrosphingomyelins	100009026
3102			sphingomyelin (d18:0/18:0, d19:0/17:0)*	LC/MS pos late	57473		HMDB0012087	44260130		0.85		0.8678	0.9998		1.134	1.3347		100	100		Lipid	Dihydrosphingomyelins	100009027
3103			sphingomyelin (d18:0/20:0, d16:0/22:0)*	LC/MS pos late	57476		HMDB0012090			0.81		0.7246	0.9998		1.0211	1.259		100	100		Lipid	Dihydrosphingomyelins	100015786
3104		Sphingomyelins	palmitoyl sphingomyelin (d18:1/16:0)	LC/MS pos late	37506		HMDB0010169	9939941		0.99		0.8898	0.9998		1.0187	1.0311		100	100		Lipid	Sphingomyelins	100002107	6254-89-3
3105			hydroxypalmitoyl sphingomyelin (d18:1/16:0(OH))**	LC/MS pos late	62851					1.02		0.8047	0.9998		1.0166	0.9991		100	100		Lipid	Sphingomyelins	100021000
3106			stearoyl sphingomyelin (d18:1/18:0)	LC/MS pos late	19503	C00550	HMDB0001348	6453725		1.01		0.6443	0.9998		1.0248	1.0164		100	100		Lipid	Sphingomyelins	1538	85187-10-6;85187-10-6
3107			behenoyl sphingomyelin (d18:1/22:0)*	LC/MS pos late	48492		HMDB0012103	44260125		1.02		0.7709	0.9998		1.0655	1.0437		100	100		Lipid	Sphingomyelins	100006294
3108			tricosanoyl sphingomyelin (d18:1/23:0)*	LC/MS pos late	52436		HMDB0012105			1.07		0.2738	0.9998		1.0444	0.9776		100	100		Lipid	Sphingomyelins	100008955
3109			lignoceroyl sphingomyelin (d18:1/24:0)	LC/MS pos late	57330		HMDB0011697			0.95		0.7331	0.9998		1.034	1.0847		100	100		Lipid	Sphingomyelins	100006298	60037-60-7
3110			sphingomyelin (d18:2/18:1)*	LC/MS pos late	57474		HMDB0001348	52931155		0.92		0.7741	0.9998		1.0013	1.091		100	100		Lipid	Sphingomyelins	100015788
3111			sphingomyelin (d18:2/23:1)*	LC/MS pos late	57482		HMDB0240668			0.99		0.9998	0.9998		1.0089	1.0161		100	100		Lipid	Sphingomyelins	100015791
3112			sphingomyelin (d18:2/24:2)*	LC/MS pos late	57479		HMDB0240644			0.94		0.7522	0.9998		1.0018	1.062		100	100		Lipid	Sphingomyelins	100015789
3113			sphingomyelin (d17:1/14:0, d16:1/15:0)*	LC/MS pos late	62152					0.96		0.7015	0.9998		0.9234	0.9596		100	100		Lipid	Sphingomyelins	100020276
3114			sphingomyelin (d18:1/14:0, d16:1/16:0)*	LC/MS pos late	42463		HMDB0012097	11433862		0.91		0.2877	0.9998		0.9138	0.9987		100	100		Lipid	Sphingomyelins	100004328
3115			sphingomyelin (d18:2/14:0, d18:1/14:1)*	LC/MS pos late	47154		HMDB0240637 HMDB0240612			0.98		0.8716	0.9998		0.9566	0.9807		100	100		Lipid	Sphingomyelins	100005985
3116			sphingomyelin (d17:1/16:0, d18:1/15:0, d16:1/17:0)*	LC/MS pos late	52433		HMDB0240608 HMDB0240617			0.98		0.8168	0.9998		0.9977	1.0151		100	100		Lipid	Sphingomyelins	100006314	121999-58-4
3117			sphingomyelin (d17:2/16:0, d18:2/15:0)*	LC/MS pos late	57483		HMDB0240677			1.25		0.1678	0.9998		0.8571	0.6839		90	40		Lipid	Sphingomyelins	100015793
3118			sphingomyelin (d18:2/16:0, d18:1/16:1)*	LC/MS pos late	42459		HMDB0240613 HMDB0240638			0.91		0.2845	0.9998		0.9998	1.0935		100	100		Lipid	Sphingomyelins	100004329
3119			sphingomyelin (d18:1/17:0, d17:1/18:0, d19:1/16:0)	LC/MS pos late	52615		HMDB0240609 HMDB0240622 HMDB0240620	46891763		1.1		0.215	0.9998		1.0645	0.9711		100	100		Lipid	Sphingomyelins	100008920	121999-64-2
3120			sphingomyelin (d18:1/18:1, d18:2/18:0)	LC/MS pos late	37529		HMDB0012101	6443882		1.02		0.7023	0.9998		1.0217	1.0056		100	100		Lipid	Sphingomyelins	100002106	108392-10-5
3121			sphingomyelin (d18:1/19:0, d19:1/18:0)*	LC/MS pos late	57475					1.07		0.3937	0.9998		1.0261	0.9559		100	100		Lipid	Sphingomyelins	100015787
3122			sphingomyelin (d18:1/20:0, d16:1/22:0)*	LC/MS pos late	48490		HMDB0012102	44260124		1.04		0.7089	0.9998		1.034	0.9944		100	100		Lipid	Sphingomyelins	100006290
3123			sphingomyelin (d18:1/20:1, d18:2/20:0)*	LC/MS pos late	48491		HMDB0240610 HMDB0240632			0.95		0.7248	0.9998		1.0038	1.0534		100	100		Lipid	Sphingomyelins	100006292	222403-67-0
3124			sphingomyelin (d18:1/20:2, d18:2/20:1, d16:1/22:2)*	LC/MS pos late	57481					1.08		0.4001	0.9998		1.1141	1.0282		100	80		Lipid	Sphingomyelins	100006293
3125			sphingomyelin (d18:1/21:0, d17:1/22:0, d16:1/23:0)*	LC/MS pos late	52495		HMDB0240621 HMDB0240611 HMDB0240619			1.15		0.5349	0.9998		1.3927	1.2115		100	100		Lipid	Sphingomyelins	100009025
3126			sphingomyelin (d18:2/21:0, d16:2/23:0)*	LC/MS pos late	57480		HMDB0240676			1.21		0.4191	0.9998		1.2998	1.0763		100	100		Lipid	Sphingomyelins	100015790
3127			sphingomyelin (d18:1/22:1, d18:2/22:0, d16:1/24:1)*	LC/MS pos late	48493		HMDB0012104			1.02		0.9776	0.9998		1.1505	1.1239		100	100		Lipid	Sphingomyelins	100006295
3128			sphingomyelin (d18:1/22:2, d18:2/22:1, d16:1/24:2)*	LC/MS pos late	57477		HMDB0240672 HMDB0240670 HMDB0240669			1.09		0.6196	0.9998		1.2318	1.1273		100	100		Lipid	Sphingomyelins	100006296
3129			sphingomyelin (d18:2/23:0, d18:1/23:1, d17:1/24:1)*	LC/MS pos late	52435		HMDB0240634 HMDB0011696 HMDB0240614	134757653		1.05		0.5388	0.9998		1.0976	1.0475		100	100		Lipid	Sphingomyelins	100008956
3130			sphingomyelin (d18:1/24:1, d18:2/24:0)*	LC/MS pos late	47153		HMDB0012107	44260126		1.02		0.5151	0.9998		1.022	1.0027		100	100		Lipid	Sphingomyelins	100005986	94359-13-4
3131			sphingomyelin (d18:2/24:1, d18:1/24:2)*	LC/MS pos late	52437		HMDB0240636 HMDB0240615	85336023		0.98		0.9204	0.9998		1.0141	1.0328		100	100		Lipid	Sphingomyelins	100008957
3132			sphingomyelin (d18:1/25:0, d19:0/24:1, d20:1/23:0, d19:1/24:0)*	LC/MS pos late	57478		HMDB0240671 HMDB0240675 HMDB0240673 HMDB0240674			1.03		0.5324	0.9998		1.0548	1.0229		100	100		Lipid	Sphingomyelins	100015792
3135		Ceramide PEs	palmitoyl-sphingosine-phosphoethanolamine (d18:1/16:0)	LC/MS pos late	62984					0.97		0.6891	0.9998		0.9665	0.9995		80	70		Lipid	Ceramide PEs	100021162
3160		Sphingosines	sphingosine	LC/MS pos late	17747	C00319	HMDB0000252	5280335		0.8		0.2328	0.9998		1.1478	1.4271		100	100		Lipid	Sphingosines	297	123-78-4
3162			sphingosine 1-phosphate	LC/MS polar	34445	C06124	HMDB0000277	5283560		1.08		0.2097	0.9998		1.027	0.9553		100	100		Lipid	Sphingosines	100000626	26993-30-6
3176		Mevalonate Metabolism	3-hydroxy-3-methylglutarate	LC/MS polar	531	C03761	HMDB0000355	1662;5459993		1.05		0.8691	0.9998		1.0545	1.0055		100	100		Lipid	Mevalonate Metabolism	112	503-49-1
3178			mevalonate	LC/MS polar	39583	C02104	HMDB0000227	449		0.97		0.6532	0.9998		1.001	1.0366		100	100		Lipid	Mevalonate Metabolism	30	96949-03-0
3179			mevalonolactone	LC/MS pos early	48118		HMDB0006024	10428		0.96		0.6499	0.9998		1.0556	1.0947		100	100		Lipid	Mevalonate Metabolism	100000772	674-26-0
3193		Sterol	cholesterol	LC/MS pos late	63	C00187	HMDB0000067	6432564;11025495;5997		0.97		0.787	0.9998		0.9958	1.0258		100	100		Lipid	Sterol	266	57-88-5
3194			cholesterol sulfate	LC/MS polar	35324	C18043	HMDB00653	65076		1.07		0.2212	0.9998		1.0092	0.9441		100	100		Lipid	Sterol	100001606	2864-50-8
3207			7alpha-hydroxy-3-oxo-4-cholestenoate (7-Hoca)	LC/MS neg	36776	C17337	HMDB0012458	3081085		0.89		0.5141	0.9998		0.9931	1.1199		100	100		Lipid	Sterol	100001609	115538-85-7
3220			4-cholesten-3-one	LC/MS pos late	38125	C00599	HMDB0000921	91477		0.91		0.7867	0.9998		1.0729	1.1782		90	100		Lipid	Sterol	100002227	601-57-0
3222			beta-sitosterol	LC/MS pos late	27414	C01753	HMDB0000852	222284		1.22		0.2196	0.9998		1.1618	0.9547		100	100		Lipid	Sterol	100001033	83-46-5
3225			campesterol	LC/MS pos late	33997	C01789	HMDB0002869	173183		1.07		0.7288	0.9998		1.0822	1.0104		100	100		Lipid	Sterol	100001269	474-62-4
3242			7-hydroxycholesterol (alpha or beta)	LC/MS pos late	47890	C15610	HMDB0006119	15571093		0.69		0.1388	0.9998		0.8599	1.2417		30	80		Lipid	Sterol	100005999
[truncated: 206 more rows]

## Sheet: Table S5D
Table S5D: Metabolites significantly altered in mice on the KD that are also significantly altered in humans on the KD
[truncated: 342 more rows]
