# Supplementary material for: Ketogenic diet therapy for pediatric epilepsy is associated with alterations in the human gut microbiome that confer seizure resistance in mice
Source: Cell Rep. Author manuscript; Available in PMC 2024 Jan 5. (PMC10769314; doi:10.1016/j.celrep.2023.113521)
Supplement: 8 [file NIHMS1954782-supplement-8.xlsx]

## Sheet: Table S6A
Table S6A: MSEA chemical subclass analysis for human and mouse fecal metabolomics (related to Figure 2D)
Human fecal metabolomics chemical subclass	total	expected	hits	Raw p	Holm p	FDR	(-)log10(p-value)	enrichment ratio		Mouse fecal metabolomics chemical subclass	total	expected	hits	Raw p	Holm p	FDR	(-)log10(p-value)	enrichment ratio
Amino acids	277	0.074	14	1.77e-28	1.29e-25	1.29e-25	27.752	189.189		Monosaccharides	18	0.0029	2	3.85e-06	0.00282	0.00282	5.41454	689.655
Organic dicarboxylic acids	23	0.00615	3	3.18e-08	2.32e-05	1.16e-05	7.49757	487.805		Unsaturated Fatty Acids	267	0.0431	3	1.16e-05	0.00849	0.00425	4.93554	69.6056
Bilirubins	5	0.00134	2	7.01e-07	0.000511	0.000171	6.15428	1492.54		Saturated Fatty Acids	38	0.00613	2	1.77e-05	0.0129	0.00431	4.75203	326.264
Sugar acids	23	0.00615	2	1.77e-05	0.0129	0.00258	4.75203	325.203		Dipeptides	416	0.0671	3	4.35e-05	0.0316	0.00794	4.36151	44.7094
Phenylpropanoic acids	23	0.00615	2	1.77e-05	0.0129	0.00258	4.75203	325.203		Hippuric acids	1470	0.237	4	9.12e-05	0.0663	0.0133	4.04001	16.8776
Hydroxy Fatty Acids	274	0.0732	3	5.81e-05	0.0422	0.00708	4.23582	40.9836		Beta hydroxy acids	3	0.000484	1	0.000484	0.351	0.0506	3.31515	2066.12
Dipeptides	416	0.111	3	0.000199	0.144	0.0207	3.70115	27.027		N-substituted nicotinamides	3	0.000484	1	0.000484	0.351	0.0506	3.31515	2066.12
Pyridoxamines	2	0.000535	1	0.000535	0.387	0.0434	3.27165	1869.16		Hydroxy Fatty Acids	274	0.0442	2	0.000918	0.665	0.0762	3.03716	45.2489
Tyrosols	2	0.000535	1	0.000535	0.387	0.0434	3.27165	1869.16		Amino acids	277	0.0447	2	0.000938	0.678	0.0762	3.0278	44.7427
C24 bile acids	150	0.0401	2	0.000764	0.551	0.0533	3.11691	49.8753		Sugar acids	23	0.00371	1	0.00371	1	0.246	2.43063	269.542
Indolines	3	0.000802	1	0.000802	0.578	0.0533	3.09583	1246.88		Phenylpropanoic acids	23	0.00371	1	0.00371	1	0.246	2.43063	269.542
Butenolides	4	0.00107	1	0.00107	0.769	0.0601	2.97062	934.579		Branched Fatty Acids	38	0.00613	1	0.00611	1	0.372	2.21396	163.132
Piperidines	4	0.00107	1	0.00107	0.769	0.0601	2.97062	934.579		Monoacylglycerophosphocholines	46	0.00742	1	0.0074	1	0.416	2.13077	134.771
Hybrid peptides	6	0.0016	1	0.0016	1	0.0781	2.79588	625		Short-chain acyl carnitines	78	0.0126	1	0.0125	1	0.653	1.90309	79.3651
Butyrophenones	6	0.0016	1	0.0016	1	0.0781	2.79588	625		1-(1Z-alkenyl),2-acylglycerophosphocholines	109	0.0176	1	0.0174	1	0.85	1.75945	56.8182
Sphinganines	7	0.00187	1	0.00187	1	0.0854	2.72816	534.759		Ergosterols	132	0.0213	1	0.0211	1	0.963	1.67572	46.9484
Purine ribonucleosides	8	0.00214	1	0.00214	1	0.0919	2.66959	467.29		Cholesterol and derivatives	203	0.0328	1	0.0322	1	1	1.49214	30.4878
TCA acids	9	0.00241	1	0.0024	1	0.0976	2.61979	414.938		Diacylglycerols	531	0.0857	1	0.0822	1	1	1.08513	11.6686
Glycosylamines	10	0.00267	1	0.00267	1	0.103	2.57349	374.532		O-PC	1040	0.168	1	0.155	1	1	0.809668	5.95238
Phenylacetic acids	15	0.00401	1	0.004	1	0.146	2.39794	249.377		Diacylglycerophosphocholines	1300	0.209	1	0.189	1	1	0.723538	4.78469
Monosaccharides	18	0.00481	1	0.0048	1	0.167	2.31876	207.9		PC	1980	0.32	1	0.275	1	1	0.560667	3.125
Amino Fatty Acids	23	0.00615	1	0.00613	1	0.204	2.21254	162.602
C19 steroids	98	0.0262	1	0.0259	1	0.822	1.5867	38.1679
Fatty acid esters	133	0.0355	1	0.0349	1	1	1.45717	28.169
Dicarboxylic acids	140	0.0374	1	0.0367	1	1	1.43533	26.738

## Sheet: Table S6B
Table S6B: MSEA chemical subclass and metabolite pathway analysis for shared human fecal and mouse fecal differentially abundant metabolites (related to Figure S5D)
Shared human fecal and mouse fecal differentially abundant metabolites chemical subclass	total	expected	hits	Raw p	Holm p	FDR	(-)log10(p-value)	enrichment ratio		Shared human fecal and mouse fecal differentially abundant metabolites, metabolite pathways	total	expected	hits	Raw p	Holm p	FDR	(-)log10(p-value)	enrichment ratio
Amino acids	277	0.0168	4	1.83e-09	1.34e-06	1.34e-06	8.73755	238.095		Glycine and Serine Metabolism	59	0.576	4	0.00161	0.158	0.146	2.79317	6.94444
Dipeptides	416	0.0252	3	1.99e-06	0.00145	0.000727	5.70115	119.048		Homocysteine Degradation	9	0.0879	2	0.00298	0.289	0.146	2.52578	22.7531
Butyrophenones	6	0.000363	1	0.000363	0.265	0.0885	3.44009	2754.82		Methionine Metabolism	43	0.42	3	0.00674	0.647	0.22	2.17134	7.14286
TCA acids	9	0.000545	1	0.000545	0.396	0.0995	3.2636	1834.86		Glutathione Metabolism	21	0.205	2	0.0163	1	0.4	1.78781	9.7561
Phenylacetic acids	15	0.000908	1	0.000907	0.66	0.133	3.04239	1101.32		Pyruvate Metabolism	48	0.469	2	0.0762	1	1	1.11805	4.26439
Fatty acid esters	133	0.00805	1	0.00802	1	0.977	2.09583	124.224		Warburg Effect	58	0.566	2	0.106	1	1	0.974694	3.53357
Acyl carnitines	184	0.0111	1	0.0111	1	1	1.95468	90.0901		Taurine and Hypotaurine Metabolism	12	0.117	1	0.112	1	1	0.950782	8.54701
										Spermidine and Spermine Biosynthesis	18	0.176	1	0.163	1	1	0.787812	5.68182
										Pantothenate and CoA Biosynthesis	21	0.205	1	0.188	1	1	0.725842	4.87805
										Betaine Metabolism	21	0.205	1	0.188	1	1	0.725842	4.87805
										Transfer of Acetyl Groups into Mitochondria	22	0.215	1	0.196	1	1	0.707744	4.65116
										Cysteine Metabolism	26	0.254	1	0.228	1	1	0.642065	3.93701
										Urea Cycle	29	0.283	1	0.251	1	1	0.600326	3.53357
										Citric Acid Cycle	32	0.312	1	0.273	1	1	0.563837	3.20513
										Gluconeogenesis	35	0.342	1	0.295	1	1	0.530178	2.92398
										Fatty acid Metabolism	43	0.42	1	0.35	1	1	0.455932	2.38095
										Glutamate Metabolism	49	0.479	1	0.389	1	1	0.41005	2.08768
										Arginine and Proline Metabolism	53	0.518	1	0.414	1	1	0.383	1.9305
										Tryptophan Metabolism	60	0.586	1	0.455	1	1	0.341989	1.70648
										Tyrosine Metabolism	72	0.703	1	0.519	1	1	0.284833	1.42248

## Sheet: Table S6C
Table S6C: MSEA metabolite pathway analysis for human and mouse fecal metabolomics (related to Figure 2E)
Human fecal metabolomics metabolite pathway	total	expected	hits	Raw p	Holm p	FDR	(-)log10(p-value)	enrichment ratio		Mouse fecal metabolomics metabolite pathway	total	expected	hits	Raw p	Holm p	FDR	(-)log10(p-value)	enrichment ratio
Methionine Metabolism	43	0.924	5	0.0016	0.156	0.156	2.79588	5.41126		Alpha Linolenic Acid and Linoleic Acid Metabolism	19	0.204	3	0.000815	0.0799	0.0799	3.08884	14.7059
Glycine and Serine Metabolism	59	1.27	5	0.00661	0.641	0.324	2.1798	3.93701		Fatty Acid Biosynthesis	35	0.376	3	0.00501	0.486	0.245	2.30016	7.97872
Homocysteine Degradation	9	0.193	2	0.0145	1	0.473	1.83863	10.3627		Beta Oxidation of Very Long Chain Fatty Acids	17	0.183	2	0.0131	1	0.427	1.88273	10.929
Glutathione Metabolism	21	0.451	2	0.0723	1	1	1.14086	4.43459		Galactose Metabolism	38	0.408	2	0.0597	1	1	1.22403	4.90196
Carnitine Synthesis	22	0.473	2	0.0785	1	1	1.10513	4.22833		Thiamine Metabolism	9	0.0967	1	0.093	1	1	1.03152	10.3413
Transfer of Acetyl Groups into Mitochondria	22	0.473	2	0.0785	1	1	1.10513	4.22833		Phosphatidylinositol Phosphate Metabolism	17	0.183	1	0.169	1	1	0.772113	5.46448
Warburg Effect	58	1.25	3	0.124	1	1	0.906578	2.4		Betaine Metabolism	21	0.226	1	0.205	1	1	0.688246	4.42478
Gluconeogenesis	35	0.752	2	0.171	1	1	0.767004	2.65957		Inositol Phosphate Metabolism	26	0.279	1	0.247	1	1	0.607303	3.58423
Lactose Degradation	9	0.193	1	0.178	1	1	0.74958	5.18135		Mitochondrial Beta-Oxidation of Short Chain Saturated Fatty Acids	27	0.29	1	0.256	1	1	0.59176	3.44828
Sphingolipid Metabolism	40	0.859	2	0.211	1	1	0.675718	2.32829		Fructose and Mannose Degradation	32	0.344	1	0.296	1	1	0.528708	2.90698
Taurine and Hypotaurine Metabolism	12	0.258	1	0.231	1	1	0.636388	3.87597		Inositol Metabolism	33	0.354	1	0.304	1	1	0.517126	2.82486
Glucose-Alanine Cycle	13	0.279	1	0.247	1	1	0.607303	3.58423		Nicotinate and Nicotinamide Metabolism	37	0.397	1	0.334	1	1	0.476254	2.51889
Pyruvate Metabolism	48	1.03	2	0.276	1	1	0.559091	1.94175		Methionine Metabolism	43	0.462	1	0.378	1	1	0.422508	2.1645
Spermidine and Spermine Biosynthesis	18	0.387	1	0.326	1	1	0.486782	2.58398		Glycine and Serine Metabolism	59	0.634	1	0.481	1	1	0.317855	1.57729
Catecholamine Biosynthesis	20	0.43	1	0.355	1	1	0.449772	2.32558
Vitamin B6 Metabolism	20	0.43	1	0.355	1	1	0.449772	2.32558
Lactose Synthesis	20	0.43	1	0.355	1	1	0.449772	2.32558
Pantothenate and CoA Biosynthesis	21	0.451	1	0.369	1	1	0.432974	2.21729
Betaine Metabolism	21	0.451	1	0.369	1	1	0.432974	2.21729
Glycerolipid Metabolism	25	0.537	1	0.423	1	1	0.37366	1.8622
Glycolysis	25	0.537	1	0.423	1	1	0.37366	1.8622
Cysteine Metabolism	26	0.559	1	0.435	1	1	0.361511	1.78891
Oxidation of Branched Chain Fatty Acids	26	0.559	1	0.435	1	1	0.361511	1.78891
Phytanic Acid Peroxisomal Oxidation	26	0.559	1	0.435	1	1	0.361511	1.78891
Tyrosine Metabolism	72	1.55	2	0.466	1	1	0.331614	1.29032

## Sheet: Table S6D
Table S6D: MSEA chemical subclass and metabolite pathway analysis for mouse serum metabolomics (related to Figure S5E)
Mouse serum metabolomics chemical subclass	total	expected	hits	Raw p	Holm p	FDR	(-)log10(p-value)	enrichment ratio		Mouse serum metabolomics metabolite pathways	total	expected	hits	Raw p	Holm p	FDR	(-)log10(p-value)	enrichment ratio
Unsaturated Fatty Acids	267	0.0175	3	6.84e-07	0.0005	0.0005	6.16494	171.429		Alpha Linolenic Acid and Linoleic Acid Metabolism	19	0.186	3	0.0006	0.0588	0.0588	3.22185	16.129
Indole-3-acetic acid derivatives	4	0.000262	1	0.000262	0.191	0.0639	3.5817	3816.79		Starch and Sucrose Metabolism	31	0.303	2	0.0343	1	0.781	1.46471	6.60066
Flavin nucleotides	4	0.000262	1	0.000262	0.191	0.0639	3.5817	3816.79		Beta-Alanine Metabolism	34	0.332	2	0.0408	1	0.781	1.38934	6.0241
Short-chain acids and derivatives	7	0.000459	1	0.000459	0.334	0.0839	3.33819	2178.65		Porphyrin Metabolism	40	0.391	2	0.0549	1	0.781	1.26043	5.11509
Disaccharides	9	0.00059	1	0.00059	0.429	0.0862	3.22915	1694.92		Pyruvate Metabolism	48	0.469	2	0.0762	1	0.781	1.11805	4.26439
Peptides	15	0.000983	1	0.000983	0.714	0.12	3.00745	1017.29		Pyruvaldehyde Degradation	10	0.0977	1	0.0939	1	0.781	1.02733	10.2354
Amino acids	277	0.0182	1	0.018	1	1	1.74473	54.9451		D-Arginine and D-Ornithine Metabolism	11	0.107	1	0.103	1	0.781	0.987163	9.34579
Hydroxy Fatty Acids	293	0.0192	1	0.019	1	1	1.72125	52.0833		Glycerol Phosphate Shuttle	11	0.107	1	0.103	1	0.781	0.987163	9.34579
Diacylglycerols	531	0.0348	1	0.0343	1	1	1.46471	28.7356		Warburg Effect	58	0.566	2	0.106	1	0.781	0.974694	3.53357
Diacylglycerophosphoglycerols	931	0.061	1	0.0593	1	1	1.22695	16.3934		Tryptophan Metabolism	60	0.586	2	0.112	1	0.781	0.950782	3.41297
Diacylglycerophosphoethanolamines	972	0.0637	1	0.0619	1	1	1.20831	15.6986		Thyroid hormone synthesis	13	0.127	1	0.12	1	0.781	0.920819	7.87402
										Vitamin K Metabolism	14	0.137	1	0.129	1	0.781	0.88941	7.29927
										Butyrate Metabolism	19	0.186	1	0.171	1	0.781	0.767004	5.37634
										Mitochondrial Electron Transport Chain	19	0.186	1	0.171	1	0.781	0.767004	5.37634
										Vitamin B6 Metabolism	20	0.195	1	0.18	1	0.781	0.744727	5.12821
										Riboflavin Metabolism	20	0.195	1	0.18	1	0.781	0.744727	5.12821
										Threonine and 2-Oxobutanoate Degradation	20	0.195	1	0.18	1	0.781	0.744727	5.12821
										Glutathione Metabolism	21	0.205	1	0.188	1	0.781	0.725842	4.87805
										Pantothenate and CoA Biosynthesis	21	0.205	1	0.188	1	0.781	0.725842	4.87805
										Betaine Metabolism	21	0.205	1	0.188	1	0.781	0.725842	4.87805
										Caffeine Metabolism	24	0.234	1	0.212	1	0.781	0.673664	4.2735
										Glycerolipid Metabolism	25	0.244	1	0.22	1	0.781	0.657577	4.09836
										Glycolysis	25	0.244	1	0.22	1	0.781	0.657577	4.09836
										Plasmalogen Synthesis	26	0.254	1	0.228	1	0.781	0.642065	3.93701
										Mitochondrial Beta-Oxidation of Short Chain Saturated Fatty Acids	27	0.264	1	0.235	1	0.781	0.628932	3.78788
