# Supplementary material for: Ketogenic diet therapy for pediatric epilepsy is associated with alterations in the human gut microbiome that confer seizure resistance in mice
Source: Cell Rep. Author manuscript; Available in PMC 2024 Jan 5. (PMC10769314; doi:10.1016/j.celrep.2023.113521)
Supplement: 9 [file NIHMS1954782-supplement-9.xlsx]

## Sheet: Table S7A
Table S7A: Hippocampal relative gene expression from post-KD and pre-KD recipient mice
Legend: Z-score normalized averaged gene counts from Deseq2 for pre-KD (n=10) and post-KD (n=10) hippocampal samples
Gene Symbol	Ensembl ID	Patient 1		Patient 2		Patient 3		Patient 4		Patient 5		Patient 6		Patient 7		Patient 8		Patient 9		Patient 10
		pre-KD	post-KD	pre-KD	post-KD	pre-KD	post-KD	pre-KD	post-KD	pre-KD	post-KD	pre-KD	post-KD	pre-KD	post-KD	pre-KD	post-KD	pre-KD	post-KD	pre-KD	post-KD
TMEM69	ENSMUSG00000055900	0.327775	-0.705325	1.95165	-0.645069	0.994796	-0.618133	-0.330128	-0.705325	1.60437	-0.184041	2.18648	-0.705325	-0.18765	-0.705325	-0.705325	-0.705325	1.17571	-0.705325	-0.633154	-0.705325
CMYA5	ENSMUSG00000047419	-0.543476	1.12356	-0.543476	0.489348	-0.484724	0.203787	-0.543476	1.69227	-0.543476	3.17949	-0.543476	-0.543476	-0.543476	-0.543476	-0.412755	-0.543476	-0.543476	-0.543476	-0.543476	0.730737
9530051G07RIK	ENSMUSG00000085982	-0.296165	-0.461589	0.771233	-0.461589	-0.461589	-0.461589	0.0490746	-0.461589	2.03163	-0.461589	-0.461589	-0.461589	-0.461589	-0.461589	0.0366465	-0.461589	3.37869	-0.461589	0.0295539	-0.461589
MPV17L	ENSMUSG00000022679	2.31816	-0.578639	0.749522	-0.577242	-0.175254	-0.432406	0.00210698	-0.116392	1.24867	-1.07082	-0.986643	-0.936256	0.879953	-0.228501	0.227753	-0.668577	2.23354	-0.684516	-0.377275	-0.827175
CNPY2	ENSMUSG00000025381	0.93206	-0.685332	0.421498	-0.738454	0.356706	-1.02803	-0.512762	-0.762236	2.88145	-1.26706	0.913077	0.579534	-0.131711	0.0073971	0.204821	-0.852776	0.53781	-1.12087	0.988473	-0.723601
ZKSCAN14	ENSMUSG00000029627	0.650483	-0.648782	1.15867	-0.391129	2.04803	-0.648782	0.554467	-0.648782	-0.648782	-0.648782	2.57134	-0.648782	-0.648782	-0.648782	0.916505	-0.648782	-0.648782	-0.648782	0.27702	-0.648782
CWC22	ENSMUSG00000027014	-0.251783	-0.348412	-0.459533	0.528852	-0.559663	-0.193015	-0.575921	3.109	-0.403037	0.0483823	-0.555065	-0.595827	-0.516437	-0.606323	-0.420936	0.679393	-0.606323	2.31027	-0.290534	-0.293096
PIERCE1	ENSMUSG00000026831	-0.401486	1.07208	-0.401486	-0.401486	-0.401486	-0.401486	-0.401486	-0.401486	-0.401486	-0.401486	-0.401486	-0.306798	-0.401486	3.84628	-0.267692	0.878898	-0.401486	-0.109137	-0.401486	0.105691
LHFPL4	ENSMUSG00000042873	-0.0414664	-0.490368	0.159678	-0.449564	0.450016	0.247591	0.244403	-1.16354	2.86499	-1.27517	1.06414	0.115696	0.413118	-0.94562	1.50575	-0.984152	-0.170898	-1.08395	0.131509	-0.59218
PPIL6	ENSMUSG00000078451	-0.47416	-0.237791	0.467544	-0.47416	-0.47416	-0.47416	0.29206	-0.47416	2.09865	-0.47416	-0.47416	-0.47416	3.31523	-0.47416	-0.270277	-0.47416	0.498663	-0.47416	-0.47416	-0.47416
DOCK4	ENSMUSG00000035954	0.263378	-0.712306	1.02284	-0.494425	0.188208	-0.839848	-0.696601	-0.124372	-0.180785	-1.74772	2.00974	-0.0612452	1.48149	-1.23894	1.57865	-0.336081	1.18299	-0.595765	0.112645	-0.811869
DDX55	ENSMUSG00000029389	1.15806	-0.219014	1.27692	-0.596739	-0.134984	-0.549945	0.195478	-0.800647	2.33827	-0.397189	1.37878	-0.908095	0.00497989	-1.02591	0.236681	-0.90371	-1.45982	-0.561742	1.33062	-0.361996
FEM1B	ENSMUSG00000032244	-0.857589	0.259192	-0.621648	-0.794813	-0.641419	0.730262	0.190948	0.317975	0.213233	2.49539	-1.00439	0.901253	-1.8626	1.29167	-1.08082	0.799561	-0.643898	-0.132526	-0.294281	0.734507
ROM1	ENSMUSG00000071648	-0.42573	-0.42573	-0.354086	0.146186	-0.42573	-0.42573	-0.42573	1.61336	-0.42573	1.7389	-0.42573	-0.42573	-0.42573	-0.42573	-0.42573	3.24158	-0.42573	-0.42573	-0.42573	-0.42573
UFSP1	ENSMUSG00000051502	0.935698	-0.58642	0.0437789	-0.523536	0.615515	-0.495425	-0.455899	-0.58642	-0.58642	-0.133067	0.48244	-0.58642	3.73565	-0.451653	0.0503051	-0.514734	-0.58642	-0.238599	0.468051	-0.58642
SGSM1	ENSMUSG00000042216	-0.86566	1.23531	-0.152991	-0.835526	-0.440225	0.659148	-0.857446	0.0573914	-0.999254	0.209263	-1.16254	1.69613	0.560665	0.906913	-0.479839	2.28885	-0.997881	-0.753892	-0.80665	0.738231
TMEM114	ENSMUSG00000022715	-0.276182	-0.70427	-0.70427	-0.70427	0.377453	-0.70427	1.05774	-0.70427	1.31549	0.0301494	2.69087	-0.46094	-0.70427	-0.70427	1.61655	-0.70427	-0.231034	-0.70427	0.922599	-0.70427
MYH9	ENSMUSG00000022443	0.244928	1.04937	-0.705695	0.834319	-1.01954	1.36101	-0.805101	-0.258972	-1.91856	-0.388083	-0.86887	1.25845	-1.71279	0.662757	0.301962	1.02313	-0.928672	0.992746	0.687439	0.190168
OGFOD3	ENSMUSG00000025169	1.63877	-0.667492	2.77	-0.667492	1.57391	-0.540224	0.0627071	-0.667492	-0.667492	-0.667492	1.26712	-0.667492	-0.667492	-0.667492	0.223043	-0.466968	-0.275262	-0.472904	-0.351463	-0.088787
CREG2	ENSMUSG00000050967	-0.274835	1.06682	-0.438126	-0.0658576	0.219315	2.98875	-0.476608	0.968959	-0.321739	-0.388849	-1.2795	-0.0738263	-0.874467	0.421719	-0.564067	1.44389	-0.402363	-0.783082	-1.19357	0.0274254
CRYBG1	ENSMUSG00000019866	-0.432084	-0.316714	0.25737	-0.432084	0.10463	-0.289867	-0.432084	-0.432084	-0.172271	-0.432084	-0.432084	-0.432084	3.91037	-0.432084	0.364024	-0.432084	1.10197	-0.432084	-0.314368	-0.324304
BMPR1B	ENSMUSG00000052430	-0.872688	0.164008	-0.873949	0.244162	-0.652567	1.97493	-0.73035	1.67627	-0.81086	0.730746	-0.874406	0.154093	-1.07176	-1.07176	0.593754	1.62844	-0.411554	-0.198339	-0.835342	1.23718
CELF6	ENSMUSG00000032297	0.660935	-1.06276	3.08395	-1.31145	0.584747	-0.902623	0.375981	-0.386134	0.876872	-0.0797914	0.595013	-0.36136	-0.986411	-0.381768	-0.247777	-0.748012	-0.0194762	-0.505255	1.17197	-0.35665
GNAZ	ENSMUSG00000040009	-0.168959	-0.793189	0.279982	-0.457364	0.908847	-0.765766	-0.327659	-0.425022	-0.428387	0.83904	-0.6442	-1.25513	2.39808	-0.489268	2.02904	-1.10592	0.860978	-0.819324	0.759761	-0.395546
BMI1	ENSMUSG00000026739	-0.747771	1.10039	-0.945166	0.451294	-0.76728	0.94802	-0.750517	2.42268	-0.307039	1.9186	-0.00268296	0.215384	-0.753218	-0.790695	-1.43179	0.622851	0.185725	-0.207716	-0.647577	-0.513497
RWDD3	ENSMUSG00000028133	-0.332944	-0.600387	-0.681533	0.217124	-0.429865	-0.681533	-0.609794	-0.681533	1.87685	-0.681533	1.66841	-0.483392	1.94856	-0.681533	-0.401558	-0.681533	1.70765	-0.681533	0.891605	-0.681533
DUSP12	ENSMUSG00000026659	-0.527794	0.219826	-0.448771	0.274045	-0.661271	2.02081	-0.395599	0.825857	-0.771023	0.33013	-0.771023	3.14617	-0.327033	-0.59874	-0.28264	-0.771023	-0.771023	-0.0595899	-0.145163	-0.286151
PHIP	ENSMUSG00000032253	0.0281322	-0.321583	0.588357	-0.449147	0.557561	-0.242882	-0.428931	0.068437	2.95598	-0.631219	0.000128543	-1.27242	1.64653	0.62992	0.385079	-1.36062	0.154449	-0.488036	-0.843149	-0.976581
CD276	ENSMUSG00000035914	-0.432949	-0.42256	-0.496325	-0.496325	-0.439131	1.686	-0.496325	-0.496325	-0.496325	-0.496325	-0.496325	-0.496325	-0.110705	2.26441	-0.496325	2.72723	-0.496325	0.476872	-0.496325	-0.28959
PHF11B	ENSMUSG00000091649	-0.418055	1.34617	-0.418055	-0.418055	-0.418055	-0.418055	-0.418055	-0.418055	-0.418055	3.23877	-0.418055	2.00512	-0.418055	-0.418055	-0.418055	-0.418055	-0.418055	-0.210233	-0.418055	-0.109023
NDOR1	ENSMUSG00000006471	-0.385054	-0.623065	0.228348	-0.575866	0.236111	-0.349871	0.258623	-0.334581	0.125573	-0.623065	3.71854	-0.487777	-0.507208	-0.623065	-0.145159	-0.56926	1.37659	0.0557012	-0.566533	-0.208982
BRIP1OS	ENSMUSG00000085208	0.0373063	-0.802087	0.532436	-0.63563	1.47045	-0.681652	1.44362	-0.802087	-0.802087	-0.202068	-0.802087	-0.802087	2.67096	-0.802087	-0.380729	-0.707209	0.868168	-0.249671	0.992263	-0.345729
SEMA6A	ENSMUSG00000019647	0.308126	-0.828496	-0.426498	0.0654969	-0.919204	0.955204	-1.47564	2.25402	-1.42233	0.134551	0.874894	0.961237	-0.812809	1.40272	-0.480823	0.964791	-1.0518	-0.286031	-0.485833	0.268427
MARVELD2	ENSMUSG00000021636	-0.476117	0.793819	-0.476117	1.54333	-0.476117	-0.371753	-0.326421	-0.476117	-0.285457	-0.476117	-0.404006	0.764249	-0.476117	3.5426	-0.257037	-0.476117	-0.476117	-0.396333	-0.476117	-0.317932
ATP6V1D	ENSMUSG00000021114	-0.981253	0.109026	-1.31696	1.2665	-0.414284	0.76165	-0.547642	0.889342	-1.7096	0.936238	0.0874959	1.22373	1.35328	0.711748	-0.771741	0.915611	-1.74548	-0.84029	-0.0428491	0.115484
ABCC9	ENSMUSG00000030249	-0.323059	-0.584185	0.557493	-0.532402	0.782609	-0.584185	-0.100527	-0.584185	-0.584185	0.31178	2.8847	-0.584185	2.40288	-0.584185	-0.479321	-0.584185	0.166346	-0.469618	-0.584185	-0.527398
L3MBTL3	ENSMUSG00000039089	-0.0394214	-1.2982	0.85979	-0.823985	-0.0909858	-0.759852	0.0500198	-0.0566048	-0.440341	-1.31825	2.63595	-0.0691444	0.0579496	-0.299467	0.569537	-1.47418	0.621599	-0.248555	1.81176	0.312389
GSTO1	ENSMUSG00000025068	-0.90354	0.30624	-0.329346	0.842694	0.142658	3.6038	-0.430455	0.421621	-0.00790145	-0.0139607	-0.530955	-0.307024	-0.670461	-0.193609	-0.85207	-0.902469	-0.991006	0.610241	-0.143129	0.348676
NR1H2	ENSMUSG00000060601	-0.863308	-0.0786543	-0.779129	0.550118	-0.379531	0.373155	-0.490454	0.761454	-1.30083	-0.300027	-0.462258	2.1394	0.331964	-0.835975	-0.480892	2.82031	-0.688188	-0.277049	-0.261632	0.221534
UBE2R2	ENSMUSG00000036241	-0.674408	1.35996	-0.291209	-0.0774925	-0.307508	-0.249937	-0.686425	2.92491	-1.36058	-0.291859	-1.2251	1.12878	0.362707	0.646092	-0.8452	-0.465611	-0.0914984	0.14631	-0.775642	0.773706
AGFG2	ENSMUSG00000029722	-0.649171	0.703528	-1.69011	0.939301	-0.272505	0.101757	-0.627466	-0.362884	-0.794518	1.08493	-0.415863	-0.00341084	-0.309548	-0.186847	-0.0695977	-0.400649	-0.548282	3.21977	-0.471716	0.753287
D030028A08RIK	ENSMUSG00000078700	-0.449871	1.63494	-0.449871	-0.449871	-0.302919	3.17144	-0.449871	-0.0386899	-0.449871	-0.449871	-0.449871	-0.449871	-0.449871	-0.449871	-0.286391	-0.449871	-0.449871	-0.18196	-0.449871	1.85191
NEBL	ENSMUSG00000053702	0.0857329	-1.06305	0.941934	-0.473938	0.27687	-0.0323681	-0.401137	-0.459059	1.15912	-0.638223	0.561375	-1.83643	2.68454	-1.11304	-0.764432	0.244423	1.22561	-0.498455	-0.0433483	0.143886
TBX2	ENSMUSG00000000093	1.21068	-0.460971	-0.460971	-0.460971	-0.0586813	-0.460971	-0.231621	-0.235844	-0.460971	-0.460971	-0.460971	-0.460971	0.895218	-0.460971	-0.460971	-0.460971	0.770996	-0.460971	3.64188	-0.460971
CCM2	ENSMUSG00000000378	-0.184716	-0.0891267	-0.389295	0.147434	-0.488471	0.586703	-0.605158	0.277477	-1.40494	2.48711	-1.12674	2.25255	-0.86827	1.15581	-0.526962	0.0386027	-0.431642	-0.819195	0.115041	-0.12621
CENPU	ENSMUSG00000031629	1.38943	-0.531825	-0.531825	-0.531825	1.92446	-0.531825	-0.367077	-0.531825	-0.531825	-0.531825	-0.531825	-0.531825	-0.531825	-0.531825	0.271867	-0.531825	2.47701	-0.531825	1.74986	-0.531825
NAB1	ENSMUSG00000002881	-0.0122753	0.223359	-0.287125	2.39527	-0.544693	0.900495	-0.89937	0.643724	-1.44976	0.653132	-0.588086	-0.0721236	-1.00226	2.10207	-0.812079	0.628487	-0.11936	-0.973078	-0.0999175	-0.686409
POU3F1	ENSMUSG00000090125	-1.11137	0.818574	-0.221884	1.323	-0.353289	0.635327	0.918492	0.233313	0.676959	2.71359	-0.855935	0.049088	-0.99363	0.438124	-0.813962	-0.83208	-0.931323	-0.272123	-1.35342	-0.0674467
9130019O22RIK	ENSMUSG00000030823	1.5017	-0.539212	3.14804	-0.539212	0.130544	-0.539212	1.17905	-0.539212	-0.539212	-0.539212	1.30015	-0.539212	-0.539212	-0.539212	-0.352941	-0.539212	-0.539212	-0.539212	-0.0985243	-0.337468
FBXO34	ENSMUSG00000037536	0.52989	-0.396847	0.230071	-0.33686	0.104437	-0.446753	-0.311725	-1.31183	-0.110296	-0.416959	3.54005	-0.319252	1.07227	-0.489725	-0.801776	-0.163947	0.270365	-0.851133	0.682918	-0.472893
ZFP326	ENSMUSG00000029290	-1.42424	-0.117708	-0.941091	0.196612	-0.360695	1.96154	0.0925091	-1.13646	-1.68235	1.3971	-0.492004	0.67259	-0.719647	0.97325	0.909221	-0.0218946	-1.1471	0.745685	0.0396359	1.05506
ABHD11	ENSMUSG00000040532	-0.269102	2.6423	-0.686872	-0.0423303	-0.201223	0.397528	0.123863	1.59404	-1.21629	0.645664	-0.453344	0.718556	-1.21629	-0.964702	-0.740823	0.858042	-0.889078	0.926503	-0.653852	-0.572587
TAF9B	ENSMUSG00000047242	0.48814	-0.687997	-0.405446	-0.553519	-0.238243	-0.774441	0.142638	-0.774441	3.70302	-0.455903	0.698127	-0.774441	-0.051394	-0.774441	0.194883	-0.0189093	-0.281827	0.121651	0.8132	-0.370656
FUBP1	ENSMUSG00000028034	-0.330265	-1.96069	1.42823	-0.313514	0.891738	-0.357901	0.977985	0.546148	-0.83847	-0.238103	0.369056	-0.649002	0.844002	-1.39378	-0.136662	-0.190892	0.6964	-1.45043	2.02689	0.0792521
NR4A3	ENSMUSG00000028341	-0.959766	1.23303	-1.33931	0.0342302	-0.623284	0.353462	-0.552589	-0.794373	-0.433905	0.481602	-0.184606	2.12509	-1.51302	2.12475	0.086199	0.759929	0.429731	-0.0350971	-0.766786	-0.425284
SCN2B	ENSMUSG00000070304	0.29008	0.140106	0.348249	-0.949001	-0.134481	-1.03766	0.428041	0.112598	0.848437	-0.433184	-0.145602	1.3437	-0.28354	-0.85918	0.305555	-1.04673	0.939835	-1.10986	2.73729	-1.49466
AU040320	ENSMUSG00000028830	-0.397583	0.554643	-1.0625	0.0184931	1.18459	1.45471	-0.625308	0.805372	-1.30491	1.23802	-1.2349	-0.412728	-1.54426	2.15728	0.184472	-0.160432	-0.32173	-0.11204	-0.763782	0.342591
SLC16A9	ENSMUSG00000037762	-0.214402	-0.678433	1.07372	-0.586413	0.494114	-0.0126515	-0.678433	-0.678433	2.48395	-0.678433	-0.678433	-0.678433	0.676834	-0.678433	0.532823	-0.678433	-0.575839	-0.678433	2.40763	-0.173868
ZFP383	ENSMUSG00000099689	0.143709	0.274888	-0.656543	-0.303887	-0.656543	-0.656543	-0.565048	-0.117679	-0.423478	-0.275183	-0.215796	0.859696	-0.656543	-0.0897124	-0.567275	2.45909	-0.656543	-0.266427	-0.550946	2.92077
CTSB	ENSMUSG00000021939	0.580891	0.88424	-0.990954	0.708094	-0.666149	2.17383	-0.514506	0.976734	-0.0272501	-0.483361	-1.457	0.479115	0.0149327	0.409047	-1.16655	1.9207	-0.459326	-0.661895	-0.665769	-1.05483
B3GNT8	ENSMUSG00000059479	-0.484004	1.50209	-0.484004	0.610774	-0.484004	-0.484004	-0.484004	1.94921	-0.484004	-0.484004	-0.484004	-0.198733	-0.484004	-0.484004	-0.484004	-0.484004	-0.484004	3.0391	-0.126388	-0.484004
KCTD4	ENSMUSG00000046523	-0.534936	-0.106378	-0.106242	-0.371931	0.26537	-0.510066	0.591557	-0.899087	0.638674	-0.924024	1.37311	0.508572	3.0282	-0.4497	-0.551631	-1.6257	0.873962	-0.644164	-0.33125	-0.224328
HMGA2	ENSMUSG00000056758	-0.274628	-0.429301	-0.275608	-0.429301	0.547793	-0.20738	0.207331	-0.429301	-0.429301	-0.429301	0.490724	-0.429301	0.323603	-0.429301	-0.274016	-0.429301	4.01631	-0.429301	-0.429301	-0.261118
GABRB2	ENSMUSG00000007653	-0.865667	1.07838	-0.504866	0.79045	-0.47245	0.384655	-0.492037	0.454631	-0.865667	-0.865667	-0.865667	3.15893	-0.865667	0.523154	-0.428223	-0.783583	0.177958	0.966368	-0.606937	0.0818949
ATP5O	ENSMUSG00000022956	0.334156	0.191329	-0.331075	-1.04682	-0.0500165	0.161891	0.419668	-0.363246	1.77372	-1.77573	-0.739682	-0.393251	1.85875	-1.41209	-0.281839	-0.516664	0.617019	-0.724337	1.85067	0.42754
EIF3M	ENSMUSG00000027170	-0.276493	0.864428	-0.926531	-0.675745	-0.522516	0.220889	-1.14753	0.0746608	-0.865232	0.417107	-0.424432	2.40917	0.857154	2.44779	-0.895053	-0.183496	-0.0197108	-0.214609	-0.732569	-0.407277
INO80B	ENSMUSG00000030034	-0.895821	-0.431752	-0.225906	0.837528	0.81243	-0.945058	1.98273	-0.144136	1.17712	-1.23112	-0.650325	-0.912226	1.34928	-0.814456	0.0169023	-1.4608	0.755496	-0.754204	1.34262	0.191695
GSTP1	ENSMUSG00000060803	-0.481646	-0.551899	-0.566205	-0.0664925	-0.270548	0.314778	-0.563237	1.21747	-0.6497	-0.529571	-0.399795	1.85779	-0.6497	-0.6497	-0.0591846	3.24435	-0.556811	-0.0967077	-0.35033	-0.192866
RPL21	ENSMUSG00000041453	1.15314	-0.313103	0.456366	-2.55054	0.4548	0.140789	0.295012	-0.540627	1.55909	-0.824088	-1.15614	0.248471	1.27612	-0.485829	0.665046	-0.868955	0.77886	-1.248	0.650139	0.309457
BTG1	ENSMUSG00000036478	0.750161	-0.266196	0.401366	-0.617138	0.194755	-0.403304	-0.378546	-0.730035	2.32906	-0.648644	0.398749	-0.730035	-0.660754	-0.669548	-0.215632	-0.730035	2.85725	0.26908	-0.730035	-0.420517
MMUT	ENSMUSG00000023921	-0.518981	0.865317	-0.644887	-0.377166	-0.280171	2.04511	0.207433	-0.227918	0.00458041	-0.423036	0.125236	0.731154	-1.47056	0.446309	-0.982864	1.88361	-0.832847	1.33963	-1.7159	-0.174048
UNC5A	ENSMUSG00000025876	-0.332873	0.233819	-0.699986	0.0205369	-0.483742	-0.475267	-0.382435	1.44012	-0.490847	0.406513	-0.556859	-0.172017	-1.2062	1.92542	-0.000624061	2.90687	-0.4419	-0.886896	-0.428329	-0.375289
UFD1	ENSMUSG00000005262	-1.19749	0.012036	-0.231896	-0.492147	-0.292048	2.02567	-0.524167	2.70701	-1.23804	0.0324212	-0.43755	-0.400278	-0.607667	0.371869	0.528969	0.470778	-0.402838	-0.92243	-0.535453	1.13325
HAUS8	ENSMUSG00000035439	-0.546713	-0.546713	-0.434565	-0.546713	-0.546713	-0.546713	-0.0821693	2.75921	-0.546713	0.179382	-0.546713	-0.546713	-0.546713	1.79161	-0.376749	0.856566	-0.546713	1.86728	-0.546713	-0.546713
TRPC7	ENSMUSG00000021541	-0.515085	-0.0317065	-0.515085	1.46148	-0.215253	-0.515085	-0.515085	-0.515085	-0.515085	3.52232	-0.515085	-0.515085	-0.515085	-0.338587	-0.0981401	-0.233432	-0.515085	0.669283	-0.515085	0.929968
ITGA2B	ENSMUSG00000034664	-0.204067	-0.432292	1.49534	-0.432292	0.803483	-0.432292	0.507082	-0.432292	-0.432292	-0.432292	-0.432292	-0.432292	-0.432292	-0.432292	-0.432292	-0.432292	-0.432292	-0.307127	3.6333	-0.308212
GKAP1	ENSMUSG00000021552	-0.0463987	-0.701264	-0.630278	-0.475624	1.19156	-0.825043	0.590111	-0.669615	-0.0534	-0.752142	1.1406	-0.233275	-0.794423	-0.404733	0.724871	-0.604459	3.27213	-0.0242351	-0.810622	0.106242
PSME3IP1	ENSMUSG00000031774	0.978388	0.151126	0.684075	-0.66531	1.20221	0.222876	-1.15615	-0.046043	0.906983	-1.52358	0.609257	-0.735513	0.623869	-0.689794	0.850101	0.0534492	-0.565146	-1.60454	2.00827	-1.30454
GOLGA2	ENSMUSG00000002546	1.47997	1.90232	0.239475	-1.10906	0.853963	-1.03657	0.903206	-0.706405	0.302171	-0.0381827	0.0554864	-0.492835	1.52107	-1.88564	0.594162	-1.26442	-0.224448	-0.151672	-0.239372	-0.703208
TGS1	ENSMUSG00000028233	-0.721944	-0.472993	0.779209	-1.85321	1.1963	1.69171	1.01955	-0.151161	0.335406	-1.80409	1.10362	-0.899782	0.765535	-0.581228	0.65994	-0.736681	0.234864	-0.820983	0.760153	-0.504216
SNX5	ENSMUSG00000027423	-0.918937	0.0427721	1.5159	0.509056	-0.588021	-0.381452	-0.758989	-0.137777	-0.302495	-0.3875	-0.807083	1.73274	-0.937532	0.406629	-0.0260876	2.39851	-1.01447	0.0825451	-1.37356	0.945751
UBE4B	ENSMUSG00000028960	0.0160292	0.271777	-0.253721	-0.566381	-0.296663	2.68423	-0.765318	0.0287432	-0.582799	-0.345969	-0.451952	1.58518	-1.26256	0.462492	-0.591672	0.608381	-0.0514945	-1.07144	-1.05674	1.63988
CLEC3B	ENSMUSG00000025784	0.920748	-0.424091	1.54207	-0.17008	2.90618	-0.529596	-0.529596	-0.529596	-0.410797	-0.529596	-0.529596	-0.529596	-0.529596	-0.529596	-0.256581	-0.427137	-0.529596	-0.330744	1.94639	-0.529596
HSF4	ENSMUSG00000033249	0.988374	-0.63841	-0.448235	0.0257702	-0.379334	-0.0892165	0.346272	-0.63841	0.239485	-0.63841	3.06141	-0.63841	-0.172602	-0.63841	2.14767	-0.63841	-0.63841	-0.428486	-0.18383	-0.63841
CRH	ENSMUSG00000049796	-1.31666	0.768788	-0.836789	0.246789	-0.313824	2.11146	-0.476665	-0.133761	-0.0258511	-0.847371	0.397855	0.993229	-0.773743	1.55352	-0.933203	1.77043	-1.39298	-0.416239	-0.033277	-0.341707
SWAP70	ENSMUSG00000031015	-0.320065	-0.20188	-0.40907	-0.40907	-0.248424	-0.40907	-0.40907	-0.40907	-0.292422	-0.40907	0.0321136	-0.40907	-0.40907	-0.40907	-0.140999	-0.40907	3.13304	-0.311444	2.65629	-0.215511
TPK1	ENSMUSG00000029735	-0.189144	-0.439804	-0.439804	-0.439804	-0.364401	1.71804	-0.439804	-0.355411	-0.439804	3.14376	-0.439804	-0.439804	-0.439804	-0.439804	-0.272036	-0.345362	-0.439804	1.85135	-0.439804	-0.348952
LONP2	ENSMUSG00000047866	1.63297	-0.209447	1.36994	-1.06707	-0.674585	-1.92853	0.735493	-1.012	0.614703	-0.520807	0.9466	-0.0227238	0.69012	-1.09866	-0.150604	0.942916	1.39781	-1.02378	-0.626103	0.00376225
ZBTB8A	ENSMUSG00000028807	0.811631	-0.602169	1.56896	-0.602169	-0.602169	-0.602169	1.77841	-0.602169	-0.602169	-0.602169	-0.602169	-0.602169	1.27474	-0.602169	-0.086026	-0.602169	2.52364	-0.602169	-0.602169	-0.0431519
FAM136A	ENSMUSG00000057497	-0.251559	-0.0538103	-0.654301	0.0251043	-0.845591	0.178471	-0.757821	1.83538	-1.05197	1.07318	-0.20179	2.11652	-1.05197	-1.05197	-0.420588	0.563598	0.27527	-0.487584	-0.984075	1.74552
SYPL2	ENSMUSG00000027887	-0.423326	-0.423326	-0.423326	-0.423326	0.124718	-0.423326	-0.423326	-0.423326	3.32874	-0.423326	2.07084	-0.423326	-0.423326	-0.238977	0.97024	-0.423326	-0.423326	-0.423326	-0.423326	-0.328993
AP3M2	ENSMUSG00000031539	-0.490593	0.713261	-0.582833	0.105244	0.697623	2.0785	-0.837958	2.33222	-0.696006	0.219739	-0.455654	-1.19448	-0.495756	0.257328	-1.09433	1.07146	-0.617889	-0.721756	-0.913025	0.624908
ZFP513	ENSMUSG00000043059	0.476881	-0.197055	-0.443915	0.280586	-0.643016	0.0509333	-0.650331	-0.661608	-1.26271	0.0462394	-0.264274	2.25014	-1.26271	0.0991701	-0.573315	2.56638	-0.19997	0.243669	-0.882147	1.02706
SYT15	ENSMUSG00000041479	-0.432969	-0.432969	-0.432969	-0.432969	0.738839	-0.432969	-0.432969	-0.432969	-0.432969	-0.432969	-0.432969	-0.432969	1.80557	-0.432969	0.870638	-0.432969	3.3948	-0.432969	-0.432969	-0.315311
FBXO8	ENSMUSG00000038206	0.542729	-0.490126	0.129663	-0.768735	-0.205759	-0.858362	-0.114248	0.00900199	1.03711	-0.535287	0.351409	-0.280334	-0.418354	-0.858362	-0.223108	-0.75619	3.68828	0.380989	-0.214259	-0.416062
4930522L14RIK	ENSMUSG00000072762	-0.371337	-0.258207	2.04321	-0.371337	-0.371337	-0.23188	0.128743	-0.371337	3.57759	-0.371337	-0.371337	-0.371337	-0.371337	-0.371337	-0.176173	-0.371337	-0.371337	-0.371337	-0.255905	-0.371337
FUT10	ENSMUSG00000046152	-0.444772	3.28171	-0.444772	-0.092044	-0.444772	-0.444772	-0.444772	-0.444772	-0.444772	1.58957	-0.444772	-0.444772	-0.444772	-0.444772	-0.355485	-0.444772	-0.444772	-0.444772	1.66761	0.13545
EZH1	ENSMUSG00000006920	0.102398	1.10801	-0.637482	1.89146	0.620953	-1.15081	0.120056	1.23144	-0.861919	-0.00711805	-0.424148	1.5003	-1.69988	0.765141	-0.620962	-0.775525	-0.834452	0.56868	-1.3083	0.412164
NLE1	ENSMUSG00000020692	-0.36546	2.68144	-0.600433	0.680973	-0.176329	2.60233	-0.47954	-0.600433	-0.446458	0.0714242	-0.600433	-0.433482	-0.600433	-0.600433	-0.364531	0.86033	-0.600433	0.17276	-0.600433	-0.600433
CELSR3	ENSMUSG00000023473	-0.716834	0.366097	-0.180186	1.89351	-0.841957	-0.629723	0.74921	1.40903	-0.644409	-1.15444	-1.11674	1.94826	-1.46006	-0.428462	-0.438562	0.305904	-0.309134	0.578962	-0.384678	1.05421
ELP1	ENSMUSG00000028431	1.58155	-0.467759	0.488191	-1.59886	0.828057	0.273377	-0.525372	-1.56121	0.34497	0.610958	-0.398366	-0.89722	1.34504	-0.157697	0.27244	-0.668692	2.18432	-1.03752	-0.593155	-0.0230395
MOB3C	ENSMUSG00000028709	1.60295	-0.427785	1.22964	-0.568175	0.411494	-0.395115	-0.568175	-0.568175	-0.568175	-0.223292	-0.568175	-0.568175	-0.568175	-0.568175	-0.568175	-0.568175	2.7653	-0.568175	1.72376	-0.437021
HACD1	ENSMUSG00000063275	-0.629689	-0.00709767	-0.786066	-0.283024	-0.0851263	-0.376828	-0.503536	-0.824852	-0.824852	0.0679935	-0.437896	2.17032	0.362646	0.626632	-0.315421	3.01351	-0.824852	-0.0542169	-0.778497	0.490852
OCLN	ENSMUSG00000021638	1.13695	-0.549902	0.4977	-0.549902	0.972399	-0.549902	0.968893	-0.549902	-0.549902	-0.549902	-0.549902	-0.549902	-0.0367075	-0.549902	-0.549902	-0.311568	-0.316808	-0.318623	3.45669	-0.549902
BHLHA9	ENSMUSG00000044243	0.0650628	-0.470816	0.551971	-0.61466	1.61595	0.271931	-0.61466	-0.61466	1.81488	-0.61466	-0.553401	-0.61466	2.91964	-0.61466	0.0677523	-0.61466	-0.61466	-0.411326	-0.541275	-0.413088
ZFP341	ENSMUSG00000059842	-0.737415	3.11763	-0.662617	1.35245	-0.32982	0.234615	-0.195207	-0.12916	-0.737415	0.231142	-0.588164	-0.737415	-0.737415	0.142343	0.169464	-0.737415	-0.737415	1.57444	-0.737415	0.244794
CYP51	ENSMUSG00000001467	1.49133	-0.256018	-0.655501	-0.186053	0.637109	-0.95175	0.0700654	0.278323	3.15173	-1.13976	-0.100564	0.454662	0.51854	-0.74638	0.310008	-1.27421	-0.0638901	-0.313502	-0.663846	-0.560303
SNX33	ENSMUSG00000032733	-0.481479	-0.638988	2.17821	-0.0142881	1.06674	-0.638988	1.46801	-0.638988	-0.638988	-0.638988	0.297906	-0.638988	-0.638988	-0.638988	0.626067	-0.638988	-0.638988	-0.466224	2.35392	-0.638988
MRPL54	ENSMUSG00000034932	0.25168	-0.765566	0.16359	-0.695619	1.04035	0.420007	0.190282	-0.0493566	0.0615953	-1.00748	3.06473	0.328751	1.20272	-1.06614	0.231731	-1.19624	-0.0427274	-0.253718	-1.18874	-0.689843
GPR17	ENSMUSG00000052229	-0.000350021	-0.700946	0.601518	-0.170026	-0.496651	-0.528703	-0.434726	-0.938263	3.17692	0.111127	1.16393	-0.706472	0.252738	0.0149171	-0.119459	-0.938263	1.54111	-0.625163	-0.841405	-0.361831
PDXK	ENSMUSG00000032788	0.96038	-0.764007	0.610698	-0.560089	0.265599	-0.601043	2.65628	-1.0147	-0.129859	-0.246695	0.458428	-1.43191	-0.778528	-1.02574	-0.116395	-0.706423	1.46141	1.05508	-0.559953	0.467466
RNF5	ENSMUSG00000015478	0.334654	-0.161767	0.736086	-0.139783	-0.184004	-0.831153	0.817759	-1.28061	3.16511	-0.305016	-0.185849	-1.49509	1.19591	-0.283707	-0.121977	-0.933726	-0.48756	-0.343794	0.305914	0.198613
NASP	ENSMUSG00000028693	-0.136703	-1.01938	1.58435	-0.389177	-1.04756	-1.07492	0.00808412	-0.686232	1.85975	-0.429306	1.23235	-0.534226	0.735624	-0.832812	0.287701	1.4867	1.1149	-1.3863	-0.143123	-0.629733
CFL2	ENSMUSG00000062929	-0.37671	0.918317	0.288064	1.06892	-0.175581	-0.653988	0.349314	0.706614	-1.41172	0.663002	-1.15745	2.49704	-1.08499	0.886165	-0.162	0.557379	-0.145	-0.179988	-1.26343	-1.32395
RSAD1	ENSMUSG00000039096	-0.540115	1.48001	-0.355339	-0.386964	-0.470956	-0.472381	-0.0867377	-0.695904	-0.695904	2.06587	-0.665015	-0.385972	-0.695904	2.71384	-0.00771977	-0.484595	-0.695904	1.04705	-0.14086	-0.526506
RAB5IF	ENSMUSG00000027637	1.67237	-0.831364	-0.515844	-0.552751	-0.220264	-0.542023	-0.547721	-1.54892	1.53669	-1.20875	1.60384	0.142053	0.487379	-1.04522	-0.131441	0.201566	0.652765	0.95378	1.12051	-1.22666
TIMM23	ENSMUSG00000013701	-0.606496	-0.681481	-0.383442	0.508115	-0.34313	3.51438	0.0129522	0.000164391	-0.681481	0.497739	-0.681481	-0.681481	-0.681481	0.911902	-0.305074	1.0984	-0.432802	-0.599233	-0.681481	0.215401
LOXL3	ENSMUSG00000000693	-0.512616	-0.288709	0.0608473	-0.131128	-0.512616	-0.0985979	-0.512616	-0.415463	-0.512616	-0.512616	-0.512616	2.90447	-0.512616	-0.512616	-0.416049	2.20541	-0.406285	1.59744	-0.398385	-0.512616
MORN5	ENSMUSG00000026894	-0.431755	0.578268	-0.431755	-0.431755	-0.431755	3.12557	-0.431755	-0.431755	-0.431755	2.22671	-0.431755	0.977538	-0.431755	-0.431755	-0.431755	-0.431755	-0.431755	-0.431755	-0.431755	-0.431755
CCNQ	ENSMUSG00000049489	-0.199711	-0.130984	-0.618981	-0.11088	-0.618981	-0.618981	-0.331362	-0.618981	-0.618981	1.51225	-0.618981	2.69098	-0.335524	-0.618981	-0.385132	2.43508	-0.618981	0.0452876	-0.176382	-0.0617779
KCNMA1	ENSMUSG00000063142	-0.99635	-0.0907707	-0.726911	0.0809254	0.458673	2.00662	-0.902718	0.0787692	-1.311	1.47881	-1.02722	-0.158929	-1.59177	0.965636	-0.0279932	-1.09513	0.171556	1.34907	0.733506	0.605227
CENPH	ENSMUSG00000045273	-0.342702	-0.342702	-0.342702	-0.342702	-0.342702	-0.342702	-0.342702	-0.22718	-0.342702	-0.342702	-0.342702	0.144876	-0.342702	4.03193	-0.342702	-0.342702	-0.342702	0.911798	-0.342702	0.279113
ADARB2	ENSMUSG00000052551	0.185067	-0.765094	1.58149	-0.500524	0.515338	-0.445991	0.468144	-0.935163	-0.616	-0.378107	3.26565	-0.935163	0.487351	-0.314182	0.433991	-0.164424	-0.935163	0.0798756	-0.356736	-0.670362
SRM	ENSMUSG00000006442	0.594306	1.15039	0.162247	-0.373379	-0.499701	-0.24521	-1.21471	-0.03593	-0.585404	1.95554	-0.550406	0.409764	-1.21947	1.78985	-1.36227	-0.630267	-1.06272	0.947188	-0.471227	1.24139
SLITRK4	ENSMUSG00000046699	-0.854041	0.704843	-0.593545	0.827177	0.189667	1.14145	-0.2907	-0.28974	-2.26662	0.462758	-1.05959	0.169789	-1.28158	0.519486	1.17909	1.75725	-1.12358	0.740715	-0.477722	0.544888
CFDP1	ENSMUSG00000031954	0.14037	-0.612269	0.947809	-0.746557	-0.127761	-0.876013	-0.784188	-0.786461	1.30902	0.917044	0.174481	-0.708492	2.2217	-1.53427	1.62921	-0.148936	-0.863934	0.629027	0.172758	-0.952535
KLHL24	ENSMUSG00000062901	0.465356	-0.89827	-0.643346	-0.89111	-0.671331	-0.347804	-0.622848	-1.02449	2.50937	-0.982841	1.24504	-0.199134	1.63777	-0.0751012	-0.387761	-0.220587	-0.425791	-0.522879	1.50327	0.552481
ARHGAP17	ENSMUSG00000030766	-0.93272	0.958604	-0.934396	0.324437	-0.719729	0.700984	0.545315	0.0321293	0.0511428	-0.440721	-0.148011	-1.19734	-0.93972	0.71446	-0.453481	2.87041	-1.08033	0.369987	-0.883079	1.16205
PROX1	ENSMUSG00000010175	1.35805	-0.530412	-0.930163	0.570213	0.337374	-0.991958	1.90193	0.530452	0.244995	-1.90733	0.528991	0.243191	1.59619	-1.18968	0.757112	-0.249602	-0.510677	-0.956178	0.125459	-0.927957
LRRC56	ENSMUSG00000038637	-0.418004	-0.418004	-0.418004	-0.418004	-0.288627	-0.212313	0.909664	-0.418004	2.58818	-0.418004	-0.27588	-0.418004	-0.418004	-0.418004	-0.274075	-0.418004	-0.418004	-0.418004	2.9871	-0.418004
SPON1	ENSMUSG00000038156	-0.909595	1.57078	-0.609098	2.13982	-0.47606	-0.461069	-0.0191014	1.19589	0.33736	-0.200792	-0.818178	0.522988	-2.0382	-0.673998	-0.75885	1.15709	0.373053	0.739173	-0.590962	-0.480246
CENPS	ENSMUSG00000073705	0.491869	-1.21555	0.54886	-0.61391	1.55834	-1.29556	0.755927	-1.29556	-0.66487	0.0804228	-0.0687916	-1.29556	0.461315	-0.85731	1.53423	0.647094	0.832375	0.137151	1.48034	-1.22081
TSACC	ENSMUSG00000010538	-0.453847	-0.177422	-0.453847	-0.453847	-0.346683	0.738783	-0.453847	2.66461	-0.453847	-0.453847	-0.336125	2.92101	-0.453847	-0.453847	-0.215413	-0.453847	-0.453847	0.197396	-0.453847	-0.453847
MYL9	ENSMUSG00000067818	-0.149301	1.00046	-0.776222	1.99941	-0.553599	0.540978	-0.734413	2.87185	-0.692923	-0.886032	-0.776476	-0.833686	-0.751549	0.366378	-0.183368	0.154891	0.498499	-0.401179	-0.448562	-0.245163
CAPRIN1	ENSMUSG00000027184	-0.676511	-0.937501	0.257283	-0.824427	0.732991	-0.436668	1.83768	-0.587897	2.54387	-0.0988622	-1.16159	-0.989888	-0.332154	0.258684	-0.24507	-0.503037	1.35587	-0.984784	0.545205	0.246801
DARS2	ENSMUSG00000026709	-0.151138	-0.223734	-0.509596	-0.7225	-0.400233	-0.517556	-0.355043	3.10082	-0.7225	1.31962	-0.7225	1.61177	-0.7225	0.567495	-0.650797	-0.7225	-0.643547	-0.174135	0.0408674	0.597703
IRF8	ENSMUSG00000041515	-0.0422822	-0.436267	-0.514841	-0.180157	0.0334676	-0.514841	-0.0980443	-0.514841	1.16619	-0.321814	-0.514841	-0.41891	-0.514841	-0.371389	1.044	-0.285924	-0.514841	-0.2927	3.73432	-0.441436
ITPR3	ENSMUSG00000042644	0.0698851	-0.330692	-0.584624	-0.584624	0.695148	-0.428112	0.0888656	-0.584624	3.41838	-0.584624	-0.476481	-0.584624	-0.584624	-0.584624	0.948606	-0.584624	-0.464034	0.133278	1.48816	-0.46601
MSC	ENSMUSG00000025930	-0.421522	-0.421522	3.67449	-0.421522	-0.421522	-0.421522	1.33365	-0.421522	-0.0489453	-0.421522	-0.421522	-0.421522	-0.421522	-0.421522	0.434705	-0.421522	-0.421522	-0.421522	0.928939	-0.421522
SVIL	ENSMUSG00000024236	0.32644	-0.801902	-0.505562	-0.333094	-0.576843	-0.602089	-0.313459	0.558851	0.177533	-0.790297	0.143076	-0.232128	1.75148	-0.852734	-0.238891	-0.754005	0.305963	-0.565315	3.34842	-0.0454378
PCSK7	ENSMUSG00000035382	-0.114723	-0.126479	-0.0602992	1.59588	-0.675494	-0.891067	-0.706715	-0.770429	-0.891067	0.901849	-0.239831	0.891034	-0.891067	2.40831	-0.231561	1.33647	-0.891067	1.00852	-0.891067	-0.761197
GRAMD1B	ENSMUSG00000040111	-0.975631	-0.631121	0.686475	0.0661756	0.126666	-1.1522	-0.364862	-1.37427	3.06956	0.385696	0.889654	-1.17065	0.376174	-0.869566	0.0340398	0.304847	0.21736	0.426135	0.631363	-0.675846
ST3GAL2	ENSMUSG00000031749	-0.29464	2.05306	-0.527165	1.04876	0.00899273	-0.0760253	-0.0604501	-0.27227	-0.82778	-0.359742	-1.67587	1.81382	-0.714654	0.661838	0.431409	1.57937	-0.333289	-0.89282	-1.31293	-0.249612
CTSK	ENSMUSG00000028111	-0.509781	-0.509781	-0.120591	-0.509781	-0.509781	1.55074	-0.509781	1.46826	-0.509781	-0.509781	-0.509781	2.45862	-0.509781	-0.509781	-0.509781	2.14649	-0.509781	-0.366579	-0.509781	-0.509781
CCL27A	ENSMUSG00000073888	-0.515827	-0.022072	0.688939	-1.55522	0.27081	-1.06452	-0.593404	-0.227844	-1.00173	-0.207711	0.340358	-0.475596	1.89452	0.275141	1.17093	-1.22371	0.355781	-0.758954	2.34811	0.302005
ELP6	ENSMUSG00000054836	-0.575438	-0.575438	-0.575438	3.3854	-0.451128	0.808017	-0.575438	-0.575438	-0.575438	-0.575438	-0.575438	-0.575438	-0.575438	1.18079	-0.298854	1.13724	-0.575438	0.180006	-0.0846735	0.473019
FOXF2	ENSMUSG00000038402	0.121348	-0.345201	-0.345201	-0.345201	-0.345201	-0.153945	-0.345201	-0.345201	3.93495	-0.345201	-0.345201	-0.345201	-0.182984	-0.203574	-0.345201	-0.345201	-0.345201	-0.345201	1.31702	-0.345201
SYNE2	ENSMUSG00000063450	-0.352711	-0.659265	0.411548	-0.255414	0.165237	-0.778361	0.107661	0.901069	2.41297	-1.2331	-0.534868	-1.13301	0.438241	0.11386	1.13568	-1.15349	-0.532367	-0.653703	2.02901	-0.428974
NT5C3	ENSMUSG00000029780	-0.906918	0.240663	-0.388566	0.027705	-0.581426	0.592642	-0.289873	0.460463	-1.86489	0.936157	0.412316	-0.737867	0.00552009	1.68327	-0.441286	1.68815	-2.10347	0.877771	-0.423579	0.813215
ATF4	ENSMUSG00000042406	0.292554	-1.10853	0.823843	0.0927294	0.0192139	-0.499365	0.922069	-1.21403	1.31802	-0.421912	-0.729351	-1.44401	0.756342	-1.06292	2.02724	-0.323702	-0.829867	-0.66979	0.419829	1.63164
FAHD2A	ENSMUSG00000027371	-0.428317	-0.802804	0.469767	-0.475156	1.12313	-0.159837	0.163113	-0.903327	-0.903327	-0.903327	0.723451	-0.903327	2.7752	-0.857446	-0.513145	-0.854517	1.7222	0.0913422	0.224914	0.411407
CDH4	ENSMUSG00000000305	-0.246044	-0.565403	0.88547	0.0799585	0.292063	0.443827	0.727487	-0.16879	-0.666179	-1.10203	-0.098242	-0.719717	3.586	-0.546235	0.118105	-0.836426	0.247959	-0.550788	-0.739754	-0.141263
ARHGAP8	ENSMUSG00000078954	0.564391	-0.00638053	-0.44846	-0.44846	0.00856521	-0.44846	0.593763	-0.44846	1.04489	-0.44846	3.819	-0.44846	-0.44846	-0.44846	-0.194246	-0.44846	-0.44846	-0.44846	-0.44846	-0.44846
SH3PXD2A	ENSMUSG00000053617	0.0823591	0.878494	0.130508	0.403344	-0.702578	-0.550261	-0.456888	1.83242	-1.02834	-0.35348	-0.312619	3.11479	-1.02834	-0.379294	-0.0526335	-0.337849	-0.997649	0.403137	-0.401787	-0.243323
HARS	ENSMUSG00000001380	0.346146	0.252338	-0.491623	-0.283718	-0.217552	-0.974101	0.0981349	-0.37602	0.474648	-0.603186	3.43256	-0.909771	1.54264	-0.594145	0.075313	-0.296034	-1.02548	-0.40354	-0.253769	0.207163
ABI3	ENSMUSG00000018381	-0.359021	-0.429105	-0.429105	-0.359614	0.076879	-0.429105	-0.356988	-0.216738	-0.429105	-0.429105	1.9332	-0.429105	-0.429105	-0.131254	0.415237	-0.429105	-0.429105	-0.429105	3.56604	-0.276692
0610009E02RIK	ENSMUSG00000086714	-0.331423	-0.137497	-0.331423	-0.331423	-0.331423	-0.331423	-0.331423	-0.331423	-0.331423	-0.331423	-0.331423	-0.331423	-0.331423	4.09416	-0.247786	-0.331423	-0.331423	0.399586	-0.133552	0.665005
FAM222A	ENSMUSG00000041930	-0.494536	-0.494536	0.932442	-0.494536	0.218258	-0.494536	-0.494536	-0.494536	-0.494536	-0.391882	-0.494536	-0.494536	2.38901	-0.494536	0.226342	-0.494536	2.99803	0.0567721	-0.494536	-0.494536
SLFN5	ENSMUSG00000054404	-0.42508	-0.42508	-0.42508	-0.42508	-0.212144	-0.42508	-0.42508	-0.305918	-0.42508	-0.42508	1.5632	-0.42508	-0.42508	-0.42508	-0.42508	-0.42508	2.9658	-0.42508	2.23698	-0.296798
KIF1C	ENSMUSG00000020821	-1.03668	-0.814604	0.673503	0.115064	0.389613	-1.23412	0.939603	-1.05593	1.85345	0.577791	-0.664898	-0.913854	2.03384	0.296752	0.417612	-1.58489	0.432463	-0.919598	0.31758	0.177315
ING1	ENSMUSG00000045969	0.680447	0.525861	-0.231605	-1.87307	1.18153	-0.0229281	1.25596	-1.82618	-0.106235	-0.0347619	0.415029	-1.92902	1.07937	0.416061	0.754756	0.370544	-0.35421	-1.18591	0.949936	-0.0655808
CHAC1	ENSMUSG00000027313	2.03407	-0.553625	-0.125074	-0.553625	-0.553625	-0.553625	0.186025	-0.553625	3.21458	-0.553625	0.729055	-0.553625	-0.553625	-0.553625	0.601013	-0.39113	-0.23578	0.0771152	-0.553625	-0.553625
PAFAH1B3	ENSMUSG00000005447	0.307125	-0.789026	-0.50301	-0.503913	-0.125194	1.44892	-0.448501	-0.729101	3.10809	-0.868315	-0.160917	-0.376896	1.18233	-0.555613	-0.344248	-0.879824	0.606912	-0.838936	0.766265	-0.29615
ZWILCH	ENSMUSG00000032400	-0.435169	-0.435169	-0.435169	-0.435169	-0.435169	-0.246442	-0.435169	1.55772	-0.435169	-0.435169	-0.435169	-0.435169	-0.435169	2.49968	-0.171053	-0.28649	-0.435169	2.73894	-0.435169	-0.435169
MYO5B	ENSMUSG00000025885	0.399658	-0.829329	-0.562222	1.04851	-0.436405	1.45055	-0.992301	-0.677471	-0.842763	-0.0639933	-0.342841	-0.887605	-0.0278724	0.714493	-0.233553	2.72286	-0.469533	-0.0919324	-1.1967	1.31845
ANKRD28	ENSMUSG00000014496	-0.459108	0.061107	-0.727953	0.825938	-0.503863	0.17922	-0.327776	1.09021	-0.0660734	3.61891	-0.273551	-0.265941	-0.91791	-0.877288	-0.342139	0.0328401	-0.91791	-0.372734	0.0810221	0.162994
UTRN	ENSMUSG00000019820	0.518549	2.49397	-1.45564	0.838465	-0.153685	-0.0811354	0.204926	0.69969	-1.30796	0.594701	0.0059631	-0.191882	-1.29735	1.46699	0.071218	0.736284	-0.693163	-0.699802	-1.14169	-0.608466
PXK	ENSMUSG00000033885	-0.0182345	0.0682147	-0.206839	-1.01422	-0.529504	0.111122	0.81351	-0.139885	0.207478	-0.603608	-0.567379	-1.05748	1.4017	-1.36222	-0.193386	-0.333925	1.43439	0.175303	2.83068	-1.01572
RGS8	ENSMUSG00000042671	1.03136	-0.985825	1.76293	0.276657	-0.481251	-0.219223	-0.530605	0.552151	2.18313	-0.815775	-0.863578	-1.12833	0.671092	-1.23235	0.140888	-1.03089	1.2948	-0.463755	-0.584335	0.422907
RNF213	ENSMUSG00000070327	-0.522939	-0.436769	-0.522939	-0.522939	-0.522939	2.02642	0.162696	2.69255	-0.522939	-0.522939	-0.522939	-0.522939	-0.522939	0.342319	-0.299956	1.98754	-0.522939	-0.360529	-0.522939	-0.361936
GET4	ENSMUSG00000025858	-0.442696	-0.442696	-0.442696	-0.442696	-0.442696	-0.442696	0.201542	-0.442696	-0.442696	-0.442696	2.66069	-0.442696	2.6049	-0.442696	1.44298	-0.442696	-0.269668	-0.442696	-0.442696	-0.442696
ABCB10	ENSMUSG00000031974	-0.182638	-0.106618	-1.12366	0.00933435	0.938756	1.76954	-0.708672	2.27092	-0.94748	0.0294823	-0.85712	1.74181	-1.12366	0.161811	-0.381361	-0.439885	-1.12366	0.572043	-0.325407	-0.173526
TINF2	ENSMUSG00000007589	-0.444396	0.655027	-0.350536	0.0238974	-0.444396	0.0977115	-0.444396	0.318867	-0.444396	-0.444396	-0.444396	0.0925159	4.03864	-0.0429577	-0.254731	-0.444396	-0.444396	-0.237181	-0.444396	-0.341686
CTNNAL1	ENSMUSG00000038816	-0.24587	-0.816036	0.282604	-1.14593	-0.22482	0.496143	-0.620255	-0.851615	2.87827	0.592245	1.20491	-0.389607	0.214369	0.0527565	-0.349678	-1.31907	1.30147	-0.768542	0.560455	-0.8518
DAGLB	ENSMUSG00000039206	-0.697892	-0.777817	-1.20722	-0.167258	-1.12835	1.85814	-0.141223	0.461208	-0.348376	-0.738963	-0.0425836	2.47802	-0.415297	0.946154	-1.28338	0.991821	0.136309	0.764962	-0.10417	-0.5841
OLIG1	ENSMUSG00000046160	0.364687	-0.440515	-0.125917	-1.10258	-0.494806	-0.00250489	-0.649122	-0.674508	2.67544	-0.317569	1.38761	0.216062	-0.193542	-1.57019	-0.442485	-0.513384	0.53766	-0.820624	1.72269	0.443598
TENT5A	ENSMUSG00000032265	-0.410366	-1.00756	-0.923643	0.0336938	-0.487977	0.0986352	-0.387293	1.6067	-1.206	0.987703	-0.304553	1.53978	-0.306927	-1.08523	0.163339	2.32702	-0.640577	-0.208634	-0.868536	1.08042
ARHGAP21	ENSMUSG00000036591	-0.263762	-0.987386	-0.210529	-0.608223	-0.508814	-0.131052	1.1624	0.578325	-0.732203	-0.184197	1.95428	-1.46918	0.896142	-0.554129	-0.178365	-1.1702	2.54474	-0.192384	0.0834108	-0.0288716
GM15545	ENSMUSG00000087138	-0.398973	-0.398973	1.01256	-0.398973	-0.398973	-0.398973	-0.2528	-0.398973	-0.398973	-0.398973	0.305161	-0.398973	3.74988	-0.398973	1.16979	-0.398973	-0.398973	-0.398973	-0.398973	-0.398973
2900005J15RIK	ENSMUSG00000043833	-0.215953	-0.0232942	-0.522007	0.509768	-0.411527	0.531881	-0.207077	-0.522007	-0.522007	-0.522007	-0.522007	3.82711	-0.447518	-0.522007	-0.0918354	-0.522007	-0.522007	0.350807	-0.522007	0.875707
DDX6	ENSMUSG00000032097	-0.632103	-1.15426	-0.0212587	0.609754	0.0370821	-1.15	-0.138913	-0.256928	2.27517	-0.962647	0.216737	-1.16922	1.79681	-1.51267	-0.49794	-0.0795848	1.05606	0.779059	0.678558	0.126289
MAP4K3	ENSMUSG00000024242	-0.620637	0.0707611	0.251432	0.18758	0.183933	-0.551842	0.058991	-0.797407	-0.344481	0.0107532	-0.566869	2.81309	-1.12217	2.14271	-0.77038	1.19829	-0.674962	-0.279933	-0.767032	-0.42183
ZMYM2	ENSMUSG00000021945	-0.542307	0.692749	-0.220342	2.64414	-0.315388	0.775592	0.198957	-1.18076	0.857219	-0.211638	-1.44468	-0.63799	-0.666806	1.32401	-0.321375	0.553576	-1.14083	0.0113521	-1.13588	0.760401
UNC79	ENSMUSG00000021198	0.255832	0.0791905	-0.698823	0.196315	0.37359	-0.675413	0.71243	-1.24775	-0.540482	-0.555946	-0.615753	-1.11417	2.88855	-0.765021	0.609806	0.0270533	1.75121	0.022412	0.320645	-1.02367
DNAJC10	ENSMUSG00000027006	-0.224166	1.08416	-1.16055	0.142164	-0.723183	-0.795635	-0.662069	1.22394	-0.240485	-0.275184	-0.549089	0.0152097	-0.575773	2.16756	-0.624084	2.3869	0.657641	-0.490664	-0.387337	-0.969363
SPATA5	ENSMUSG00000027722	-0.329849	-0.5703	3.05103	0.575774	0.340932	-0.722726	-0.183699	-0.722726	1.76594	-0.722726	-0.722726	-0.164438	1.26937	-0.722726	-0.394033	-0.722726	0.001126	-0.43544	0.13267	-0.722726
LMO3	ENSMUSG00000030226	1.64086	-0.274367	0.217452	-0.944042	-0.614956	0.444895	0.392	0.167484	-0.932817	-0.634007	1.73909	-0.580575	1.14975	0.217314	0.0651664	-1.8705	-0.295294	-0.47865	1.80211	-1.21092
CTTNBP2NL	ENSMUSG00000062127	-0.348112	-0.373197	-0.668133	0.133007	0.394713	2.07713	-0.870969	1.8896	0.00117162	1.03545	0.444915	1.59564	-0.815809	0.104505	-1.15659	-0.862566	-0.875981	0.155548	-1.36588	-0.494445
GTF3A	ENSMUSG00000016503	-0.570935	-0.518161	0.00985483	0.272132	0.0403738	-0.703967	-0.621833	0.12912	-0.564488	-0.627892	-0.20281	-0.703967	3.08427	-0.393013	-0.516986	-0.343084	0.972539	-0.2954	2.17142	-0.617176
BRK1	ENSMUSG00000033940	1.16808	0.167193	0.332083	0.986741	0.0709814	1.83381	-0.782398	1.35805	-1.28165	-0.996611	-1.07089	1.4478	-1.73821	0.352031	-0.642032	-0.0300083	-1.02219	-0.419131	0.0778034	0.188542
STMN4	ENSMUSG00000022044	-0.194829	-1.16725	-0.418291	-0.116702	0.768231	-0.396447	0.443475	-0.363069	0.801646	0.562149	0.941013	-1.67788	-0.0472589	0.508799	2.83556	-1.04039	-1.08489	-0.873696	0.588819	-0.0689839
XRCC3	ENSMUSG00000021287	-0.397596	0.150299	-0.397596	0.224732	-0.397596	0.728063	-0.397596	3.88157	-0.397596	-0.397596	-0.397596	-0.397596	-0.397596	-0.397596	-0.397596	-0.397596	-0.397596	0.979271	-0.397596	-0.397596
CSNK1E	ENSMUSG00000022433	2.09197	1.16897	0.517598	-1.27285	-0.902889	-0.634049	0.754593	-1.0354	-1.23085	-0.737822	-0.210528	-0.331372	1.91362	-0.200338	0.888089	-0.376226	0.617183	-0.914505	0.417423	-0.522617
CHORDC1	ENSMUSG00000001774	-0.305433	-1.20525	0.404057	-1.38033	0.535167	-1.20812	0.106352	0.905977	2.93313	-0.171534	0.424942	0.570449	0.0846008	-1.11625	0.32239	-1.2448	-0.220949	-0.0548876	0.819084	-0.198587
RABGAP1L	ENSMUSG00000026721	-0.190757	-0.745975	0.0905909	1.04441	0.105949	1.6134	-1.29767	1.11004	-0.985376	0.909693	0.203065	0.0687779	1.15301	0.121279	-0.809645	1.15981	-1.71718	0.411251	-1.812	-0.432695
SH3GL3	ENSMUSG00000030638	0.554563	-0.524086	0.960939	-1.3532	0.454579	0.735145	0.456436	0.0694433	2.08514	-0.332585	0.79743	-1.50625	1.42874	-1.52557	-0.870831	-0.527967	-0.846073	0.482183	0.379461	-0.917505
CAR12	ENSMUSG00000032373	-0.877356	-0.93305	-0.0967677	3.47481	0.0330865	0.954511	-0.102803	0.254964	-0.257196	0.769391	0.0240653	-0.301729	-1.07551	0.414666	-0.585223	-0.0488925	-0.667948	-0.307983	-1.07673	0.405694
KCNB2	ENSMUSG00000092083	-1.15129	-0.379365	-0.19342	-0.860346	-0.241817	-0.861013	-0.256986	1.48335	-0.0993082	-0.970128	-0.897348	0.294364	-0.163766	1.42783	-0.215835	2.77954	-0.154599	1.05778	-0.883891	0.286247
N4BP3	ENSMUSG00000001053	0.0247139	0.0717542	-0.0961374	0.134912	-0.308134	-0.510064	-0.497328	-0.678137	-0.678137	3.50866	-0.678137	0.736785	-0.678137	-0.366987	-0.619334	1.50658	-0.678137	0.414008	-0.121667	-0.487075
CCDC136	ENSMUSG00000029769	0.807106	1.02047	2.08865	-0.650204	0.880475	-1.10901	0.409263	-1.48759	-0.501953	0.367965	0.860348	-2.32791	-0.327648	-0.387593	0.821177	-0.643546	0.433356	-0.148649	0.0664775	-0.171182
KCNH5	ENSMUSG00000034402	-0.5416	-0.172185	-0.5416	-0.5416	0.246079	-0.427755	0.0299378	-0.5416	-0.5416	-0.5416	1.66094	-0.5416	1.96896	-0.5416	-0.382278	-0.5416	2.96702	-0.0194053	-0.5416	-0.455322
FLT4	ENSMUSG00000020357	-0.414838	-0.414838	0.236347	-0.414838	-0.414838	-0.414838	-0.414838	-0.414838	-0.414838	-0.414838	-0.414838	-0.414838	3.41316	-0.414838	1.69053	-0.414838	-0.414838	-0.414838	1.29737	-0.414838
FAN1	ENSMUSG00000033458	-0.173954	1.18966	0.0329008	-0.524635	-0.524635	-0.524635	-0.452465	2.30901	-0.524635	-0.123554	-0.524635	2.96365	-0.524635	-0.524635	-0.524635	-0.524635	-0.524635	0.321587	-0.524635	-0.295847
SNAP29	ENSMUSG00000022765	-0.242674	-0.504072	0.296967	0.122304	-0.338379	-0.265353	0.232475	0.138862	-0.764243	0.40751	-0.665754	-0.0936673	-0.764243	3.98563	-0.39022	0.1341	-0.489683	-0.192157	-0.410292	-0.197114
RNF14	ENSMUSG00000060450	-0.911462	1.02248	-1.66649	0.926879	-1.1242	-0.604814	0.0332648	0.458056	-1.03559	-0.29046	-0.335722	2.66831	0.497252	-0.254164	-1.21993	0.581313	0.0424763	-0.229544	0.609839	0.832523
CCDC184	ENSMUSG00000029875	0.0687271	0.0449524	-0.433444	-0.394151	-0.546358	3.55619	-0.532014	0.751272	-0.442332	1.11169	-1.05114	-0.726799	0.205009	0.503491	-0.466495	0.0541854	-0.615518	-0.802194	-0.469544	0.18448
PGLS	ENSMUSG00000031807	2.28033	-0.877296	-0.0912013	-0.976522	1.45609	0.0675724	0.490224	-1.03171	0.388098	-0.464071	0.57538	-1.21089	0.227136	0.0606186	1.73996	-0.509053	-1.00242	0.6447	-1.15948	-0.607458
CAMK2N2	ENSMUSG00000051146	-0.470135	1.15381	-1.25393	1.57628	0.523959	1.81117	-0.115762	-0.511054	-1.02723	-0.480235	-1.25693	-1.47877	-0.540107	1.50301	-0.666792	0.262501	0.0426991	1.18653	-0.103855	-0.155151
WFS1	ENSMUSG00000039474	-0.475702	0.792417	-0.536825	0.824467	0.085064	1.36354	-1.1716	0.179182	-1.40888	0.141826	0.404387	2.31044	-0.343983	-1.45954	0.273333	1.40463	-1.12305	-0.519129	-0.756708	0.0161262
NRG1	ENSMUSG00000062991	0.598351	-0.696166	0.215802	-0.529981	-0.138079	-0.8541	-0.732282	-1.00772	1.37782	-0.471961	-0.264692	1.19847	-0.0304823	-1.00772	-0.362752	-0.826186	1.83301	-0.714118	2.48912	-0.0763275
ITIH3	ENSMUSG00000006522	-1.23822	1.94527	0.0738351	0.398325	-0.98287	1.12991	0.21754	-0.666636	-1.23822	-0.294351	-0.490207	2.31343	-0.89389	-0.186038	-0.0546102	-0.278761	-1.23822	0.830789	-0.00612109	0.65903
MIER3	ENSMUSG00000032727	-0.886371	0.967134	-0.31002	1.18158	-0.0474045	0.704976	-0.609557	0.461929	-1.50383	-0.364776	-0.692256	-0.660245	1.46965	-0.766884	-0.521983	1.42552	-1.62637	0.939638	-0.689451	1.52872
HSPA12A	ENSMUSG00000025092	-0.314473	1.57462	-0.655794	-0.782031	-1.22532	1.58834	-0.175029	0.573117	-0.477647	1.25302	0.0553104	1.85223	-0.732028	0.987039	-0.947545	0.376242	-0.00244048	-0.891957	-0.636171	-1.41948
TSTD1	ENSMUSG00000103711	-0.443301	-0.443301	-0.443301	-0.302432	-0.443301	-0.34138	-0.443301	0.489453	-0.443301	4.02521	-0.372878	-0.140468	-0.356855	-0.443301	0.198555	-0.282714	-0.443301	0.413781	-0.190214	0.406355
SCNM1	ENSMUSG00000092607	-0.75031	1.1658	-0.0786016	-0.945298	-0.2151	0.161608	0.0570285	0.720885	-0.771967	-0.25837	-1.08939	1.93929	-0.735701	-1.08939	-0.35992	2.35998	-0.928742	1.24838	-0.341541	-0.0886439
FAM107A	ENSMUSG00000021750	-0.180604	-1.09908	-0.87361	-1.08549	0.0367929	-0.0829988	-0.0778993	-0.0105776	-0.77795	0.578038	1.65764	-0.656076	0.81377	-0.256824	1.24633	-1.70783	2.4751	-0.35557	0.471281	-0.114439
PRAF2	ENSMUSG00000031149	0.718728	-0.526941	0.772249	-0.806474	1.38189	-0.592504	0.526509	-0.61023	-0.166153	-0.628177	-0.694191	-0.150123	2.74608	0.905737	-0.160318	-1.17026	0.87789	-0.75731	-1.39574	-0.270653
MLLT11	ENSMUSG00000053192	0.264596	0.134356	0.311626	-0.114129	-1.62604	0.213743	-0.870632	-0.379014	-1.21397	2.51519	-0.0273658	-0.175519	-0.248671	1.7059	-0.746692	1.49884	-0.984635	0.0895217	0.358054	-0.705161
RPS10	ENSMUSG00000052146	-1.07726	0.506962	-0.816162	-0.533926	-0.442424	0.793349	-1.19665	0.573834	0.490431	1.116	1.36882	-0.799159	-1.52598	1.61702	-1.31535	1.80757	-0.0695206	-0.26458	-0.160165	-0.0728109
ANO3	ENSMUSG00000074968	0.80845	-0.854952	-0.994939	-0.0530533	-0.719742	2.3278	-0.473978	1.19452	0.0180106	0.0480562	-0.452789	1.47011	-1.60445	1.60907	-0.418804	-0.650876	-0.474532	-0.707877	-0.330444	0.260424
SDHB	ENSMUSG00000009863	0.598122	-1.04623	1.31284	-0.0145429	-0.0645795	-0.912928	-0.291287	-0.129783	2.30005	-0.303429	2.33918	0.177203	-0.959015	-1.036	0.240957	-0.498579	0.178154	-1.16115	-0.528423	-0.200562
USP51	ENSMUSG00000067215	-0.336396	-0.491264	-0.491264	-0.0305932	-0.491264	-0.491264	-0.491264	1.54226	-0.491264	-0.491264	-0.491264	-0.271192	-0.491264	3.45778	-0.0248208	-0.491264	-0.491264	1.20742	-0.491264	0.350718
GFPT1	ENSMUSG00000029992	-0.562684	-0.591291	-0.276659	-0.0407972	-0.600923	1.02784	-0.52483	1.67741	0.187752	-0.472311	-0.563078	2.41855	1.32234	1.19711	-0.678659	-0.628153	-1.05557	-0.68892	-1.29483	0.147709
SSH1	ENSMUSG00000042121	-0.217333	1.18114	0.0457087	-0.228569	-1.08635	0.471536	-0.0182276	-0.203997	-1.39075	-0.595719	-1.54419	2.17134	-1.25924	2.0631	-0.564699	-0.000312653	0.310871	0.596059	0.0315816	0.238042
NAA40	ENSMUSG00000024764	-0.851504	-0.0796232	-0.892397	-0.77245	0.19352	1.28697	-0.0169308	0.414136	-0.12587	0.759311	-0.61235	0.289793	-0.97265	-0.157461	-0.405066	3.40921	-0.794087	0.046093	0.0344577	-0.753103
CEPT1	ENSMUSG00000040774	-0.229686	0.201619	-0.25127	-0.00336553	-0.417029	-0.615938	0.0645011	-0.80381	3.8117	-0.693647	0.227796	-0.388384	-0.581694	0.436564	-0.119234	-0.659651	1.00332	-0.605399	-0.139895	-0.236496
SEPTIN3	ENSMUSG00000022456	0.577957	0.765314	-0.497633	0.295181	0.19686	-0.564469	-0.155816	1.84418	-1.8964	0.35071	-0.972056	1.5444	0.935065	1.19308	0.016361	0.0251102	-1.35456	-0.313543	-1.58735	-0.402388
IL13RA1	ENSMUSG00000017057	-0.238094	-0.527345	2.05943	-0.527345	-0.00527339	-0.527345	-0.229706	-0.527345	-0.527345	-0.527345	3.34384	-0.527345	-0.527345	-0.527345	0.489041	-0.527345	-0.367467	-0.368712	0.331441	0.25895
1810058I24RIK	ENSMUSG00000073155	0.0996716	-0.576195	-0.183845	-1.03322	-0.763091	-1.27119	0.0629159	-0.165322	0.800037	0.021715	1.10869	1.19183	-0.420607	-0.586528	-0.424439	-0.540507	2.38657	-0.508091	1.94493	-1.14333
GPAT3	ENSMUSG00000029314	0.0319345	0.030969	0.437021	-0.378349	-0.378349	-0.378349	-0.378349	-0.378349	4.07695	-0.378349	-0.378349	-0.378349	-0.378349	-0.316075	-0.260661	-0.312099	-0.313555	-0.378349	0.596154	-0.187154
NSMCE2	ENSMUSG00000059586	-0.196525	-0.530517	0.134127	-0.357079	-0.126882	0.00771131	-0.442509	-0.530003	3.05639	0.0414889	2.42157	-0.923213	-0.923213	-0.509596	-0.50632	-0.424514	0.39654	-0.296942	0.124732	-0.415249
FAM185A	ENSMUSG00000047221	-0.0495611	-0.799907	0.753602	-0.647941	-0.275735	-0.785219	0.141441	-0.150937	3.40143	-0.863028	-0.379161	-0.708901	0.918852	-0.863028	0.607006	-0.43394	-0.143621	-0.327674	-0.4766	1.08293
USP34	ENSMUSG00000056342	0.545126	-1.02959	-0.0731302	-0.265356	-0.354928	-1.32675	-0.870189	-0.955486	-0.0971388	-0.858132	-0.0377521	0.463754	1.8379	-1.02497	-0.354337	0.801942	1.56927	0.288899	2.24699	-0.506128
BRIX1	ENSMUSG00000022247	-0.218758	-0.534868	-0.132059	-0.738724	0.514253	0.248176	-0.481848	-0.889983	2.10897	-0.322937	0.319891	-0.889983	2.89716	-0.468572	0.028945	-0.889983	-0.856255	0.649421	0.414436	-0.757282
TXNDC9	ENSMUSG00000058407	-0.804014	1.03735	-0.790711	-0.874932	-0.821593	2.23248	-0.665076	0.206792	-0.830115	-0.994717	-0.670749	0.259186	0.97216	0.997046	-0.509792	2.09315	-0.0691687	-0.920306	-0.150665	0.303675
GON7	ENSMUSG00000091931	-0.242768	-0.195087	2.2122	-0.533647	0.122615	-0.533647	-0.458818	-0.533647	-0.533647	-0.533647	-0.533647	-0.533647	3.27163	-0.533647	-0.460639	-0.533647	0.511411	-0.134831	0.157247	0.0198565
MEX3B	ENSMUSG00000057706	-1.11316	0.548445	-0.490353	1.28448	0.10455	2.45173	-0.489379	0.096689	-0.0678408	0.100639	-0.11851	0.136096	-1.42755	-0.826294	-1.17504	2.09051	-0.384909	-0.0826722	0.140599	-0.77803
LINS1	ENSMUSG00000053091	-0.261401	-0.418379	0.814786	-0.460923	1.25428	0.00255442	-0.502466	-0.705624	2.91689	-0.705624	2.03457	-0.354928	-0.705624	-0.705624	-0.110983	-0.705624	-0.705624	0.0523182	-0.295301	-0.437276
GAS5	ENSMUSG00000053332	-0.318538	-0.262207	-0.290795	-1.33962	-0.427645	1.04223	0.0426656	-0.520866	1.31632	-1.31627	1.67152	0.708094	-0.23697	0.554062	-0.0973854	-0.783775	2.0253	-1.59123	0.623788	-0.79867
MTMR1	ENSMUSG00000015214	2.30038	-1.00676	1.07604	0.147867	0.212279	0.12937	-0.527456	-0.112854	2.59496	-0.47402	-1.00676	-0.808186	0.523709	-1.00676	-0.0714834	-0.690861	-0.285871	-0.54694	0.154912	-0.601572
MBTD1	ENSMUSG00000059474	-0.977452	0.426343	-0.0316758	-0.0143055	-0.376319	-0.744517	0.207998	-0.648991	-1.07962	1.83521	0.162371	1.49335	-1.08175	0.952061	-0.860358	-1.36675	0.0698301	2.0596	-0.712233	0.687209
PROSER1	ENSMUSG00000049504	0.542516	0.631335	-0.45795	-0.498905	0.702905	-0.673686	-0.35201	-0.165119	1.84563	-0.561386	1.19962	-1.13106	-0.258219	-1.08872	-0.530989	-0.590582	2.74529	-0.038398	-0.752481	-0.567798
CDR2L	ENSMUSG00000050910	-0.389676	-0.425324	-0.558253	0.0217274	-0.0490413	0.31387	-0.249686	-0.0480272	-0.765994	-0.227991	-0.724542	3.92798	0.0990281	0.96659	-0.262252	-0.482422	-0.349988	-0.169776	-0.269423	-0.356804
FXN	ENSMUSG00000059363	-0.497638	-0.305104	-0.278478	-0.278948	-0.497638	-0.418525	1.43147	-0.497638	-0.497638	0.0541714	2.61817	-0.497638	-0.497638	-0.497638	-0.0547781	-0.497638	-0.497638	-0.437158	2.64556	-0.497638
IZUMO4	ENSMUSG00000055862	0.676607	-0.233119	-0.440559	-0.809809	0.121733	-0.750568	0.209872	-0.642992	3.03221	0.193689	-0.68701	-0.105731	2.25521	-0.590465	0.185056	-0.669799	-0.535946	-0.266348	-0.760774	-0.181265
SLC5A3	ENSMUSG00000089774	1.10162	-1.09896	0.144261	1.14483	1.29489	-1.58656	1.27423	-0.596392	0.790702	-1.03658	1.86256	-0.70088	-0.545542	-0.534694	-0.145851	-1.37874	-0.62428	0.660881	-0.21447	0.188959
KDM6A	ENSMUSG00000037369	0.444076	-0.596005	0.298947	-0.423506	0.190672	-0.368405	-0.607307	-1.05596	-0.880692	-1.33174	0.720875	0.0413121	3.1331	-0.238928	0.505317	-0.133897	-0.57745	-0.996216	1.26991	0.605902
KCNC2	ENSMUSG00000035681	0.427675	1.29014	-0.509325	-0.750004	0.000934884	0.152435	-0.415297	0.937544	-0.372017	2.66236	-0.898269	-0.422578	-0.182001	0.216725	-0.101176	-0.872023	-1.33231	0.23233	-1.50941	1.44426
ZDBF2	ENSMUSG00000027520	-0.388406	-0.788631	0.309758	0.881966	0.152456	1.84398	-0.995248	1.49397	-0.740869	0.877496	-0.825849	-0.0859057	-1.35354	-0.265999	-0.361937	-1.44519	-0.187593	0.0846496	-0.311604	2.10649
MATN4	ENSMUSG00000016995	-0.598829	0.625224	-0.206408	-1.48092	0.215503	-0.830598	0.12902	-0.630047	-0.0498867	-0.718464	0.783898	-0.324622	3.21045	0.0123479	0.692447	-1.15824	0.295914	0.413653	0.573678	-0.954114
MAP7	ENSMUSG00000019996	-1.37065	-0.634917	-1.29522	0.848762	-0.45306	1.65285	0.885318	-0.281402	-1.02839	-0.0850578	-1.21619	0.8357	0.710581	-0.173676	-0.5415	2.07174	0.369017	-0.283341	-0.990367	0.979804
CTBS	ENSMUSG00000028189	-0.232631	-0.350018	-0.0584091	-0.350018	-0.350018	0.997376	-0.289623	4.03696	-0.273096	-0.350018	-0.350018	-0.350018	-0.350018	-0.350018	-0.350018	0.114378	-0.350018	-0.350018	-0.350018	-0.0947361
RPS28	ENSMUSG00000067288	0.389175	0.661402	-0.532808	1.0144	-1.33804	1.57855	-0.683256	-0.181764	0.739924	-1.24608	-0.0719878	0.839429	0.518598	0.362023	-1.41158	1.3756	-0.979379	-0.284283	-1.7714	1.02147
DLX1AS	ENSMUSG00000084946	-0.379684	-0.379684	1.91672	-0.379684	-0.379684	-0.379684	0.214832	-0.379684	-0.379684	-0.379684	3.62973	-0.174431	-0.379684	-0.379684	-0.234672	-0.379684	-0.379684	-0.379684	-0.03661	-0.379684
ALG2	ENSMUSG00000039740	0.240013	-0.0809461	1.43565	0.0601057	-0.423818	0.608209	-0.205803	-0.209308	-0.0271137	-1.20514	1.46547	-0.821475	-0.831018	-1.13375	-0.223471	-0.686704	2.62508	-1.0877	1.04534	-0.543629
UBE2F	ENSMUSG00000034343	-0.562759	-0.0543331	0.504701	0.601166	-0.449277	3.61454	-0.750365	0.499924	-0.121975	-0.451374	-0.602291	0.214357	-0.696357	0.162006	0.353861	0.672645	-0.972568	-0.49419	-0.710202	-0.757514
1700086O06RIK	ENSMUSG00000097080	1.45583	-0.245154	0.206981	-0.534767	0.812552	-0.534767	2.28168	-0.534767	-0.534767	-0.534767	2.67204	-0.534767	-0.231964	-0.534767	-0.534767	-0.534767	-0.534767	-0.534767	-0.534767	-0.534767
PRRC2C	ENSMUSG00000040225	0.699218	-0.729913	1.25408	-0.152909	-0.36666	-1.2207	-0.442303	-0.889843	-0.768621	-1.47648	1.37787	-1.77361	0.371063	-0.498552	1.01806	1.54351	1.09985	0.83347	0.406429	-0.283946
ZFP758	ENSMUSG00000044501	0.40096	-0.217431	1.06389	-0.609439	-0.15352	-0.609439	0.661306	-0.609439	2.92178	-0.529188	-0.609439	-0.609439	-0.609439	-0.609439	-0.609439	-0.609439	2.12091	0.190972	-0.609439	-0.365293
COX5B	ENSMUSG00000061518	-0.459371	1.83183	-1.21016	1.37779	-0.935468	1.55439	-0.63883	-1.0162	1.76201	0.159724	0.0322389	0.781146	-0.313071	-0.122792	-1.41509	0.460363	-1.00319	-0.223546	-0.210916	-0.410868
ERGIC3	ENSMUSG00000005881	0.60382	-0.785938	0.115614	-1.21641	-0.856634	-0.048843	0.281854	-1.24008	0.144838	0.23794	1.23306	-0.508141	2.55999	-0.010114	0.821547	-1.98981	-0.491546	0.62462	0.685134	-0.160906
NSUN3	ENSMUSG00000050312	-0.431259	-0.431259	1.48779	-0.431259	1.8479	-0.431259	3.23758	-0.431259	-0.431259	-0.431259	-0.431259	-0.431259	-0.431259	-0.431259	0.165332	-0.431259	-0.431259	-0.431259	-0.431259	-0.269722
ARF6	ENSMUSG00000044147	-0.261003	0.520723	1.17129	-0.56753	0.69088	-1.24954	-0.0873078	-1.26368	0.985098	-0.583418	1.96921	-1.29059	-0.178201	-0.499412	0.955901	-1.82939	-0.14413	0.03124	0.277437	1.35242
ZBBX	ENSMUSG00000034151	-0.477112	0.992087	-0.477112	2.02608	-0.477112	2.84323	-0.477112	-0.477112	-0.477112	-0.477112	-0.477112	-0.477112	-0.477112	1.5346	-0.477112	-0.239315	-0.477112	-0.477112	-0.477112	-0.477112
ASXL2	ENSMUSG00000037486	0.205205	0.0180147	-1.33448	-1.19011	-0.08402	1.84957	-0.422853	0.110327	0.221918	1.45546	-0.225133	1.09795	-0.849668	1.86087	0.0370674	0.820568	-1.3986	-0.790126	-1.09277	-0.289208
MRPS18A	ENSMUSG00000023967	1.90639	0.300047	-0.456862	-1.05258	-0.660454	-0.444882	-0.609637	-0.438479	1.32013	-0.716247	0.319163	0.713513	-0.297388	-1.57173	1.9577	-0.345817	1.28097	-1.07947	0.471368	-0.595746
RFX4	ENSMUSG00000020037	0.305483	-0.887187	-0.0406757	0.126445	-0.37465	-0.887187	0.281629	-0.657729	2.83445	-0.481211	0.858223	-0.322249	-0.887187	-0.404452	-0.317002	-0.887187	-0.00821772	0.358705	2.21543	-0.825432
CNNM1	ENSMUSG00000025189	-0.289336	0.563073	-0.281848	-0.445491	-0.0114091	-0.0170796	0.090354	-0.436035	-0.746361	-0.742147	-0.641404	0.984558	-0.284494	0.327394	0.113431	3.69575	-1.08906	-0.288636	-0.686222	0.184967
PTN	ENSMUSG00000029838	-0.215405	0.478281	1.06873	1.03612	-1.71585	1.24375	-0.0188605	-0.0883719	-0.970794	1.40469	-1.5378	-0.579193	-1.49632	-0.919742	0.139995	1.04183	-0.803363	0.221933	0.702249	1.00812
PCM1	ENSMUSG00000031592	-0.735711	-0.876185	1.83828	0.636942	0.227109	-0.703332	0.299926	-0.876094	-0.882969	-1.31947	1.12863	-1.59671	0.611462	1.4758	0.988838	-0.773777	1.29585	0.0448996	-0.247208	-0.536279
SIN3B	ENSMUSG00000031622	-0.558842	-0.761129	-0.326805	-0.572849	-0.769146	0.860696	-0.09231	-1.06263	1.80299	1.12109	1.25496	-0.902833	1.38402	-1.06055	1.32623	-1.14022	0.0952571	0.0772819	0.653215	-1.32843
DPH2	ENSMUSG00000028540	-0.524197	0.856369	0.0651133	1.23994	-0.524197	-0.354014	-0.524197	-0.404392	-0.524197	-0.0154706	-0.524197	-0.524197	-0.524197	3.50855	-0.166949	-0.524197	-0.524197	1.03702	-0.524197	-0.524197
FOXP4	ENSMUSG00000023991	1.43985	0.0839843	-0.683091	-0.724177	0.445396	-0.498038	1.02739	-1.23722	1.31351	0.298977	-0.605395	0.68661	0.00373662	-0.891163	0.44761	-1.26798	-0.828068	-0.349891	2.39205	-1.05409
RBMXL1	ENSMUSG00000037070	0.046526	-0.544571	1.1196	-0.544571	0.255585	-0.403223	-0.544571	-0.544571	-0.0281179	-0.544571	-0.153908	0.0154049	3.77138	-0.544571	-0.445665	-0.544571	-0.544571	-0.544571	0.625405	0.0981593
CACNA1A	ENSMUSG00000034656	-0.848819	0.934192	-0.388206	-0.021665	0.46032	0.103196	0.311563	1.08147	-1.38967	-0.562537	-1.02084	0.310693	-1.8657	0.238763	1.27388	2.44197	-1.10619	-0.0459498	-0.0676709	0.161182
ALKBH4	ENSMUSG00000039754	-0.183348	-0.373948	0.743039	-0.391844	0.723097	-0.0479472	3.8848	-0.389921	-0.494773	-0.494773	-0.494773	-0.494773	-0.494773	-0.494773	-0.0778962	-0.494773	-0.380017	-0.0393213	0.491489	-0.494773
CYB561	ENSMUSG00000019590	-0.313975	0.178349	-0.630072	-1.17099	-0.264069	-0.1789	-0.786372	-0.616073	0.997954	-1.1089	1.96033	-0.044197	2.01822	-1.03892	-1.06316	-0.513321	1.55478	-0.0307427	0.98075	0.0693157
MOG	ENSMUSG00000076439	0.598352	-0.605592	0.285619	1.44297	-1.08516	-0.18914	-1.28351	1.68285	0.392605	0.664466	-0.820636	0.180964	0.31944	0.707174	-1.50363	1.97835	-1.12313	-0.204781	-0.762615	-0.67459
ATG12	ENSMUSG00000032905	-0.864092	0.64918	-0.101021	-0.458542	0.154332	0.256846	0.227421	-0.195767	-1.59185	0.728038	-0.791285	-0.748281	0.517437	0.324062	-0.270139	3.24823	-0.413686	0.286223	-1.33696	0.379862
THBS3	ENSMUSG00000028047	-0.192319	-0.631162	0.210154	-0.661389	-0.413275	-0.667529	0.00675469	0.286427	-0.835249	-0.835249	0.961003	-0.835249	2.64999	-0.835249	-0.659211	0.0235941	2.39537	-0.130048	0.553009	-0.390373
DDC	ENSMUSG00000020182	-0.419104	0.0745851	-0.507352	0.532501	-0.282641	-0.574936	-0.502719	-0.593501	-0.523081	-0.512672	1.26895	-0.575537	-0.637649	-0.591209	0.4594	-0.588244	3.27617	-0.397936	1.54252	-0.447541
ACTN4	ENSMUSG00000054808	-0.805435	0.198818	-1.02331	-1.05645	-0.845641	0.253822	-0.715745	1.22366	-0.941725	-0.136333	-0.0345619	0.538019	-1.61605	0.60578	-0.442418	1.47596	2.35778	0.507674	-0.438831	0.894985
TXNDC12	ENSMUSG00000028567	-0.696727	-0.0937577	-0.110471	0.306324	-0.362361	-0.0548494	1.69294	-0.61067	-0.615245	-0.660481	-0.488372	-0.421449	0.245533	-0.781089	-0.145874	-0.781089	3.27566	-0.364693	1.17257	-0.505897
PNN	ENSMUSG00000020994	-0.615531	-0.582001	-0.286448	-0.0926286	-1.25607	1.97	-0.912956	1.78916	-0.409346	-0.399225	0.630592	1.64197	-0.57956	0.964995	-0.0331274	1.07605	-0.744013	-0.710963	-0.117083	-1.33382
ARFIP1	ENSMUSG00000074513	-0.256618	1.88227	0.164552	0.109546	-0.260518	-0.560809	-0.625824	-0.143362	-0.790692	-0.790692	-0.52596	-0.335333	-0.790692	2.10325	-0.308124	2.58987	-0.200292	0.146591	-0.790692	-0.616474
ARCN1	ENSMUSG00000032096	-1.17588	-0.765504	0.172289	-0.109205	-0.90421	-0.190696	-0.794334	-0.462854	-0.296706	0.851256	-1.56325	2.2732	0.222909	1.69136	0.159152	1.41046	-1.24925	0.392058	0.460925	-0.121716
GRK6	ENSMUSG00000074886	0.960074	0.308984	-0.32711	-0.592529	1.66998	0.896889	0.817813	-1.23434	1.45868	-1.88295	0.760391	-0.194005	-0.231294	-1.33775	0.264307	-1.54776	0.82849	-0.497064	-0.377204	0.256397
TMEM19	ENSMUSG00000069520	0.632744	-0.527793	0.61558	-0.710138	-1.1762	0.310268	-0.218183	1.04415	-1.45412	0.845497	-1.65302	0.354946	-1.49865	2.11538	-0.740739	1.14711	-0.0800386	0.530184	-0.0445777	0.507591
PRPS1	ENSMUSG00000031432	0.352985	-0.942019	-0.562721	1.05211	0.0329559	-1.76819	0.531554	-0.144621	2.37929	-0.786386	1.11985	0.34322	0.428634	0.0219343	-0.325786	-1.84442	0.820274	-0.0455946	0.337461	-1.00054
MAGEH1	ENSMUSG00000047238	1.2152	-1.00097	0.821776	-0.505543	0.0637004	-1.5779	0.497807	-0.769842	1.54032	1.93199	0.691157	0.251001	-0.798212	-1.36353	0.308809	-1.40963	0.323802	-0.745526	0.603928	-0.0783331
MNS1	ENSMUSG00000032221	1.17588	-0.856465	-0.678276	-0.0859711	2.00257	-0.856465	-0.548923	1.01518	0.318632	-0.856465	1.09908	-0.771523	2.05321	-0.856465	-0.496396	-0.856465	-0.45999	-0.331949	0.84726	-0.856465
SARDH	ENSMUSG00000009614	3.6389	-0.354448	-0.453686	-0.453686	-0.453686	-0.453686	-0.453686	-0.453686	-0.453686	-0.453686	1.65947	-0.453686	0.0651056	-0.453686	0.231111	-0.453686	-0.453686	0.107437	0.45763	-0.360976
SANBR	ENSMUSG00000042208	1.02484	-0.307608	0.498607	-1.72028	-0.0114521	-0.456499	0.132306	-0.140404	0.607436	-1.51313	1.33239	-1.03601	2.08566	-0.719695	0.0168596	-1.16288	-0.812689	1.0661	0.202235	0.914222
SMG1	ENSMUSG00000030655	0.42567	-0.441553	0.575773	-0.691709	0.620514	-0.380819	-0.434541	-1.97037	2.60431	-1.0525	-0.896383	-0.0381086	-0.103302	-0.776633	0.524728	-0.296693	-0.238261	0.984972	1.58534	-0.000440495
ATL2	ENSMUSG00000059811	-0.658348	-0.114056	0.523287	0.518681	-0.632418	0.570149	-0.493762	1.36353	-1.62123	0.752193	-0.107083	-1.19659	-0.89393	1.69482	-0.487867	2.43198	-0.40998	-0.565087	-0.280555	-0.393723
RPH3AL	ENSMUSG00000020847	-0.435399	-0.435399	-0.435399	3.14441	-0.254388	-0.435399	-0.435399	-0.435399	-0.435399	1.85863	-0.435399	-0.435399	-0.435399	1.69567	-0.133344	-0.435399	-0.435399	-0.215395	-0.435399	-0.435399
IPO4	ENSMUSG00000002319	1.26941	-1.1333	1.75811	-1.12006	0.854073	0.226837	-0.185817	-0.627057	-0.388773	-0.607972	1.27731	0.837324	-1.35492	-0.606109	0.0160232	-1.11197	1.96206	-0.233562	-0.473989	-0.35762
L1CAM	ENSMUSG00000031391	-0.539911	-0.06508	-0.808384	-0.776394	1.3189	-0.663876	-0.737999	-1.99405	1.26	-1.29852	0.853864	1.08172	0.281324	-1.07908	0.808369	0.39339	1.63663	-0.00146256	0.793349	-0.462787
SLC6A20A	ENSMUSG00000036814	-0.264746	-0.787367	-0.36677	0.31127	-0.779663	-0.500253	-0.478017	2.21466	-1.01524	-0.0355951	1.37855	-0.134242	-1.01524	2.00094	-0.720407	1.56653	-0.97917	-0.0846838	-0.395216	0.0846556
NDUFB9	ENSMUSG00000022354	-1.18947	0.452232	-0.652676	0.312844	-0.248896	-0.629471	-0.469148	-0.701413	-1.11755	1.62984	-0.193882	1.25193	-0.580287	2.44475	0.599729	0.150851	-1.01959	-0.81173	-0.475422	1.24735
RBFOX2	ENSMUSG00000033565	-1.00164	-0.492132	1.99896	-1.20047	0.221651	-0.699971	0.823336	-0.632166	0.953414	-0.607034	-0.406313	0.286071	0.84884	1.8348	-0.443379	-1.80581	0.666428	-0.698117	0.741572	-0.388034
TDRD5	ENSMUSG00000060985	2.60526	-0.51012	1.0377	-0.51012	1.3642	-0.51012	0.0241671	-0.51012	-0.51012	-0.51012	-0.51012	-0.51012	-0.51012	-0.51012	-0.249478	-0.51012	2.35983	-0.51012	-0.51012	-0.51012
TGFB1I1	ENSMUSG00000030782	-0.219113	-0.722052	0.643943	-0.0903898	-0.631276	-0.289089	-0.515042	-0.65432	-0.722052	-0.194765	-0.422893	-0.245592	2.54218	-0.722052	-0.284447	-0.722052	2.7621	0.0134842	0.830902	-0.357471
RPL9	ENSMUSG00000047215	-1.25467	1.48672	-0.637817	0.189819	-1.24325	1.97528	-1.05307	0.298191	0.330616	0.0201643	0.493541	-0.0511636	0.425235	1.9107	-1.70138	-0.413041	0.443433	-0.736857	-0.337564	-0.144885
SEMA3E	ENSMUSG00000063531	0.411718	-0.687466	-0.939652	-0.708595	0.327874	-1.52463	-0.138669	-1.3133	2.67596	-1.18981	0.0535456	-0.586611	0.846267	0.869555	0.0345883	-0.406618	1.04967	-0.073922	0.274385	1.0257
KCNQ3	ENSMUSG00000056258	-1.07191	0.201373	-1.90887	1.72046	-0.409271	0.955606	0.555386	1.50341	-0.484385	0.551284	0.536933	0.96102	0.046217	-1.17959	-1.29511	0.66534	-0.346976	-1.2653	-0.386012	0.650387
ZDHHC13	ENSMUSG00000030471	0.549728	-0.312449	-0.364207	-0.666285	-0.0627179	-0.317344	-0.290902	-0.604874	2.4414	-0.666285	-0.485458	-0.666285	2.14534	-0.666285	-0.666285	0.570746	-0.666285	-0.466217	1.86095	-0.666285
CSTPP1	ENSMUSG00000040591	-0.572894	1.02325	-0.644446	1.1393	-0.932782	0.346291	-0.491842	-0.555698	-0.64213	-1.97802	-0.678525	1.66692	-1.09404	2.0334	-0.382091	0.478843	0.519424	0.89972	-0.14309	0.0084138
FAM107B	ENSMUSG00000026655	-0.352544	-0.615101	-0.722854	-0.35568	0.530347	-0.457198	0.896601	-0.722854	-0.480194	-0.590501	1.66338	-0.32819	2.99493	-0.722854	-0.722854	-0.722854	1.11928	-0.722854	-0.173131	0.485115
MTOR	ENSMUSG00000028991	-0.211997	-0.44599	0.601611	0.129693	-0.552052	0.259831	-0.0348707	-0.60618	3.24786	-0.588931	-0.618963	-0.123861	1.54503	-0.620447	0.100203	-1.27055	-0.775621	-0.00338016	0.804096	-0.835472
ZSWIM4	ENSMUSG00000035671	-0.532995	-0.854912	-0.854912	0.209059	-0.177043	-0.854912	0.0284284	0.770852	-0.854912	2.05987	-0.748533	0.0599929	0.189758	1.19726	-0.747182	2.54119	-0.854912	-0.266418	-0.854912	0.545237
MYL4	ENSMUSG00000061086	1.75261	-0.124957	-0.554627	-0.0970877	-0.0549061	-0.554627	-0.554627	-0.554627	0.0501358	-0.554627	3.19658	-0.554627	-0.554627	-0.554627	0.00130008	-0.554627	-0.554627	-0.250943	1.52782	-0.454276
NEFL	ENSMUSG00000022055	0.789363	-0.176274	-0.114775	0.702968	0.979213	0.148778	-0.773652	-1.32942	1.25059	-0.147971	-0.350065	1.15437	0.900512	-1.94291	1.62643	-0.981417	-0.566021	-0.941713	0.891769	-1.11978
ZFP282	ENSMUSG00000025821	0.470234	0.0541727	0.434648	0.107153	-0.522161	-0.592865	0.00355834	-0.45349	-0.866944	-0.866944	-0.62346	-0.828165	2.85249	-0.577002	-0.127217	-0.342569	2.48164	0.15076	-0.153951	-0.599886
EGLN2	ENSMUSG00000058709	1.92155	0.0714815	-0.82077	1.43528	-1.22904	-0.355572	-0.780123	0.632787	-1.1923	0.48069	-2.05289	0.181089	-1.13439	1.37794	-0.178908	0.275492	-0.00942368	0.370305	0.296563	0.710235
LSM14A	ENSMUSG00000066568	1.47201	-0.610204	0.637334	-0.413159	-0.12622	-0.0779779	-0.819199	-1.30758	1.13109	-1.50741	1.56136	-0.63402	1.71782	-0.388127	-0.309646	-0.109972	1.28136	-0.0586677	-1.49389	0.0550971
RFX3	ENSMUSG00000040929	-0.344777	-0.470582	-0.592339	-0.939901	-0.638392	-0.730018	-0.667771	-0.474035	3.14364	0.0222554	1.28757	-0.406348	1.56331	-0.153007	-0.172478	0.616032	0.433567	-0.809059	-0.0454489	-0.622219
ATP8B5	ENSMUSG00000028457	-0.338418	-0.338418	-0.338418	-0.338418	-0.227727	-0.338418	0.292645	-0.338418	3.84108	-0.338418	-0.338418	-0.338418	-0.338418	-0.338418	1.5087	-0.338418	-0.338418	-0.338418	-0.338418	-0.338418
FBRS	ENSMUSG00000042423	1.64664	-0.485594	0.973912	0.037075	-0.597362	-1.36066	1.00857	-0.553817	-0.560082	-1.36066	2.50576	-0.425842	0.240449	-0.511942	0.196114	-0.670197	-0.893156	0.700948	0.704091	-0.594255
TPPP	ENSMUSG00000021573	0.00127184	-0.544193	0.85455	0.478461	2.22698	-1.23374	-0.476592	0.414567	-0.817106	-1.72573	-0.326265	-0.318089	2.15434	-1.25476	0.577809	-0.408035	0.174994	-0.297083	0.115495	0.403119
PCDHB16	ENSMUSG00000047910	-0.75657	-0.903069	-0.903069	0.259	-0.506443	0.77848	-0.601574	1.90839	-0.903069	-0.903069	-0.903069	-0.278532	-0.54651	1.743	-0.461833	2.07756	0.716428	0.382439	-0.729087	0.530596
C630043F03RIK	ENSMUSG00000084910	0.117692	-0.140579	0.0114621	-0.500122	-0.500122	-0.500122	1.19516	-0.500122	-0.500122	-0.0584933	-0.500122	-0.500122	3.63498	-0.500122	-0.189993	-0.500122	1.20731	-0.500122	-0.500122	-0.276195
TNRC18	ENSMUSG00000039477	-0.99202	0.548518	-0.122317	-1.17815	0.623811	-0.762145	0.472009	-1.41836	2.29477	-0.126333	2.31159	-0.796038	-0.265318	-0.478122	0.650577	-0.378219	-0.344976	0.728244	-0.523802	-0.243722
DMXL2	ENSMUSG00000041268	-0.921842	0.419348	0.287304	-0.914677	-0.506028	2.45322	-0.217653	-0.749523	-1.14877	-0.041297	-0.893227	1.48526	0.852319	0.629981	-0.738935	1.32224	-0.76456	0.675778	-0.0521489	-1.17679
RPRD2	ENSMUSG00000028106	0.148544	-0.445753	0.782577	-0.644545	0.977462	-0.840652	-0.165676	0.406669	2.71686	-0.472077	-0.6706	-0.221832	0.479618	-1.49169	1.22963	0.482549	-1.35741	-1.21919	0.482654	-0.177138
AKR1B3	ENSMUSG00000001642	1.26669	0.364983	3.19481	-0.570592	0.154811	-0.570592	-0.570592	-0.570592	-0.570592	-0.570592	-0.570592	-0.570592	1.38578	-0.570592	0.121116	-0.570592	-0.570592	-0.570592	0.929503	-0.570592
SNAI1	ENSMUSG00000042821	-0.489763	-0.489763	-0.489763	1.8462	-0.489763	1.76371	-0.489763	-0.489763	-0.489763	2.59769	-0.489763	-0.489763	-0.489763	-0.489763	-0.29266	-0.489763	-0.489763	-0.489763	-0.489763	1.43151
BAZ1B	ENSMUSG00000002748	0.342983	0.401068	0.611777	-0.137993	0.327819	-1.62251	-1.4034	-1.50429	0.829443	0.260699	0.469681	-0.511808	1.25952	-0.139901	1.20127	-1.40975	1.61498	1.05531	-0.766725	-0.878163
TTC30A1	ENSMUSG00000075271	-0.407788	0.753369	-0.297643	-0.407788	-0.407788	-0.407788	-0.293726	-0.407788	-0.407788	-0.407788	-0.297898	-0.407788	-0.407788	-0.407788	-0.185216	3.72686	-0.407788	-0.164621	-0.276146	1.52069
LAMB1	ENSMUSG00000002900	-0.702871	-0.440723	2.05917	-0.098771	2.21065	-0.87177	1.74852	0.546455	0.738614	-0.503352	-0.227353	-0.922668	-0.988737	-0.55722	0.0798168	-1.3095	-0.23753	-0.459492	-0.229338	0.166101
SMARCD1	ENSMUSG00000023018	-0.600319	0.50505	-0.543541	0.187929	0.0983535	1.57626	-0.425178	1.39211	-0.67218	2.76389	0.758775	-0.633269	-0.965014	-0.235109	-0.247839	-1.11074	-1.27514	0.218175	-0.168038	-0.624167
ATP5J2	ENSMUSG00000038690	-0.112851	2.27066	0.461694	0.836024	-0.263003	0.810286	1.08384	-0.538987	-1.26632	-0.649623	-1.06024	1.31588	-0.887649	-0.652699	0.24672	-0.396847	-0.961869	1.11344	-1.49296	0.144503
DPP8	ENSMUSG00000032393	-0.834208	0.0395524	-0.870941	2.87992	0.9897	0.984061	-0.290259	-0.188534	-1.35508	1.0647	-1.27929	0.824021	-1.07167	-0.244865	-0.387549	0.0610356	0.162091	-0.405796	0.374292	-0.45118
SLIT1	ENSMUSG00000025020	1.57547	-0.121133	1.66051	0.709197	2.19689	-1.33342	0.333647	-0.931102	-0.1776	0.329762	-0.366474	-0.960039	0.139344	-1.59912	-0.0321064	-0.731952	-0.897243	-0.380398	0.631541	-0.0457694
WNK1	ENSMUSG00000045962	1.19003	-1.31308	0.397777	1.12101	1.05323	-1.22738	0.218855	-1.51516	0.167616	-1.24787	0.239259	0.948664	0.275778	-1.94017	1.06307	-0.293096	0.226476	0.883678	0.591004	-0.839702
GALE	ENSMUSG00000028671	-1.04861	0.470402	-1.04919	0.963832	0.358299	1.24262	-0.571092	-1.00107	-1.08042	-0.0853426	-0.729173	-0.026136	-1.08474	2.48722	-0.168004	0.893313	1.15466	-0.634747	-0.757281	0.665461
COPZ2	ENSMUSG00000018672	-0.33542	-0.503538	0.248203	-0.420191	-0.200101	-0.503538	0.534424	-0.248826	-0.503538	-0.503538	1.16313	-0.503538	-0.503538	-0.503538	0.171596	0.351582	3.77098	-0.503538	-0.503538	-0.503538
PPP1R1B	ENSMUSG00000061718	0.618818	0.0565261	-1.01985	-1.14067	0.490758	0.916358	0.31063	-1.5234	1.09276	0.0520743	1.69925	0.830271	1.6346	-1.25751	0.589891	-0.952117	-1.08878	-0.922599	0.243506	-0.630523
LAMA5	ENSMUSG00000015647	-0.695759	-0.695759	0.622018	-0.257443	-0.296821	-0.695759	-0.695759	-0.360882	-0.695759	1.99019	-0.695759	2.75921	-0.695759	1.41778	-0.473855	0.553406	-0.695759	0.0315533	-0.564512	0.145419
PICK1	ENSMUSG00000068206	-0.681086	1.56316	-0.998301	0.555064	0.0104577	0.305072	-0.816655	-0.434612	-1.4668	0.858749	1.07282	1.84669	-0.869949	-1.12533	0.266872	0.37986	-0.00964451	1.43997	-1.32128	-0.575064
GSK3A	ENSMUSG00000057177	-0.0152864	1.97915	0.181496	1.55757	-1.00923	-0.664329	-0.74041	0.762983	-0.262909	-0.0687853	1.32357	0.0894577	-1.07765	0.628484	-1.38728	-1.25971	-0.855789	1.39479	-0.667758	0.0916493
NIT2	ENSMUSG00000022751	-0.0872142	-0.0122404	-0.379325	-0.255998	-0.206877	-0.544591	-0.544591	-0.544591	1.30819	-0.247369	-0.132383	-0.0128187	0.973398	-0.544591	-0.502847	-0.544591	3.68418	-0.316556	-0.544591	-0.544591
IREB2	ENSMUSG00000032293	-0.676843	1.04313	-0.107926	-0.690592	-1.3237	-0.209813	-0.501226	2.15707	-1.37299	0.973191	-0.278101	2.13673	-0.577931	0.618977	-0.127019	0.146552	-0.735723	-0.884913	0.765029	-0.353915
CALB2	ENSMUSG00000003657	0.0856189	0.278621	-0.214935	1.40028	-0.258409	-0.807311	-1.22378	0.00487391	-0.31949	-0.282521	-0.545695	-0.373563	1.28831	-0.219223	-0.43422	0.179197	-1.32145	2.57608	-1.27444	1.46204
SDCBP2	ENSMUSG00000027456	-0.34292	-0.429482	-0.429482	-0.429482	-0.429482	0.688291	-0.429482	3.85468	-0.429482	-0.305729	-0.343667	-0.429482	-0.429482	-0.337512	0.178849	-0.233797	-0.429482	-0.23959	-0.223881	1.17061
EPHB2	ENSMUSG00000028664	0.149597	-0.495348	-0.379903	-0.0199341	-0.444869	1.86801	0.494469	0.510448	-1.10781	0.718885	-0.656147	0.268515	-0.241495	2.42501	-0.271251	1.29133	-1.38071	-1.11742	-0.718893	-0.892484
TIMM9	ENSMUSG00000021079	-0.153111	-0.391579	-1.20525	0.790576	-0.0804604	1.51595	0.505731	-0.463249	-0.409229	-1.22089	-0.569011	0.694717	0.497153	1.66636	-0.706616	2.31004	-0.972684	-0.601524	-1.15591	-0.0510294
SLC6A1	ENSMUSG00000030310	-1.30738	1.00687	0.614143	-0.256192	-0.876903	0.901779	-0.0926665	-0.687823	-0.902255	1.09431	0.448987	0.442638	-1.16543	-0.2333	-0.25018	-0.834124	0.336398	2.83426	-1.0204	-0.0527374
ATG4A	ENSMUSG00000079418	-0.271743	-0.399785	-0.511328	-0.511328	-0.338357	0.107423	-0.412715	-0.511328	-0.511328	3.18792	-0.368818	-0.511328	-0.0448349	-0.511328	-0.174582	2.14258	-0.511328	1.11797	-0.454422	-0.511328
SH3RF2	ENSMUSG00000057719	1.53526	-0.451473	-0.451473	-0.335596	1.13052	-0.451473	0.149804	-0.451473	-0.451473	3.5584	-0.335615	-0.451473	-0.451473	-0.451473	-0.0994866	-0.451473	-0.451473	-0.451473	-0.312683	-0.324398
UBALD1	ENSMUSG00000039568	-0.276689	-0.385391	-0.139185	-0.0752798	-0.282472	-0.507524	0.21574	-1.01733	1.28158	0.809504	2.27737	-0.230168	1.46815	0.388607	-0.0692787	-1.97927	-0.47585	-1.72641	0.581209	0.142677
RSKR	ENSMUSG00000037593	-0.0472272	-0.720012	1.82058	-0.414917	0.140723	-0.873975	-0.533686	-0.80717	0.902996	0.260706	-0.873975	-0.779989	2.90894	-0.452345	0.387654	0.583823	-0.873975	-0.728883	0.579154	-0.47843
FAM13B	ENSMUSG00000036501	-1.33304	0.396025	0.935286	0.953406	-0.604306	0.179168	-0.996244	0.0731555	-0.920012	-0.332829	1.02767	2.58613	0.118149	0.780966	-0.698245	-0.959219	-0.931741	1.0166	-1.10346	-0.18747
USP4	ENSMUSG00000032612	-0.67625	0.511582	0.791271	-0.520948	-0.456555	1.36395	-0.688035	-0.0100034	-1.81278	-1.28484	-0.0225061	0.00449681	-1.21185	2.2804	-0.526842	1.30634	-0.169116	0.0533245	-0.0353335	1.10368
CFAP20	ENSMUSG00000031796	-0.779383	-0.729397	-0.175303	-0.911545	-0.219433	-0.740557	-0.837778	-0.380316	2.51248	-0.959762	0.491983	0.0608909	1.9639	0.651324	-0.428298	0.762153	1.2272	-0.917084	0.209046	-0.800114
NDST1	ENSMUSG00000054008	-0.0161955	-0.728009	-0.392458	1.48937	-0.990376	0.608371	-0.453224	1.26733	-1.38449	-1.50032	-0.13875	-0.734764	0.320178	1.74832	-0.789847	0.632544	0.43558	1.60281	-1.11649	0.140422
EFHD2	ENSMUSG00000040659	-0.826241	0.602511	-0.891875	-0.965577	0.0197691	-0.844465	-0.494549	0.817404	-0.0679019	0.59535	0.0377816	2.48381	-1.16769	2.01564	0.00591846	0.972799	-0.368243	-1.0778	-0.568571	-0.278064
TMEM65	ENSMUSG00000062373	-0.436181	-0.1495	-0.182543	-0.327137	-0.196736	-0.311875	-0.674777	-0.497601	1.14586	0.739806	0.381283	-0.93278	3.53674	-0.976752	-0.120972	-0.0271475	0.572423	-0.985682	-0.291634	-0.264802
MPG	ENSMUSG00000020287	-0.4712	-0.248945	1.43245	-0.891623	0.604536	0.256064	0.573058	-0.56622	0.788493	1.73529	1.94076	-1.45821	0.754388	-1.07186	-0.154374	-1.22334	0.322014	-1.05936	-0.594506	-0.667412
RABL2	ENSMUSG00000022621	-0.531154	0.551334	-0.499948	-0.877141	-0.889428	0.767157	-0.162336	0.0309537	-0.923519	0.0213373	-0.227663	3.39607	0.916357	-0.903993	-0.390771	0.623068	-0.51836	0.650254	-0.768197	-0.264022
ARHGAP39	ENSMUSG00000033697	0.512631	0.317039	-1.79267	0.586828	1.3974	0.562168	0.188668	0.171348	-0.683576	0.830037	-0.663568	1.3293	-1.10806	-0.639133	-1.0107	0.247778	-0.339521	1.48199	-1.9954	0.607433
MOCOS	ENSMUSG00000039616	-0.310158	-0.423851	-0.423851	3.18354	-0.321248	0.228649	-0.0728787	-0.423851	-0.423851	-0.423851	-0.423851	2.48426	-0.423851	-0.423851	-0.423851	-0.423851	-0.423851	-0.423851	-0.423851	0.317899
PTOV1	ENSMUSG00000038502	0.41461	-0.617657	1.02693	0.537506	1.37077	-0.188993	-0.190845	-0.17813	1.36758	-0.384505	-1.2042	0.0271012	0.0626684	-1.2647	-0.380176	-0.927602	-0.901855	-0.8534	2.70624	-0.421351
PDE11A	ENSMUSG00000075270	1.14204	-1.02236	-0.0296173	-0.396675	0.101771	-0.0773901	1.27609	-1.27653	2.90601	0.224633	-0.153991	-0.828848	-0.674023	-0.754421	0.383234	-1.03059	0.249545	-0.299929	-0.762017	1.02307
GPX2	ENSMUSG00000042808	-0.502463	2.73995	-0.503165	2.2433	-0.613269	-0.454287	-0.38523	-0.613269	-0.322828	-0.613269	-0.39357	-0.613269	-0.0738942	1.74131	-0.279535	-0.488023	-0.368284	-0.248653	-0.481676	0.230129
GLI2	ENSMUSG00000048402	-0.504489	-0.371468	-0.504489	-0.391169	-0.504489	-0.504489	-0.504489	-0.0427453	2.79073	-0.504489	2.21473	-0.504489	-0.504489	-0.504489	-0.504489	-0.504489	1.51696	-0.504489	0.717056	-0.380218
DNAJC25	ENSMUSG00000070972	-0.528224	-0.407007	-1.01887	-0.706124	-0.639339	0.590188	-0.550058	2.83952	-1.01887	-1.01887	0.892016	0.574766	-0.805624	0.991836	-0.244807	1.47674	-0.863898	0.172781	0.0632631	0.200562
DYNC1H1	ENSMUSG00000018707	-0.639737	-0.2258	0.0528483	-0.755394	0.990152	-0.369265	0.538631	-0.764783	-0.472928	0.865933	0.498434	-0.295257	-0.0300744	-0.974929	3.45952	-1.09225	-0.697355	0.15486	-0.202086	-0.0405129
PFKFB4	ENSMUSG00000025648	-0.868681	0.843818	-0.869449	0.692391	-0.497721	0.748902	-0.304008	-0.989869	1.31311	1.34909	-0.989869	1.6794	-0.916131	-0.989869	-0.442367	1.74974	-0.922885	0.405847	-0.989869	-0.00156744
MSTO1	ENSMUSG00000068922	1.27478	-0.876168	-0.876168	0.00813642	-0.213343	0.252904	-0.390316	-0.876168	1.04899	-0.201146	0.996166	-0.876168	-0.556954	-0.318772	0.651254	-0.876168	3.06749	-0.358277	-0.00391304	-0.876168
SLC16A11	ENSMUSG00000040938	0.673003	-0.894623	1.19817	-0.0812041	-0.922004	-0.803037	0.242758	-0.400196	1.72526	-0.611404	0.119726	-1.28819	2.49751	-1.28819	0.205499	0.240616	-0.316313	-0.991477	-0.00316331	0.697247
NTN4	ENSMUSG00000020019	-0.438408	0.0471574	-0.438408	-0.438408	-0.438408	-0.438408	-0.00912928	-0.438408	-0.438408	1.23157	-0.438408	-0.438408	-0.438408	-0.438408	-0.354642	0.88192	-0.438408	3.77139	-0.141142	-0.166235
PCED1A	ENSMUSG00000037773	1.04067	-1.46813	-0.187987	-0.325199	-0.0607321	-1.46813	-0.28201	-0.783261	0.931208	-1.08038	0.346813	0.169874	-0.56047	-0.747716	0.437933	-0.854997	2.05482	0.763053	1.99447	0.0801646
CLDN12	ENSMUSG00000046798	-0.342538	-0.489349	0.738484	-0.781222	-0.248766	-0.809762	-0.233635	0.149397	3.12426	0.00144381	0.388016	-0.997791	1.71336	-0.997791	-0.252232	0.236614	0.450927	-0.901962	-0.842155	0.0946946
RETREG1	ENSMUSG00000022270	-1.29209	0.179154	0.830788	-0.480733	0.28743	-1.04875	0.418013	-0.820916	2.07468	-1.5223	0.367642	-0.35469	0.111392	1.64617	0.362773	-1.40522	0.331917	-0.515654	1.39344	-0.56303
MTTP	ENSMUSG00000028158	0.0991126	-0.138551	0.560852	1.08347	-0.323452	0.729406	-0.779718	0.169297	-0.961636	1.22886	-0.903215	3.14171	-0.889922	-0.961636	-0.251672	-0.695196	-0.701054	-0.0567006	-0.541722	0.191771
ARHGEF28	ENSMUSG00000021662	0.050922	-1.31396	1.08433	-0.0730284	-0.937087	-0.4456	-0.326958	-1.63579	1.37204	-1.59626	1.76334	0.250265	1.66185	-0.636925	0.113117	-0.635652	0.412215	-0.270978	0.334508	0.829655
RTN4R	ENSMUSG00000043811	-0.818183	-0.605476	-0.462167	0.982638	1.17469	-0.594539	-0.582491	0.834984	-1.35823	0.634448	-0.991852	-0.418224	-0.26472	1.78688	0.0189697	-1.01739	-0.522749	0.631515	-0.697784	2.26969
ATF2	ENSMUSG00000027104	0.633163	1.21986	-0.530224	1.57144	-1.53997	1.43808	-0.0928782	0.689486	-0.348667	0.462188	-0.148608	-1.28258	-1.15642	2.02183	-0.354449	0.0258634	-0.707112	-0.747127	-0.29475	-0.859136
ENTPD2	ENSMUSG00000015085	-0.421486	-0.188354	0.00228405	0.182668	-0.378312	-0.28084	-0.103918	-0.481909	-0.543558	-0.10726	-0.362031	-0.543558	3.24453	-0.543558	-0.359726	-0.543558	2.42524	-0.543558	-0.108643	-0.344456
TMEM178B	ENSMUSG00000057716	-0.664292	-0.300761	-0.302636	-0.642393	-0.609959	-0.486173	-0.490014	-0.918233	0.575114	1.01001	0.64644	-0.0221422	3.27796	-0.470626	-0.31824	-0.336896	0.487466	-0.686585	1.26199	-1.01003
TAL1	ENSMUSG00000028717	0.132086	-0.349138	-0.189746	-0.349138	-0.349138	-0.349138	0.806281	-0.349138	-0.349138	-0.349138	-0.349138	-0.349138	-0.349138	-0.349138	0.456076	-0.349138	-0.349138	-0.349138	4.03237	-0.349138
GEMIN7	ENSMUSG00000044709	-0.0913989	1.18332	-0.534533	-0.940097	-0.538	-0.289073	0.2308	2.23152	-0.73679	1.94902	-1.18881	1.6182	-0.196744	-0.489228	-0.24445	-0.444557	-1.18881	0.496372	-0.18342	-0.643314
TDO2	ENSMUSG00000028011	-0.497148	-0.497148	-0.497148	-0.497148	-0.312147	-0.497148	0.13568	1.26285	-0.497148	-0.497148	-0.497148	0.813734	-0.497148	-0.497148	-0.497148	3.3261	-0.497148	-0.272295	-0.497148	1.50899
CAPRIN2	ENSMUSG00000030309	-0.18049	0.0545932	-0.0953495	-0.228648	0.0523404	0.159248	-0.212013	-0.310114	-0.668868	-0.668868	-0.536824	3.74748	-0.668868	-0.668868	-0.401426	1.33848	-0.668868	0.0129071	-0.352506	0.296657
CDC45	ENSMUSG00000000028	-0.33143	-0.33143	-0.33143	-0.218012	-0.33143	-0.33143	-0.0960216	-0.33143	-0.33143	0.813304	-0.33143	4.05734	-0.33143	-0.33143	-0.33143	-0.33143	-0.33143	-0.33143	-0.33143	0.414844
EIF2AK3	ENSMUSG00000031668	-0.638265	0.471593	0.617403	-0.84977	-0.538805	-0.11252	0.0933136	-0.919479	-0.27451	-0.71846	2.00778	0.479164	2.93048	-0.471305	-0.354825	-0.919479	0.479446	-0.68814	0.249414	-0.843034
KCNK4	ENSMUSG00000024957	-0.248271	-0.229634	-0.361967	-0.361967	-0.361967	-0.198838	-0.244974	-0.361967	-0.361967	-0.361967	-0.361967	4.0003	-0.361967	0.12123	-0.247821	-0.361967	-0.361967	-0.361967	-0.0919163	1.12157
SUDS3	ENSMUSG00000066900	0.292828	1.01834	1.41587	-0.820031	0.462148	-0.646263	0.214602	-0.954571	-1.78455	0.0763234	0.931448	-1.46295	2.18907	-0.343311	-0.052784	-0.156016	-0.494014	-0.691994	1.24812	-0.442255
FBXO45	ENSMUSG00000035764	-0.821337	0.0588507	-0.139194	0.713878	-0.483251	-0.613309	-0.650469	1.50187	-0.719148	-0.369523	-0.851323	1.5515	0.48831	-1.20055	-0.521667	2.30088	0.0914964	-1.16501	-0.525298	1.35329
CYP4X1	ENSMUSG00000047155	-0.746243	0.135827	-1.24619	-0.564583	-0.343829	3.32671	-0.281602	0.14249	-0.836678	-0.263406	-0.998377	0.263497	-0.333585	0.812144	0.63604	-0.75173	-0.417177	0.467475	-0.13293	1.13215
RALGPS2	ENSMUSG00000026594	-0.880974	1.32571	-1.57202	1.2511	0.622386	0.506508	-0.0741791	-0.462781	-0.0720348	-0.126326	-0.73588	0.677886	0.770904	1.42714	0.745095	0.102066	-2.13643	0.0540759	-1.65156	0.229317
PKIA	ENSMUSG00000027499	-0.893127	1.22774	-1.28239	1.18676	-1.42246	0.342242	0.0174979	0.854973	-1.35843	0.326631	1.11569	0.350684	-1.26902	-0.640943	-1.25397	-0.164617	0.376727	-0.201268	1.20847	1.47882
OGA	ENSMUSG00000025220	0.928952	0.999338	1.28584	1.07476	-0.235048	-0.676567	2.03051	-1.31002	1.07501	-1.42983	0.259175	-0.317205	-1.25615	-0.613946	-0.138026	-1.25796	-0.102459	-0.257779	0.66888	-0.72747
RBM25	ENSMUSG00000010608	0.128263	0.278001	1.49321	-0.213302	1.77694	-0.999989	-0.236281	-0.941431	-0.573888	-0.217608	-1.08584	-1.41285	-0.0461541	-0.948648	2.08682	-1.24526	0.586565	0.575071	0.477355	0.519026
NUP133	ENSMUSG00000039509	-0.461223	-0.491558	0.455206	-0.464954	0.449909	-0.332902	-0.675093	-0.100843	3.48596	-0.586847	0.408396	-0.275756	1.40339	-0.80813	-0.592157	-0.304234	-0.901737	-0.756783	0.301515	0.247847
NRBP1	ENSMUSG00000029148	0.120561	1.279	0.13036	-0.0906116	0.600232	0.335351	-0.462045	1.87994	-0.544724	0.118798	-1.79556	-1.30575	-1.07072	0.441378	-0.599933	-0.735629	0.143918	1.37467	-1.26886	1.44962
AP2M1	ENSMUSG00000022841	-0.449068	1.28321	0.359212	-0.449203	-0.841994	0.983234	-1.14902	-0.854575	-2.2479	-0.261425	0.404851	0.874634	0.557666	1.867	-0.564463	0.775663	-1.37735	0.234253	0.358043	0.497221
SPRYD3	ENSMUSG00000036966	-0.190231	-0.185097	0.638155	-0.197755	-1.2587	1.27337	-0.654951	0.365069	-1.96222	1.81404	-0.271809	0.62382	-1.60286	-0.196107	1.57222	0.648822	-0.0930153	0.838547	-0.915699	-0.245588
CERS4	ENSMUSG00000008206	0.12149	-0.151159	0.901364	-0.514622	1.5112	-1.51625	-0.0653752	-2.04167	0.643996	-0.530164	-1.38171	1.34755	1.61751	-0.141546	0.899841	-0.094962	-0.107199	-0.8849	0.631758	-0.245159
PSMA4	ENSMUSG00000032301	1.10944	-0.348242	0.816321	0.719288	0.980837	-1.84591	-0.113779	-0.732092	0.268594	-1.91389	-1.37322	0.44066	0.697181	-0.690674	1.37325	-0.929641	1.13617	-0.397291	0.0504152	0.752578
TMEM237	ENSMUSG00000038079	-0.778036	-0.239184	-0.957757	1.89339	-0.982179	-1.12807	-0.718631	-0.444898	1.25196	-0.091678	-0.556315	-0.0193543	-0.168313	1.35443	-1.41594	0.570019	-0.895657	0.978182	0.793435	1.5546
RPL34-PS1	ENSMUSG00000068396	-0.424605	3.50566	-0.63381	0.61079	-0.63381	-0.333648	-0.418539	1.47927	0.188729	-0.0356309	-0.63381	-0.63381	-0.63381	-0.189262	-0.63381	0.548528	-0.63381	-0.63381	-0.136908	0.276107
DPEP1	ENSMUSG00000019278	-0.495562	-0.360255	-0.495562	-0.380295	-0.28574	3.5075	-0.256317	2.08766	-0.343205	-0.495562	-0.495562	-0.495562	-0.212623	-0.495562	-0.378851	0.0300394	-0.238539	-0.11303	-0.219443	0.136467
SYT3	ENSMUSG00000030731	0.41477	-1.22255	0.0284009	0.426904	-0.243483	-0.590068	1.01606	-0.252702	-0.0437229	0.860953	1.7217	-0.32241	-0.101142	-1.068	0.878949	-2.05656	2.16719	-0.738906	-0.605844	-0.269534
TPCN1	ENSMUSG00000032741	0.434866	1.48236	0.0118435	1.72235	-0.544568	-0.648479	-0.297366	-0.769481	-1.02132	-0.84841	-0.36804	0.965937	-0.704294	2.1584	-0.425685	-0.550889	-0.185171	-0.534953	-1.25203	1.37493
LARP1	ENSMUSG00000037331	-1.25736	-1.26971	-1.03255	0.385454	-0.160096	1.48683	0.71164	1.25923	-0.582973	0.89991	0.226778	1.68386	-0.443391	0.224518	0.408574	-1.08329	-0.300756	0.612901	-2.02672	0.257154
SHANK3	ENSMUSG00000022623	-1.58427	1.6347	-1.00607	0.564355	1.61813	0.0760202	-0.929208	0.442885	-0.318995	0.725064	-0.925526	0.0565078	-0.53782	-1.20607	-0.0744045	1.53092	-0.529669	-0.449253	-0.621662	1.53437
TOR3A	ENSMUSG00000060519	-0.487867	-0.316811	-0.534659	-0.20989	0.0565249	0.136699	-0.390213	-0.534659	2.10229	-0.467763	-0.534659	-0.534659	-0.534659	-0.534659	0.357903	-0.481769	3.39657	-0.432011	0.0210395	-0.0767467
XNTRPC	ENSMUSG00000070425	0.210257	-0.326846	-0.326846	-0.326846	-0.326846	-0.326846	-0.326846	-0.326846	3.96705	-0.326846	1.21731	-0.326846	-0.326846	-0.326846	-0.165077	-0.326846	-0.326846	-0.326846	-0.326846	-0.326846
ATP23	ENSMUSG00000025436	-0.482257	-0.482257	-0.482257	0.0149516	0.366254	-0.482257	-0.0952593	-0.482257	3.46092	-0.123805	-0.482257	-0.482257	-0.482257	-0.482257	0.398761	-0.482257	-0.482257	-0.413504	1.97429	-0.277785
CAP2	ENSMUSG00000021373	-0.312828	1.31447	-0.0412273	-0.689061	-0.14668	0.807242	-1.00524	3.30209	-0.579046	-0.154541	-0.0123815	1.04213	-0.122334	-1.01331	-0.423797	-0.508458	-0.519432	-0.767208	-0.480285	0.3099
ZFYVE27	ENSMUSG00000018820	-0.200691	-0.657078	0.648999	-0.650009	-0.295643	-0.85455	-0.142215	0.753267	2.42986	0.176875	1.08346	-0.230165	-0.822323	-1.36503	-0.0321295	0.138748	2.1929	-1.05733	-0.614483	-0.50246
GLMN	ENSMUSG00000029276	0.0245108	-0.777435	-1.21839	0.793975	-0.99788	0.0479171	0.189615	0.0374166	-1.25954	0.457769	-0.274019	0.918294	-1.05792	0.852878	0.195932	3.18826	-0.435332	-0.350884	0.0686301	-0.403797
STAP2	ENSMUSG00000038781	-0.39455	-0.39455	-0.39455	-0.297283	0.313681	-0.253801	-0.39455	-0.39455	1.91962	-0.39455	-0.200047	-0.39455	-0.39455	-0.186097	-0.39455	-0.39455	3.61787	-0.179351	-0.39455	-0.39455
GREM1	ENSMUSG00000074934	-0.132114	-0.403698	1.21549	-0.403698	-0.403698	-0.403698	0.155223	-0.403698	-0.225732	-0.209563	-0.403698	-0.403698	-0.403698	-0.403698	-0.403698	-0.25021	-0.103471	-0.254754	3.9505	-0.10839
REPIN1	ENSMUSG00000052751	0.167411	-0.798267	0.90477	-0.655909	-0.277464	-0.618555	-0.965336	-0.675609	-0.726355	-1.32225	2.42264	-0.811556	-0.732494	-0.083921	0.567313	-0.0757625	1.37741	-0.293321	1.62028	0.976966
EP300	ENSMUSG00000055024	-0.726104	-0.118714	-0.453252	-0.803282	-0.413994	3.19647	-0.698103	0.0770584	-0.354958	-0.302216	-0.248835	1.62821	-0.853636	0.691021	-0.929987	0.734298	-0.0744946	-0.055418	0.605784	-0.899843
2610306M01RIK	ENSMUSG00000100164	0.321177	-0.65121	-0.668041	-0.668252	-0.677058	-0.624433	-0.0541917	0.83137	-0.766274	0.223064	-0.276245	2.60528	-0.766274	2.27974	-0.667024	-0.766274	-0.656989	1.07711	-0.296654	0.201178
CDK5RAP1	ENSMUSG00000027487	-0.462283	1.41259	-0.404143	-0.588724	0.491125	-0.955517	0.567096	-0.706422	1.63017	-0.955517	2.83405	-0.167007	-0.055169	-0.955517	0.158651	-0.955517	-0.205795	-0.820266	0.289231	-0.151039
TMEM184B	ENSMUSG00000009035	-0.676137	-0.491791	-0.236082	1.42815	-0.793676	-0.248923	-0.382103	0.238185	0.227293	1.24206	-0.905787	0.588209	0.328666	-1.41636	-0.447681	2.98317	-0.461605	0.144733	-1.04737	-0.0729506
LAMC1	ENSMUSG00000026478	0.408451	-0.709618	0.184268	-0.761806	0.0698695	-0.503518	-0.0384298	0.729008	3.35905	0.607415	-0.976228	-0.631783	-0.00938303	-0.326783	-0.237016	-1.06198	0.659147	-0.682484	0.889745	-0.967926
TEX261	ENSMUSG00000014748	0.188769	1.387	-0.427961	-0.018392	-0.0983144	-0.45257	-0.0416257	-0.658627	-0.406438	0.17251	-1.18074	-0.565749	-1.10145	0.962571	-0.565019	3.4045	0.0862114	-0.0325001	-0.209512	-0.442663
LRRFIP2	ENSMUSG00000032497	-0.509368	0.885495	-0.876816	2.22148	-1.15378	1.38023	-0.499447	1.24973	1.40642	0.0314787	-1.66373	-0.441289	-0.595909	0.126402	-0.647328	-0.379827	-0.815632	-0.431548	0.690625	0.0228169
1110059E24RIK	ENSMUSG00000035171	0.699693	-0.551171	0.297695	0.564435	-0.759487	0.664197	0.690079	-1.11415	3.08555	-0.552299	0.024701	-0.0401846	0.872441	-1.11415	-0.658895	-1.04581	-0.44577	-0.649928	0.752751	-0.719693
RAMP2	ENSMUSG00000001240	-0.407806	-0.924883	-0.472135	-0.126637	0.233305	-0.311307	-0.078491	1.31309	-1.40077	0.352846	-1.05334	0.674275	-1.18753	1.26776	0.53438	2.62655	-1.14249	-0.439765	-0.15216	0.695126
TAGAP1	ENSMUSG00000052031	-0.268848	0.999963	-0.503745	0.777248	-0.397753	3.70906	0.0401	0.860487	-0.503745	-0.503745	-0.445527	-0.503745	-0.503745	-0.503745	-0.267918	-0.503745	-0.503745	-0.503745	-0.224782	-0.248329
RGMB	ENSMUSG00000048027	-0.434844	2.23134	-0.434844	1.18751	-0.434844	-0.434844	-0.434844	-0.434844	-0.434844	-0.434844	-0.434844	-0.434844	-0.434844	0.0866843	-0.106307	-0.434844	-0.434844	-0.434844	-0.434844	3.12342
NSUN7	ENSMUSG00000029206	-0.709112	-0.488464	0.577755	-0.512804	-0.185462	-0.446132	0.184851	-0.371761	-0.875283	-0.590204	0.870919	0.258153	3.53307	-0.169077	-0.675089	-0.0864177	1.21885	-0.401394	-0.401658	-0.730734
SMAD3	ENSMUSG00000032402	-0.584408	0.680098	-0.16634	-0.439426	0.572523	2.45492	-0.112764	-0.730547	-1.67303	0.717073	-0.285456	0.702655	-1.67303	-0.351167	-0.150737	0.700049	-1.28621	0.80038	-0.334013	1.15943
GYG	ENSMUSG00000019528	0.547792	-0.861659	-0.500235	-0.210137	-0.34465	-0.817454	-0.31269	1.35513	-1.05162	0.255008	-0.50151	2.891	-0.217458	1.65344	-0.592835	-0.682671	-1.05162	0.631099	-0.237565	0.0486424
SOCS3	ENSMUSG00000053113	-0.417991	-0.417991	-0.417991	-0.417991	1.66137	-0.417991	-0.417991	-0.417991	-0.417991	-0.417991	-0.417991	-0.417991	0.876146	-0.417991	0.64966	-0.417991	3.50067	-0.417991	-0.417991	-0.417991
DNAJB2	ENSMUSG00000026203	-1.14254	0.603143	0.629135	-0.852332	-0.595752	-0.0955246	-0.0191035	-0.519609	0.17611	-1.04073	2.02228	-0.367509	-0.277181	-1.52554	0.659495	-0.221816	0.150575	-0.172774	2.69864	-0.108971
SGPL1	ENSMUSG00000020097	0.0672797	1.70456	-0.374336	-0.881222	-0.739681	2.10396	-0.010248	-0.104466	-1.13385	-0.0931259	-0.44826	-0.720072	-1.13385	1.88254	-0.695347	0.306088	-1.13385	0.942157	0.724869	-0.26315
IQSEC3	ENSMUSG00000040797	-0.221924	-0.00650988	-1.11913	-0.508107	-1.41639	0.547056	0.408298	0.800598	0.248832	-0.401815	-1.38368	2.13531	-0.0511936	2.12979	-0.93147	-0.547733	-0.50187	1.19687	0.101207	-0.478146
CCDC84	ENSMUSG00000043923	-0.420085	-0.202102	0.146183	-0.140297	-0.366953	0.297613	-0.700019	2.59552	-0.860816	-0.935934	0.257324	0.0414454	-0.935934	1.49996	-0.590674	1.97943	-0.365681	0.572898	-0.935934	-0.935934
MYO1E	ENSMUSG00000032220	0.270032	-0.89523	-0.636971	-0.996495	1.48806	-1.08925	0.99379	-1.17568	1.82429	0.460585	-0.459063	-1.09008	-0.296014	-1.17568	0.699086	-1.10759	0.688866	0.410057	0.970474	1.11681
RYK	ENSMUSG00000032547	-0.874292	-0.727907	-0.668745	-0.909953	-0.300692	-0.103019	0.0767123	0.397131	0.384314	-0.0219381	-0.80538	0.740503	0.961792	1.34777	-0.629298	3.05048	-0.902754	-0.758909	-0.818607	0.562787
COMMD1	ENSMUSG00000051355	-0.298743	-0.224761	-0.301601	-0.302565	-0.433279	-0.750068	-0.0792484	-0.750068	-0.750068	-0.31991	2.18308	-0.750068	1.08071	0.049133	-0.347303	-0.693386	3.01958	0.350018	-0.0949656	-0.586485
MRO	ENSMUSG00000064036	-0.676161	-0.657534	0.621588	-0.789791	-0.0206974	-0.708274	-0.789791	-0.789791	2.48648	-0.789791	2.19541	-0.547584	0.938708	-0.789791	0.0658064	0.815682	-0.726984	0.207295	0.559677	-0.604457
CUL4B	ENSMUSG00000031095	0.183956	-0.153142	0.746415	0.377015	-0.01599	-0.381386	-0.345834	-0.181244	-0.622422	-0.382247	0.310231	-0.622422	-0.622422	-0.622422	0.153414	-0.584444	3.90897	-0.217035	-0.343107	-0.585888
ATXN2L	ENSMUSG00000032637	-1.42583	-0.767657	-0.903396	0.404902	-0.0861773	-1.26839	-0.352079	1.11492	-1.14772	0.618828	0.352117	0.904261	-0.266901	0.848859	-1.21177	1.53069	1.48503	1.40088	-0.964858	-0.265708
SEC11C	ENSMUSG00000024516	0.154139	-0.682036	-0.0610831	-0.523141	-0.337861	0.112402	-0.625058	-0.746139	-0.144656	0.400463	0.326248	-0.68299	3.77966	0.279421	-0.492944	0.183763	0.467524	-1.0146	0.272122	-0.665234
CRABP1	ENSMUSG00000032291	0.479087	-0.438642	2.66188	-0.438642	-0.438642	-0.438642	-0.438642	-0.438642	-0.438642	-0.438642	-0.438642	-0.438642	-0.438642	-0.24363	0.851263	-0.438642	-0.438642	-0.438642	2.83104	-0.438642
INO80D	ENSMUSG00000040865	0.179157	-0.148065	-0.838407	-0.975385	0.427946	-0.109325	0.251099	2.99129	-1.0054	1.14062	-0.513374	-0.744382	-1.32879	0.448142	-0.0626082	0.499627	-1.20756	0.475574	-0.417093	0.936934
MTIF2	ENSMUSG00000020459	0.35322	-0.293727	0.784058	-1.23627	0.403808	-0.477283	-0.965551	-1.39068	-1.22749	-1.00479	1.54369	0.0301937	1.30625	0.485246	0.851208	-0.979192	2.10364	0.424177	-0.408694	-0.301813
CHODL	ENSMUSG00000022860	-0.389221	-0.389221	-0.389221	-0.389221	-0.389221	-0.389221	2.61313	-0.389221	-0.389221	-0.389221	-0.389221	-0.389221	-0.389221	-0.241601	0.866184	-0.389221	2.98982	-0.389221	-0.389221	-0.389221
PSD	ENSMUSG00000037126	0.851762	0.0717606	-1.12943	0.0368945	-0.0985049	-1.819	0.794303	0.131918	0.656379	0.407128	-0.790511	-1.64402	2.14148	-1.17249	1.05077	-1.12899	0.501985	0.166586	0.41601	0.555971
SNTG2	ENSMUSG00000020672	-0.489235	-0.489235	-0.489235	-0.116273	-0.489235	-0.489235	0.86546	-0.489235	-0.489235	-0.489235	1.93462	-0.489235	3.17273	-0.289412	-0.489235	-0.489235	-0.281326	-0.489235	1.07426	-0.489235
AOX1	ENSMUSG00000063558	-0.0820392	-0.459746	-0.470765	-0.214218	-0.0678251	0.300645	-0.535074	1.94898	-0.365435	-0.535074	-0.535074	-0.535074	-0.535074	0.0837879	-0.0152713	-0.535074	-0.535074	3.51123	-0.381353	-0.0424659
FOXK2	ENSMUSG00000039275	-0.997256	1.97581	1.65869	0.198329	-0.808617	0.771644	-1.09765	-0.0302766	-1.19691	0.0301372	-0.964716	-0.759988	-0.812633	1.98988	-0.553938	-0.111347	0.426767	-0.472217	-0.000631794	0.75492
NRG3	ENSMUSG00000041014	-0.92826	-0.462638	-1.12653	0.910038	0.573891	-0.16738	-1.08169	0.192151	-0.157053	-1.07486	-1.04848	2.46071	0.630588	-0.488796	-0.411423	1.61345	-0.370884	-0.0310425	-0.493652	1.46187
BRI3BP	ENSMUSG00000037905	0.389241	0.344265	1.05539	0.00896154	-1.04206	-0.841024	0.338882	-1.55543	-1.53905	-0.364513	0.665905	-0.00407558	1.45182	-0.144148	-0.617846	-1.10458	1.78398	-0.371673	1.79707	-0.251122
RUNX1T1	ENSMUSG00000006586	0.100144	-0.833379	-0.64279	-0.650602	0.340969	-1.21151	0.0578831	-0.562045	2.7542	0.276909	-0.121147	0.0740843	1.92623	-0.849759	0.551034	-0.282058	-0.779154	0.772508	0.384572	-1.30609
EFR3A	ENSMUSG00000015002	-0.264178	-0.463262	-0.632202	0.531763	-0.396928	-0.262089	-0.641022	2.17456	-1.11238	-0.959496	-0.109847	0.705584	-0.178123	-0.0729976	-0.662976	2.83205	0.915034	-0.539607	-0.413633	-0.450247
ATL3	ENSMUSG00000024759	0.427476	0.474165	-0.633632	-0.798217	0.0388547	-0.180332	-0.62778	-0.798217	1.15547	-0.798217	1.4678	-0.421625	3.19278	-0.798217	-0.299349	-0.798217	0.153917	-0.362193	-0.640852	0.246378
NSRP1	ENSMUSG00000037958	1.55615	-0.549605	0.9356	-0.324708	0.533211	-0.572504	0.98223	-0.736531	2.1858	-0.442778	0.332991	-0.722892	-0.358819	-1.46626	0.936392	0.367188	-1.64601	0.568388	-0.816218	-0.761613
NHLRC1	ENSMUSG00000044231	-0.823324	-0.798515	-1.18969	-0.361953	-0.0734557	1.72522	0.266018	-0.343587	0.433312	1.11726	-1.34529	2.36334	-0.456015	0.207518	-0.140018	-0.106319	-0.537469	0.0860132	-1.34529	1.32224
HNMT	ENSMUSG00000026986	-0.654833	-0.35436	-0.347008	-0.475654	-0.188887	-0.13628	-0.336063	-0.0811828	2.9315	-0.43339	-0.066201	-0.141249	-0.466338	-0.0788388	-0.291985	-0.596473	2.82682	-0.371674	-0.532199	-0.205704
EEF1AKNMT	ENSMUSG00000026694	-0.803668	0.495186	0.160559	-0.515021	-0.36581	0.867054	0.0450686	0.470496	-0.803668	3.35821	-0.803668	0.919988	-0.567492	0.742824	0.121834	-0.803668	-0.750032	-0.803668	-0.688427	-0.2761
COX8B	ENSMUSG00000025488	-0.563039	-0.563039	1.48311	-0.563039	1.50177	-0.563039	2.96847	-0.563039	-0.563039	-0.563039	-0.109391	-0.563039	1.38599	-0.0768536	-0.333335	-0.563039	-0.563039	-0.312079	-0.563039	-0.314254
MYB	ENSMUSG00000019982	-0.486191	0.899087	-0.317242	-0.149019	-0.486191	-0.486191	-0.486191	-0.314456	-0.486191	3.64613	-0.486191	-0.486191	-0.279281	1.50093	-0.315492	-0.486191	-0.486191	-0.113203	0.119576	-0.301313
LRRN3	ENSMUSG00000036295	-0.230254	0.732252	0.464389	0.960873	-0.211764	0.368977	0.0126809	-1.28892	0.807709	-1.08102	0.760277	-0.867973	2.42864	-1.01279	0.686871	-1.4419	-0.660565	-0.555899	1.07626	-0.947843
TRMT2B	ENSMUSG00000067369	-0.804634	0.092798	-0.708864	1.58447	-0.282762	0.854775	-0.705459	-0.804634	-0.804634	1.12443	-0.804634	2.61933	0.368247	-0.804634	-0.320826	-0.804634	-0.804634	1.30967	-0.232329	-0.0710397
PIK3R5	ENSMUSG00000020901	-0.407596	-0.407596	-0.407596	-0.407596	-0.407596	1.07298	-0.407596	-0.407596	-0.407596	1.95286	-0.407596	-0.407596	-0.407596	-0.407596	-0.200395	-0.407596	3.39491	-0.181222	-0.407596	-0.332792
SRGAP2	ENSMUSG00000026425	-0.379107	-0.448368	1.72035	-0.618739	-0.112132	0.272255	0.328083	-0.574217	0.0589192	-1.57978	-0.247643	-0.576257	1.56647	-1.01506	0.608652	-1.66559	0.929003	2.07112	0.000788147	-0.338742
JAM2	ENSMUSG00000053062	0.181768	-0.854124	1.3332	-0.854124	-0.44513	-0.854124	-0.187917	-0.592549	-0.00561241	-0.854124	2.54765	-0.11811	1.98225	-0.716549	-0.334129	1.04856	0.43416	-0.854124	-0.777236	-0.0797389
PABPC4L	ENSMUSG00000090919	0.622564	-0.322912	-0.322912	-0.322912	-0.322912	-0.322912	-0.322912	-0.322912	4.01401	-0.322912	-0.322912	-0.322912	-0.322912	-0.322912	-0.322912	-0.322912	0.852927	-0.322912	-0.322912	-0.322912
CELF5	ENSMUSG00000034818	-1.19325	-0.0860581	0.863274	0.204211	1.06662	1.59906	-1.12887	1.16317	-1.63866	1.84641	-0.10533	0.0626616	-1.55853	-0.473885	-0.025029	-0.497398	0.25289	0.407979	-1.06158	0.302328
STOML1	ENSMUSG00000032333	2.97945	-0.741459	0.0260402	-0.129693	1.66167	0.10658	0.845715	-0.5949	0.268043	0.275242	-1.04145	0.175982	-0.0246448	-0.535457	0.259712	-1.3592	-1.09654	-0.462851	0.261573	-0.873815
ELOA	ENSMUSG00000028668	0.253108	-0.950897	-0.288711	-1.21881	-0.120945	-1.22583	-0.351719	-0.236348	2.52366	-0.796578	1.29871	-1.27515	-0.482353	0.357481	0.42745	1.45281	1.27888	-0.318082	-0.108073	-0.218611
TOM1L2	ENSMUSG00000000538	-0.621688	-0.194002	-1.49617	-0.55127	-0.805077	1.4474	0.866879	2.51758	-1.11167	-1.18553	0.176362	-0.201258	-0.113743	0.239184	-0.160606	1.61468	-0.00515521	-0.472263	-0.500966	0.557321
PCNP	ENSMUSG00000071533	-0.661165	-0.0562885	-0.736115	-0.938325	-0.607145	0.918324	-0.34709	1.5204	-1.96939	0.572309	0.690988	1.74866	-0.0916208	-0.116118	-0.858051	1.82218	0.552187	-0.0193489	-1.13281	-0.291568
NACC2	ENSMUSG00000026932	0.928185	0.936318	0.379431	0.12521	-0.554292	-0.534771	-0.304931	-0.633668	-1.54435	0.694095	-0.980411	0.589217	-1.31784	0.370727	0.604524	1.07508	-1.41144	2.40623	-0.013981	-0.813338
METTL18	ENSMUSG00000041396	-0.283146	-0.465748	0.804369	-0.465748	-0.136169	-0.465748	-0.465748	0.456437	-0.346091	-0.465748	-0.103697	-0.465748	3.64521	-0.465748	-0.465748	-0.465748	1.45192	-0.365604	-0.465748	-0.465748
GM23318	ENSMUSG00000088625	-0.417574	2.26577	-0.417574	3.23989	-0.417574	-0.417574	-0.417574	-0.417574	-0.417574	-0.417574	-0.417574	-0.417574	-0.417574	-0.172628	-0.417574	-0.417574	-0.417574	0.846791	-0.417574	0.0837896
SCG5	ENSMUSG00000023236	0.211973	1.23647	0.116386	3.3689	-0.114179	-0.174388	-0.466246	0.129379	-0.522432	-0.500248	-1.25741	-0.22014	0.0651299	-0.529323	-0.162439	-0.63717	-1.22511	1.12991	-0.0872376	-0.361815
FAM172A	ENSMUSG00000064138	0.145778	-0.28487	-1.38177	-0.627678	-1.32736	0.461104	-0.983945	-0.0790224	0.648542	1.58509	0.308628	2.2131	-0.986104	1.76841	-0.0599421	-1.05737	-0.404065	0.452663	-0.35881	-0.0323796
SLC12A4	ENSMUSG00000017765	-0.636408	0.883587	0.543479	-0.381194	1.07832	-0.739718	-0.686565	-0.00927879	2.98368	-0.518172	-0.125208	-0.666315	0.203192	-0.739718	-0.53228	-0.739718	1.77281	-0.456427	-0.494336	-0.739718
KCNB1	ENSMUSG00000050556	-0.502459	1.40734	0.834903	-0.808271	-0.194053	-0.605743	-1.2764	-0.637794	-0.289596	0.715868	-1.09993	1.72346	-0.938803	2.04582	-0.746138	-0.198569	-0.897144	-0.33084	0.950521	0.847831
MYH10	ENSMUSG00000020900	0.679322	0.297438	1.1686	-0.742319	0.172556	-0.87137	0.0951469	1.05639	0.481747	0.522794	-0.853008	-0.98761	-0.383261	-0.43924	1.95433	-2.34207	0.686888	0.187898	0.664164	-1.3484
NUTF2	ENSMUSG00000008450	-0.899739	0.0814679	1.87798	0.252437	1.29959	-0.920019	0.393586	-0.738022	-1.26426	-0.921613	1.63929	-0.261529	0.904166	-0.953191	1.05313	-1.10255	-0.678687	0.424367	0.757126	-0.943521
BTBD17	ENSMUSG00000000202	-0.194757	-0.263907	0.237921	-0.00412599	-0.365208	-0.968407	-0.578953	-0.996076	2.38072	-0.0504374	-1.19893	-0.513991	2.12494	0.380091	1.26095	-1.19893	0.177566	-0.405898	0.852262	-0.674823
AKAP8	ENSMUSG00000024045	0.207277	-0.730562	-0.110132	-0.549971	0.152952	-0.140714	-0.521456	-0.314043	1.05096	-1.7414	0.0188935	-1.55235	-0.580343	0.108015	0.759363	0.0279096	0.687703	0.850234	2.94944	-0.57178
TBC1D24	ENSMUSG00000036473	-1.06017	-0.0767209	-1.21901	-0.61251	0.240122	0.353754	-1.24861	2.53603	-1.2852	-0.355212	0.354526	1.49879	-0.312191	0.358411	-0.861441	0.634714	-0.285963	0.299108	1.41555	-0.373979
TRO	ENSMUSG00000025272	-0.432696	-0.0513271	0.451761	-0.425241	1.12925	-0.112182	-0.0782699	-0.150344	-1.1884	-1.52379	2.08307	-0.722885	-0.234867	-1.94489	0.236839	-0.182591	1.99129	0.1714	0.260685	0.723176
REM2	ENSMUSG00000022176	0.435722	-0.230869	-0.549356	-0.223777	-0.302415	-0.549356	0.576916	-0.549356	3.82578	-0.549356	-0.440847	-0.238285	-0.549356	-0.549356	-0.164754	-0.549356	-0.125868	-0.549356	0.880492	0.402756
ACADVL	ENSMUSG00000018574	0.213875	2.09536	-0.614819	0.89515	-0.0594602	0.565869	0.252545	0.323482	-0.495441	2.78396	-0.521562	-1.11959	-1.04231	-0.613599	-0.354594	-0.724836	-0.487832	-0.0748615	-1.00647	-0.0148692
PPP1R12A	ENSMUSG00000019907	1.36542	0.281043	0.814248	-0.37628	0.728862	-0.516335	-0.83892	-1.05558	0.0937585	-2.30686	1.228	0.0415604	0.515697	-0.87057	1.35899	-1.09189	0.0169801	1.44004	-0.811715	-0.0164458
UNC50	ENSMUSG00000026111	1.74088	-0.328288	-0.715827	-0.672541	-0.0317723	-0.711063	-0.195054	-1.06903	1.17975	-0.77645	0.742769	1.56706	1.66416	-0.969549	-0.308103	-1.15916	1.40556	0.0153357	-0.947218	-0.431462
ARHGAP25	ENSMUSG00000030047	0.807919	-0.428014	2.69807	-0.316608	-0.428014	-0.428014	-0.428014	-0.428014	-0.428014	-0.428014	-0.316626	-0.428014	-0.428014	-0.428014	0.248799	-0.428014	-0.428014	-0.428014	-0.428014	2.87063
CSTF3	ENSMUSG00000027176	1.33856	-0.151784	2.6469	-0.901906	-0.0508046	-1.12989	0.286343	-1.23235	1.1387	1.55831	0.136405	-0.724944	-0.305351	-0.220676	-0.156899	-1.09782	-0.706045	0.177609	-0.044992	-0.559364
ATP6V1H	ENSMUSG00000033793	-0.323058	-0.230755	-1.0665	0.124846	-0.0725763	-0.277024	-0.640214	0.519408	-1.25962	0.657603	0.585787	2.1241	-0.700914	2.69121	-0.687261	-0.20674	-0.120063	-0.679572	0.565618	-1.00428
DNA2	ENSMUSG00000036875	-0.285145	-0.39602	-0.39602	-0.286084	2.00541	3.581	-0.0537487	-0.39602	-0.105399	-0.39602	-0.39602	-0.39602	-0.39602	-0.39602	0.160549	-0.39602	-0.39602	-0.39602	-0.264345	-0.39602
GFRA1	ENSMUSG00000025089	-0.473771	0.0410113	-0.112093	0.642487	-0.329305	-0.731274	0.630266	-1.1313	1.78231	-0.996315	-0.0101936	0.423928	-0.992279	-0.00987037	-0.365253	-1.03571	2.59832	-0.866884	1.34761	-0.41169
TXN1	ENSMUSG00000028367	-0.785019	-1.15864	0.231911	-0.592651	-0.82474	-0.706195	-0.104788	-1.09479	2.34816	-0.514858	1.56855	-0.818868	1.9076	0.257731	-0.226215	0.910992	-0.300286	-0.6931	0.2537	0.341498
FOXO1	ENSMUSG00000044167	-0.401826	-1.26329	-1.24705	0.534321	-1.46707	0.0660577	-0.103771	0.94817	0.69748	0.658047	-0.535963	0.768776	0.237196	-0.54613	-0.334638	2.87811	-0.0164729	-0.197646	-1.20924	0.534943
SYNC	ENSMUSG00000001333	-0.301669	-0.301669	-0.301669	0.672337	-0.301669	4.12792	-0.301669	-0.301669	-0.301669	-0.301669	-0.301669	-0.301669	-0.301669	-0.301669	-0.301669	0.174189	-0.301669	-0.147745	-0.301669	-0.301669
CALHM5	ENSMUSG00000049872	-0.563486	-0.563486	0.958229	0.429344	-0.244556	-0.563486	-0.199834	-0.503993	-0.563486	-0.563486	-0.563486	-0.563486	3.52215	-0.500906	-0.504352	-0.563486	1.06433	-0.0466427	0.905467	-0.371349
IKZF1	ENSMUSG00000018654	0.205158	-0.119465	1.74348	-0.571379	0.363006	-0.571379	2.75802	-0.571379	-0.571379	-0.571379	-0.571379	0.164274	-0.571379	-0.571379	-0.441444	-0.571379	-0.571379	-0.429421	2.04156	-0.571379
SMU1	ENSMUSG00000028409	-0.741827	-1.03137	-0.979472	0.36836	0.562658	-0.565737	0.621259	-0.798214	2.67725	-0.190468	0.0388828	-1.04936	2.07423	-0.322738	-0.770953	-0.903583	0.581295	-0.0563138	0.0882849	0.397817
XYLT2	ENSMUSG00000020868	-1.13099	-1.24222	-0.891368	1.20999	-0.547367	1.29473	-0.689382	0.522867	0.433892	-1.22612	0.428859	1.09758	-0.575538	1.19739	-0.218015	-0.148705	-1.04486	0.0161717	-0.665249	2.17834
CHRNA7	ENSMUSG00000030525	-0.396918	-0.396918	-0.396918	-0.396918	-0.110604	-0.396918	-0.396918	0.0837588	-0.396918	-0.396918	-0.396918	3.66063	-0.396918	-0.396918	-0.396918	-0.396918	-0.396918	0.647056	-0.396918	1.67294
PICALM	ENSMUSG00000039361	0.510384	-0.718837	-0.549027	1.4442	0.468892	1.11482	-0.114685	-1.08186	-0.686392	0.821555	-1.33239	1.05845	-0.704835	2.27161	-0.809969	-0.599031	0.593656	-0.0578185	-1.44431	-0.184417
POLRMT	ENSMUSG00000020329	1.16803	-0.971771	-0.878832	-0.87916	0.58423	0.436398	0.705507	-0.618011	-1.0313	-1.0313	0.388461	1.36719	2.32981	-0.97696	-0.107007	-0.684426	1.2869	-0.750796	0.305032	-0.641996
TRIM8	ENSMUSG00000025034	-1.30906	-0.962014	0.275562	1.09447	0.00138277	0.941967	0.466875	-0.251884	-0.927721	-0.85105	-1.00693	1.14901	-1.31478	0.771067	0.487873	2.31635	-0.0774394	0.841145	-0.766179	-0.878647
SLC26A7	ENSMUSG00000040569	-0.410442	-0.491983	-0.605497	-0.605497	-0.517483	-0.605497	-0.505141	-0.605497	-0.605497	-0.466067	2.87519	-0.605497	2.00556	-0.605497	0.66738	-0.605497	1.44296	0.14332	-0.142202	0.242878
C1QL2	ENSMUSG00000036907	-0.383091	0.642758	-0.831864	-0.512582	0.203594	0.0334584	-0.767413	3.22105	0.326764	0.317039	-0.352436	1.57003	-0.83504	-0.701459	-0.216431	-0.0580804	-0.580799	0.653779	-0.562402	-1.16688
MCAM	ENSMUSG00000032135	-0.130523	-0.0618638	-0.54938	-0.54938	0.962614	-0.54938	-0.226128	-0.0205469	2.19535	-0.54938	3.18779	-0.54938	-0.29452	-0.104356	-0.128866	-0.54938	-0.54938	-0.434524	-0.54938	-0.54938
GSTT2	ENSMUSG00000033318	-0.438163	-0.175987	0.00948844	-0.438163	-0.438163	-0.438163	-0.438163	0.0168697	-0.438163	-0.438163	1.3483	-0.438163	3.81064	-0.438163	0.466411	-0.438163	-0.438163	-0.314628	0.0968554	-0.438163
ZBTB34	ENSMUSG00000068966	-0.188287	1.11935	-0.433268	-0.675166	-0.23578	0.721961	-0.0906673	1.20997	-0.675166	3.50124	-0.675166	-0.675166	-0.675166	-0.244086	-0.430763	-0.124838	-0.226643	-0.141129	-0.386058	-0.675166
FBLN5	ENSMUSG00000021186	-0.509199	-0.509199	-0.30409	1.53749	-0.136637	0.0831233	-0.509199	-0.509199	-0.509199	0.0810069	-0.509199	2.71735	-0.509199	-0.509199	-0.301966	-0.509199	-0.509199	2.43412	-0.509199	-0.509199
ARMC1	ENSMUSG00000027599	-0.319421	-0.396001	-0.332515	0.813319	0.512406	-0.764962	0.444513	1.80446	-2.25028	2.14224	-0.322522	0.635503	-0.812108	-0.269281	-0.669598	0.168521	-0.331571	-0.690152	-0.549796	1.18725
PPP2R3D	ENSMUSG00000093803	0.503963	1.38665	-0.769799	1.18207	-0.49113	-0.492896	-0.730081	-0.769799	-0.769799	1.60306	-0.769799	1.6436	-0.769799	-0.769799	-0.382283	2.02245	0.296943	-0.727462	-0.67812	-0.517976
GM7160	ENSMUSG00000099843	-0.322791	-0.322791	-0.322791	-0.322791	-0.322791	-0.322791	-0.322791	3.25517	-0.322791	-0.322791	-0.322791	-0.322791	-0.322791	-0.322791	-0.322791	2.55507	-0.322791	-0.322791	-0.322791	-0.322791
BLOC1S1	ENSMUSG00000090247	1.83457	-0.0136071	0.399494	0.0818881	0.0361678	-1.03217	0.737707	0.0579337	-0.72607	-1.33519	0.18613	-1.26121	0.117587	-0.421926	0.419019	-0.294413	2.82567	-0.156251	-1.17293	-0.282392
ANKRD11	ENSMUSG00000035569	-0.619853	-0.872805	-0.235679	-1.11206	1.14741	0.949878	0.809306	-1.00673	-0.156277	0.24681	0.716208	-1.85403	-0.0264382	-0.628241	0.819431	0.77015	2.14937	-1.34672	-0.381808	0.632079
ZFP941	ENSMUSG00000060314	-0.164195	-1.08449	-0.431651	1.26992	-0.51775	2.49933	-1.08776	-1.00055	-0.668365	1.69617	0.176305	-0.305892	0.205926	0.482334	0.297661	1.06083	-1.07897	0.161295	-0.87963	-0.63053
TBC1D9	ENSMUSG00000031709	-0.879209	0.0623945	-0.716174	-0.271059	-0.573796	1.57462	-0.781338	1.48267	-0.946414	-0.843139	-0.552224	-0.395707	0.509773	-0.162296	-0.760386	2.68044	1.11849	0.112137	0.129629	-0.78841
SYNCRIP	ENSMUSG00000032423	0.19076	-0.173658	0.191679	-0.361554	-1.5878	-1.4949	-1.35807	0.905979	0.36704	1.89485	-0.0153241	-0.145339	-0.692369	1.06584	-0.629693	1.98314	-1.1067	0.516856	0.399159	0.0501003
SGO2A	ENSMUSG00000026039	-0.349915	-0.349915	-0.349915	1.57771	-0.349915	-0.349915	-0.349915	-0.349915	-0.349915	3.81912	-0.349915	-0.349915	-0.349915	-0.349915	-0.349915	-0.349915	-0.349915	0.183179	-0.157516	-0.173757
HIPK3	ENSMUSG00000027177	-0.302998	-0.232113	1.51707	-0.690892	-0.611202	-0.0740704	0.638404	0.398571	-0.690533	-0.941533	-0.0945394	-0.520776	2.00281	0.486765	-0.598082	-1.64559	0.673407	-1.24564	2.03862	-0.107689
KLC3	ENSMUSG00000040714	1.58636	-0.398212	-0.398212	-0.398212	1.55559	-0.398212	-0.398212	-0.398212	-0.161763	-0.398212	-0.398212	-0.398212	-0.398212	-0.398212	-0.398212	-0.398212	3.39121	-0.398212	-0.398212	-0.398212
INAVA	ENSMUSG00000041605	0.0623423	1.14286	-0.285114	-0.371292	-0.371292	3.98388	-0.28205	-0.371292	-0.371292	-0.247303	-0.371292	-0.371292	-0.371292	0.0894324	-0.197152	-0.371292	-0.371292	-0.371292	-0.371292	-0.182687
PROX1OS	ENSMUSG00000079045	0.872691	-0.492196	-0.492196	0.184469	2.58717	-0.492196	-0.492196	-0.492196	-0.492196	-0.492196	-0.492196	-0.492196	-0.492196	-0.492196	-0.218138	-0.492196	0.714871	-0.492196	2.74968	-0.492196
GRAMD1C	ENSMUSG00000036292	-0.476099	-0.476099	-0.476099	2.30148	-0.476099	2.06237	-0.324386	2.50228	-0.476099	-0.476099	-0.476099	-0.476099	-0.476099	-0.476099	0.115983	-0.476099	-0.476099	-0.152664	-0.476099	-0.315783
DPYSL3	ENSMUSG00000024501	0.404721	-1.76778	0.760358	-0.274253	-0.224803	-0.400122	-0.842099	0.910303	1.88193	0.332888	1.03285	-0.320448	-1.10105	-0.761106	0.534684	-1.57777	1.86322	-0.651138	0.150298	0.0493317
DENND3	ENSMUSG00000036661	-0.389138	-0.389138	0.384573	-0.389138	-0.213466	-0.389138	-0.389138	-0.389138	-0.389138	-0.389138	2.11961	-0.389138	-0.389138	-0.389138	-0.389138	-0.16911	3.48429	-0.389138	-0.157959	-0.389138
ANKRD10	ENSMUSG00000031508	0.245879	-0.106407	0.0408058	-1.05749	-0.0412923	1.02998	-0.453061	0.898584	-0.74378	-0.420984	-1.31918	-1.01006	-0.39809	0.923301	-0.924888	3.09089	0.0619753	-0.191081	-0.409004	0.783896

## Sheet: Table S7B
Table S7B: Frontal cortex relative gene expression from post-KD and pre-KD recipient mice
Legend: Z-score normalized averaged gene counts from Deseq2 for pre-KD (n=10) and post-KD (n=10) frontal cortex samples
Gene Symbol	Ensembl ID	Patient 1		Patient 2		Patient 3		Patient 4		Patient 5		Patient 6		Patient 7		Patient 8		Patient 9		Patient 10
		pre-KD	post-KD	pre-KD	post-KD	pre-KD	post-KD	pre-KD	post-KD	pre-KD	post-KD	pre-KD	post-KD	pre-KD	post-KD	pre-KD	post-KD	pre-KD	post-KD	pre-KD	post-KD
HYLS1	ENSMUSG00000050555	3.6013	-0.196198	-0.521998	0.980179	1.07259	0.0779393	-0.0251279	-0.0238019	-0.521998	0.777082	-0.521998	-0.521998	-0.521998	-0.521998	-0.521998	-0.521998	-0.521998	-0.521998	-0.521998	-0.521998
ECM2	ENSMUSG00000043631	-0.579476	2.34193	-0.579476	1.41879	0.481125	-0.579476	2.11945	1.48233	0.134677	-0.579476	-0.579476	-0.579476	-0.579476	-0.579476	-0.579476	-0.445114	-0.579476	-0.579476	-0.579476	-0.579476
COG4	ENSMUSG00000031753	0.130044	0.187204	-0.440764	-0.587533	-0.142396	2.42878	0.790595	2.79119	0.356773	0.196815	-0.328488	-0.281043	-0.285845	-1.0975	-0.653241	-0.779631	-0.414115	-0.468348	-0.588273	-0.814229
GPI1	ENSMUSG00000036427	-1.21375	-0.913846	-1.0657	0.486467	-0.704354	-2.15238	-0.459351	-0.213789	-0.0722966	-0.177122	1.39872	2.05009	0.226216	-0.411967	0.329096	0.863932	-0.464981	1.23352	0.884577	0.37692
DDX3Y	ENSMUSG00000069045	-0.466839	-0.447368	-0.466839	-0.466839	-0.466839	-0.466839	-0.466839	-0.444508	-0.466839	-0.466839	-0.466839	-0.466839	-0.466839	-0.466839	-0.429782	-0.466839	0.917736	2.82711	1.5949	2.05081
RPL3	ENSMUSG00000060036	0.961805	0.889562	-0.158713	-0.505667	1.33435	0.626291	0.956221	0.555257	1.59279	0.136102	-2.00191	-1.08325	-1.32196	-0.427186	-1.12597	0.92987	-0.515247	0.588161	-1.00988	-0.420622
ALDH3B1	ENSMUSG00000024885	-0.618562	-0.406415	-0.618562	-0.618562	-0.396063	-0.618562	-0.497234	-0.496911	-0.618562	-0.618562	1.23408	-0.180742	-0.618562	1.84457	-0.214813	2.80618	0.396798	-0.618562	1.35623	-0.497188
SLC6A12	ENSMUSG00000030109	-0.295121	-0.4003	-0.561922	1.51397	-0.0533976	2.65231	-0.561922	1.10629	0.122905	2.0964	-0.561922	-0.561922	-0.561922	-0.561922	-0.561922	-0.561922	-0.561922	-0.561922	-0.561922	-0.561922
TBCEL	ENSMUSG00000037287	-0.480022	-1.45297	-1.3015	-0.938599	0.138954	-1.19504	-0.793036	-0.834832	0.921935	-0.202711	-0.0218624	-0.174519	0.0845092	0.398296	1.7317	0.32627	2.55689	0.578352	0.448511	0.209672
FOCAD	ENSMUSG00000038368	-0.837555	-1.15148	0.0321709	-0.585336	-1.22913	-0.887711	-0.254473	-0.638053	-0.509677	-0.263411	-0.0974999	1.48546	-0.126633	-0.80849	0.0186412	2.00021	0.477005	0.00997218	2.2952	1.07079
GM527	ENSMUSG00000047227	3.74778	0.44611	1.20524	-0.253409	-0.425677	-0.425677	-0.226246	0.874086	-0.425677	-0.425677	-0.425677	-0.425677	-0.425677	-0.425677	-0.259762	-0.425677	-0.425677	-0.425677	-0.425677	-0.425677
F5	ENSMUSG00000026579	-0.736025	-0.147377	-0.736025	-0.639093	-0.736025	-0.736025	-0.511592	-0.398476	-0.736025	-0.589328	1.88467	0.478804	-0.613408	0.822726	-0.175878	-0.736025	2.34964	0.577394	1.88957	-0.511505
RBBP8	ENSMUSG00000041238	0.559079	-0.677022	1.23429	-0.293135	0.294641	3.62744	0.108887	0.39004	0.150286	-0.289273	-0.225921	-0.725664	-0.178526	-0.725664	-0.447945	-0.202173	-0.659148	-0.488868	-0.725664	-0.725664
RERE	ENSMUSG00000039852	-0.735136	-0.965075	-0.848775	-0.558559	-0.524929	-0.645317	-0.609038	-1.35462	-1.2403	1.50544	0.71049	-0.626512	0.459139	0.576495	1.78904	0.706491	0.235453	1.92702	0.75675	-0.558046
SMARCE1	ENSMUSG00000037935	-0.0404636	-0.906211	-0.834725	0.0572289	-0.921315	-0.375895	-0.518765	-0.386081	-1.21087	-0.543967	1.05781	-0.722422	0.164079	-0.223871	2.80342	-0.258036	-0.651976	1.31246	0.880353	1.31925
BRINP2	ENSMUSG00000004031	-0.512844	-1.72024	-1.35888	-0.196103	-0.766674	-0.444234	0.614558	-0.42083	-0.631112	-0.763671	-0.365536	1.8899	0.242746	1.36697	-0.172504	1.05936	1.06795	1.83868	-0.380674	-0.346861
SHROOM1	ENSMUSG00000018387	-0.644121	-0.644121	-0.644121	-0.644121	-0.644121	-0.644121	-0.644121	0.121584	-0.644121	-0.644121	-0.301149	3.33641	0.746616	0.851843	1.05008	0.154258	-0.491955	0.981004	-0.644121	-0.00748647
WDR33	ENSMUSG00000024400	-0.949584	-0.770218	-0.237086	0.204184	-0.809872	-1.13539	-0.0676646	-1.14295	-0.527941	-0.688135	0.40123	1.10766	1.4478	2.24783	0.266135	0.215687	-1.44626	1.15435	1.09108	-0.360845
KDM5D	ENSMUSG00000056673	-0.46356	-0.46356	-0.46356	-0.46356	-0.46356	-0.46356	-0.46356	-0.46356	-0.379027	-0.344238	-0.46356	-0.46356	-0.46356	-0.46356	-0.46356	-0.46356	1.82805	2.64429	0.464979	2.27578
ARHGAP4	ENSMUSG00000031389	-0.965161	-0.569094	-0.965161	-0.0846905	-0.965161	-0.965161	-0.965161	-0.738044	-0.965161	-0.0768271	-0.0495955	-0.965161	1.01488	1.33412	0.919289	1.87654	1.06587	-0.242115	1.68476	0.621037
DDX3X	ENSMUSG00000000787	1.96335	0.881563	0.939235	0.2748	1.2779	-0.280927	0.569972	0.628814	-0.134835	0.0897306	-1.14504	0.684998	-0.542276	0.84896	-1.31457	-0.0648225	-1.73397	-0.455384	-1.48529	-1.00221
UTY	ENSMUSG00000068457	-0.282739	-0.321748	-0.38169	-0.38169	-0.38169	-0.38169	-0.313127	-0.38169	-0.38169	-0.38169	-0.38169	-0.38169	-0.38169	-0.38169	-0.38169	-0.38169	-0.217752	3.48479	0.52503	2.08751
FGF14	ENSMUSG00000025551	1.39774	-0.143364	1.99653	0.0563447	-0.878056	1.43107	0.782093	0.618731	0.784228	0.813899	-0.783446	-0.574371	-1.06277	-1.80655	-0.862294	-0.386228	0.433689	-0.94785	-0.0799706	-0.789422
REXO2	ENSMUSG00000032026	-0.0190624	1.03269	0.536199	0.876061	0.0407551	2.12401	-0.187219	-0.120918	0.522471	1.84836	-0.721093	-0.740763	0.68244	-0.259443	-0.445601	-1.16034	-1.36409	-1.67807	-0.8929	-0.0734903
SETMAR	ENSMUSG00000034639	-0.462354	-0.462354	-0.462354	-0.292153	-0.341906	-0.462354	-0.265315	-0.462354	-0.462354	-0.290633	0.245588	0.169675	-0.390587	-0.462354	-0.0252202	-0.462354	-0.462354	1.145	3.88063	0.326107
GIGYF1	ENSMUSG00000029714	-1.07104	-0.541647	-0.409825	-0.622456	-1.61149	-1.24299	-0.798922	-0.325567	-0.520143	0.893281	1.07136	-0.178849	-0.388636	0.350555	1.19916	2.21044	0.126693	1.61827	-0.430241	0.672048
NQO1	ENSMUSG00000003849	0.0566987	0.363674	-0.254254	0.202979	0.72934	1.30188	-0.685723	1.89323	-0.685723	2.90084	-0.531702	-0.273208	-0.685723	-0.685723	-0.400413	-0.685723	-0.685723	-0.503272	-0.685723	-0.685723
PRPF6	ENSMUSG00000002455	0.409537	0.428579	1.66942	0.252726	0.315295	1.99508	-0.342971	0.43161	1.76325	-0.750217	-0.10916	-1.01359	-1.23016	-0.377852	0.291739	-0.278219	-0.0722227	-0.298865	-1.673	-1.41098
RBBP4	ENSMUSG00000057236	-0.577642	0.451448	0.513999	0.0775427	-0.0400625	1.8645	2.09863	0.826405	1.01953	-0.118919	0.137299	0.168909	-0.11395	-1.51083	0.0701196	-1.00569	-1.40781	-1.72141	-0.342735	-0.38933
PALS2	ENSMUSG00000038388	1.49321	1.31256	0.431357	-0.216347	0.334307	0.473676	1.06161	1.29847	0.0404977	0.320732	-1.13279	-1.03489	0.650615	-0.73416	0.688543	-0.114049	-1.47855	-0.364128	-2.16579	-0.864888
NAP1L1	ENSMUSG00000058799	2.5235	-0.264921	1.31166	-0.0365877	0.821027	0.927406	0.83398	-0.555568	0.247766	0.631446	0.34014	-1.42535	-0.364398	-1.1015	0.0114752	-0.714949	-1.19304	-1.23295	0.170519	-0.929641
AI504432	ENSMUSG00000056145	-0.0265334	0.554102	-0.652468	1.00951	-0.691692	1.89921	0.186506	2.8587	-0.408004	0.675816	-0.829963	-0.302817	-1.00361	-0.316889	0.0631649	-0.895744	-1.13574	-0.427451	-0.349079	-0.207013
TFB1M	ENSMUSG00000036983	-0.442768	-0.442768	-0.442768	-0.244931	-0.442768	-0.442768	-0.442768	-0.442768	-0.442768	-0.442768	-0.442768	-0.0295265	0.308009	-0.442768	-0.442768	-0.442768	3.66449	0.0446263	1.65416	0.359155
DRG2	ENSMUSG00000020537	0.831861	0.174824	-0.243353	1.2889	1.21104	-0.606853	0.386868	1.93363	1.71572	0.296109	-0.691104	-0.224086	-1.00893	-0.0100973	0.0179074	-0.890476	-0.758676	-1.41923	-1.65968	-0.344379
B4GALT3	ENSMUSG00000052423	2.49714	0.676736	-0.378498	0.165072	0.327453	2.4728	0.308951	-0.545292	0.0711142	0.238997	-0.255948	0.176507	-1.08551	-0.781345	-0.550873	-1.38691	-0.143354	-0.6945	-0.221111	-0.891431
POP1	ENSMUSG00000022325	0.244239	-0.728883	0.00229139	2.18907	-0.186009	-0.304391	-0.0477042	2.19719	1.2567	1.39375	-0.616265	-1.07979	-0.327963	-1.07979	-0.221154	-0.240567	-0.599938	-0.896758	-1.02146	0.0674141
SARS2	ENSMUSG00000070699	2.63283	-0.506258	0.0985905	-0.376643	0.379278	1.6632	-0.358947	-0.121588	1.84425	0.65308	-0.422743	-0.514533	-0.985773	-0.985773	-0.594661	-0.740029	-0.985773	0.264777	-0.42782	-0.515472
PEDS1	ENSMUSG00000090213	0.837017	2.22829	0.42044	0.395806	-0.71928	1.13485	-0.0401943	-0.235315	-0.452341	2.21609	-0.91648	-1.15253	-0.848728	-1.33344	-0.307521	-0.757807	0.413474	-0.0229723	-0.700423	-0.158927
ZC3HAV1	ENSMUSG00000029826	-0.503167	-0.460162	-0.529238	-0.706448	-0.448144	-0.706448	-0.565596	-0.56522	-0.706448	-0.154056	-0.706448	-0.537023	-0.0908242	0.347058	-0.237726	-0.264685	2.82983	2.14109	1.44285	0.420803
GTDC1	ENSMUSG00000036890	-1.45036	-0.291587	-0.486375	-0.724816	-0.777156	-1.30977	0.0969623	-1.25815	0.109703	-0.462445	0.404835	2.34868	1.06998	0.486615	1.46454	-0.855094	1.19775	0.423547	0.430755	-0.417601
GM13421	ENSMUSG00000085929	2.11287	2.42313	-0.508561	-0.508561	1.92562	-0.508561	1.02836	-0.508561	0.138431	-0.508561	-0.508561	-0.508561	-0.508561	-0.508561	-0.508561	-0.508561	-0.508561	-0.508561	-0.508561	-0.508561
SERPINB1A	ENSMUSG00000044734	0.172532	-0.155502	3.2951	0.37546	0.205924	1.98607	-0.232971	-0.0524219	0.133966	-0.507558	-0.697146	-0.535498	-0.467513	-0.857396	-0.115275	0.0751867	-0.324165	-0.762481	-0.857396	-0.67892
PDAP1	ENSMUSG00000029623	-1.18404	0.0347022	-0.695309	-1.01992	-1.67571	-1.15297	0.784838	-1.09927	-0.826337	0.594783	1.33921	0.509252	1.47268	-0.0454134	1.76278	-0.37233	0.0393775	0.507388	1.15326	-0.126974
CORO1C	ENSMUSG00000004530	-0.704268	-0.875044	-1.02026	-1.03974	-0.228007	-0.509113	-0.0686138	-0.135198	-0.310844	-1.11562	1.29427	0.539085	0.153996	-0.715274	2.78248	1.41874	0.937396	0.565872	-0.573258	-0.396595
PLEKHG1	ENSMUSG00000040624	-0.139156	-0.939998	-1.11786	-0.414936	-0.744777	-1.11786	-1.11786	-0.233931	-0.615431	0.123244	-0.326006	-0.79158	-0.15458	1.63559	1.13882	0.229166	1.71973	-0.107682	2.19346	0.781655
PLEKHJ1	ENSMUSG00000035278	-1.09313	-1.24049	-0.127331	-0.59919	-0.535602	-1.19936	-0.211846	-0.058081	-0.524608	-0.752903	-0.557991	2.14545	-0.652182	-0.114506	0.980376	0.790982	-0.47046	1.07277	1.63863	1.50947
NHSL2	ENSMUSG00000079481	1.09243	1.7833	0.70104	1.28696	0.344395	-0.838293	0.715828	1.63062	-0.62019	-0.124485	-0.265511	-0.915739	0.550156	0.0874374	0.165819	-1.17184	-0.868088	-1.74257	-1.03856	-0.772709
FKTN	ENSMUSG00000028414	0.953439	2.0142	-0.542833	-0.526817	1.5199	-0.444308	0.988744	0.766646	0.0977696	1.18696	-0.525887	-0.686963	-0.666484	-1.29224	-0.0638514	-0.656764	0.245743	-1.46978	-1.46094	0.563462
TTC13	ENSMUSG00000037300	-1.95069	-1.5985	-0.34711	0.488182	-0.589387	-0.0458517	-1.19693	-0.642314	-0.188614	-0.683031	0.853363	0.881687	1.17446	0.555185	1.33153	-0.420234	1.68274	1.17614	-0.475723	-0.00490695
DMKN	ENSMUSG00000060962	-0.569025	1.35899	3.03785	0.192936	0.846439	-0.569025	-0.348498	-0.569025	0.860623	1.44899	-0.569025	-0.569025	-0.569025	-0.569025	-0.569025	-0.569025	-0.569025	-0.569025	-0.569025	-0.569025
AK1	ENSMUSG00000026817	0.742736	-1.19581	-0.631793	-0.125686	-0.0617879	-0.808643	-0.432043	-0.930855	-0.939531	-1.41942	0.282491	-0.376507	0.865772	-0.823194	0.516732	1.57209	2.65557	0.441048	0.59668	0.0721533
PON2	ENSMUSG00000032667	-1.16005	-0.0522355	-0.419883	-0.221876	-0.496125	-1.11634	-0.798017	-0.797051	-0.321826	-0.154338	-0.712917	-0.289093	-0.07218	1.59617	0.948305	1.4894	0.571265	-0.582227	2.75309	-0.164067
SSBP4	ENSMUSG00000070003	-1.42071	-1.43879	0.553406	0.805782	-1.26162	0.115799	-1.56049	-0.313865	-1.32957	-0.22498	1.53982	0.808263	1.19549	0.254308	0.159911	1.39763	0.304233	0.786489	0.415133	-0.786243
MIF4GD	ENSMUSG00000020743	-0.778453	-0.461297	-0.322047	-0.203969	-0.556698	0.0975768	-0.778453	-0.475342	-0.722459	-0.699415	0.0361594	0.530616	-0.183874	-0.778453	0.227546	2.63484	-0.417036	-0.00646773	2.7889	0.0683263
HSCB	ENSMUSG00000043510	3.30646	-0.542859	-0.355657	0.342273	0.821016	-0.642534	0.953598	-0.642534	1.15244	0.84787	-0.642534	-0.642534	-0.642534	-0.642534	-0.642534	-0.165767	-0.506232	-0.642534	-0.526554	-0.18632
PTPMT1	ENSMUSG00000063235	0.429005	0.603904	-0.254095	1.21843	2.06934	1.02737	-0.547345	-1.2946	1.07032	1.71791	-0.583212	-1.29484	0.368043	-0.78861	-0.425296	-0.523922	-1.01996	-0.844113	-0.662774	-0.265558
DYNC1LI1	ENSMUSG00000032435	1.90552	1.75044	1.13544	0.119881	0.336716	1.01515	0.416207	-1.37093	0.155771	0.541916	-0.120972	0.169977	-0.157469	-1.06098	0.284243	-1.23483	-0.782324	-0.368096	-1.05336	-1.6823
PRAMEL12	ENSMUSG00000046862	1.66421	0.976284	1.31744	1.45005	1.47107	0.770052	-0.895475	0.405364	0.828911	-1.03959	-0.00403693	-0.692896	-0.882119	-1.03959	-0.320237	-0.436942	-1.03959	-0.886248	-1.03959	-0.607087
TMEM169	ENSMUSG00000026188	-0.755969	-1.13256	-0.135834	-0.801338	-0.776826	-0.605699	-0.738511	0.34188	-0.914984	-0.295282	0.457506	0.0948469	0.480275	0.443104	-0.176453	2.97958	-1.10787	0.845223	1.53745	0.261463
UNC80	ENSMUSG00000055567	-0.883429	-1.08166	0.819142	0.139419	-0.24981	-0.759345	-1.56619	0.0954226	-1.67924	-0.904123	2.053	0.864203	1.05649	0.175021	-0.419215	1.5129	-0.374335	-0.132266	0.655011	0.679013
PES1	ENSMUSG00000020430	3.47935	-0.16727	-0.364727	0.435091	-0.233686	-0.387698	-0.340091	1.79114	-0.200433	0.0647716	0.209882	0.325589	-0.377806	-0.692727	-0.416477	-0.78677	-0.630089	-0.723874	-0.502666	-0.481514
GOT2	ENSMUSG00000031672	1.73521	0.234554	0.727071	0.885545	-0.703348	0.813315	-0.347817	0.847096	1.43409	0.439912	0.384242	-1.90783	-0.461811	-0.484038	-0.0310474	-1.42298	-2.02373	-0.122462	-0.0478938	0.0519332
SAMD14	ENSMUSG00000047181	-0.858367	-0.749725	0.157727	-0.51245	-0.72746	-0.74066	0.279388	-0.924233	-0.722665	-0.576231	2.00333	-0.867975	-0.372542	0.209559	0.19675	1.18632	2.1057	1.35697	-1.16516	0.721734
VIP	ENSMUSG00000019772	-0.810711	0.983365	1.03648	1.06027	-0.220919	1.59779	-0.658662	0.570079	1.55956	1.11067	0.181866	0.0162624	0.389954	-1.12074	-0.496007	-1.57331	-0.214546	-1.07789	-0.99696	-1.33654
DLD	ENSMUSG00000020664	-1.67449	-1.04904	-0.581531	0.0867273	-1.136	-0.212897	-0.564053	-0.458457	0.350343	-0.666399	-0.0509156	0.426983	-0.336082	0.865849	-1.25611	0.985549	1.91681	1.36091	1.77433	0.218487
COL8A2	ENSMUSG00000056174	-0.484612	-0.484612	-0.484612	-0.385945	-0.484612	-0.484612	-0.484612	-0.255552	-0.378825	-0.484612	-0.484612	0.614561	0.88831	-0.484612	0.275616	-0.484612	3.47563	1.58154	-0.484612	-0.484612
BIN3	ENSMUSG00000022089	-0.31083	-0.716157	1.87502	0.011627	0.657278	3.26267	-0.154462	-0.152963	0.84444	-0.349015	-0.295716	-0.378336	-0.409281	-0.716157	-0.248859	-0.716157	-0.716157	-0.616547	-0.716157	-0.154245
GLRX5	ENSMUSG00000021102	-0.054361	1.28342	-0.519274	1.2603	0.21699	2.0162	-1.09306	1.36454	0.938605	0.752287	-0.953243	-1.44427	-1.17042	-1.13871	-0.0488424	-0.294851	-0.171195	-0.674797	0.415197	-0.684521
UTP14A	ENSMUSG00000063785	-1.4195	-0.819688	0.493119	-0.792167	-0.938191	-0.696088	-0.963325	-1.00448	0.137521	0.295599	-0.874987	-0.524683	1.43183	-0.416904	-0.0396436	1.65817	1.66656	1.53417	0.439481	0.83321
USP4	ENSMUSG00000032612	1.30381	1.48618	0.0932103	0.0347822	0.861509	2.00067	0.446361	-0.954326	0.901654	-0.0541847	-0.80617	-1.41691	0.157892	-2.02559	-0.505707	-0.610566	-0.210986	-0.470019	-0.709291	0.477684
KLC4	ENSMUSG00000003546	2.67494	0.0933703	0.734252	-0.769077	0.962546	-0.128355	1.50927	-0.55601	1.4401	-0.124417	-0.239589	-0.763669	0.0133343	-0.804924	-0.905177	-0.252157	-0.260351	-0.355629	-1.40552	-0.862938
GPT	ENSMUSG00000022546	-0.825158	-0.944553	-0.467974	-0.0404175	-1.03181	-0.823964	-0.0787713	-0.812405	-0.642153	-0.442197	1.51087	1.6486	0.24777	-1.01591	-0.0805233	1.72403	-1.00258	1.21648	0.259582	1.60108
LRRC1	ENSMUSG00000032352	3.45572	-0.60064	-0.132819	0.286881	0.966428	-0.73099	1.0732	0.0970732	0.363917	0.296416	-0.364421	-0.780734	0.0633322	-0.56063	0.161825	-0.780734	-0.780734	-0.780734	-0.780734	-0.471625
NFATC3	ENSMUSG00000031902	0.600524	1.79865	-0.494306	-0.738676	0.754473	2.13357	0.602728	0.475188	0.782209	0.441959	-0.928882	0.00378873	-0.400888	-1.29669	-1.23215	-1.45242	-0.569883	0.770238	-0.443912	-0.805525
RNF165	ENSMUSG00000025427	-1.96593	-1.01061	-0.258967	-0.0699915	-0.768842	-2.60453	0.518748	-0.468579	-0.175408	0.507894	1.29025	0.326897	1.12026	0.411111	1.20323	0.30843	0.853674	0.098337	0.0429487	0.64108
MRPL30	ENSMUSG00000026087	0.387776	2.09168	-0.53791	0.337464	-0.85488	1.23906	-0.105629	1.98093	0.367571	0.559827	-0.211778	-0.388698	-0.401163	-1.64257	-1.02993	-1.00841	-0.490746	-0.82624	-0.515159	1.0488
SP7	ENSMUSG00000060284	-0.657305	-0.657305	-0.657305	-0.274649	-0.657305	-0.657305	-0.657305	-0.657305	-0.247038	-0.657305	0.138511	0.141985	0.06877	1.23606	0.816875	2.12148	2.7852	-0.657305	-0.657305	-0.21414
TBR1	ENSMUSG00000035033	-1.65585	0.661858	-0.24834	-0.588764	-0.296741	0.432455	-0.970339	-1.50106	-0.932068	-0.531286	1.57271	1.75851	-0.155328	-0.448941	0.462883	-0.0552756	1.43894	0.796152	1.14115	-0.880665
SORCS3	ENSMUSG00000063434	2.48964	-0.345748	2.28007	-1.02432	0.715642	1.14392	-0.11409	-0.769048	0.487082	0.345395	-0.431833	-0.344362	-0.14008	-0.698393	-0.494696	-0.468658	-0.245467	-0.957163	-1.14974	-0.278155
KIDINS220	ENSMUSG00000036333	-0.629245	-0.105184	-2.27952	0.886736	-0.24684	-0.836959	-1.08497	-0.365389	-1.15015	-0.0065714	0.68162	0.518442	-0.235089	1.05761	0.289084	0.827449	1.19929	-0.438493	-0.279816	2.19799
RPS19BP1	ENSMUSG00000051518	-0.37873	1.66642	0.885966	-0.0118266	1.30851	-0.27516	-0.646704	1.60933	1.20047	0.500115	-0.593767	-0.997947	0.821842	-1.0997	-0.564807	-0.0879036	-1.81834	-0.995646	0.376628	-0.898749
IGSF10	ENSMUSG00000036334	-0.42403	-0.325573	0.0010258	-0.42403	-0.42403	-0.42403	-0.42403	-0.42403	-0.42403	-0.42403	-0.42403	3.77526	-0.300977	1.50125	-0.23665	0.400113	-0.289393	-0.42403	-0.42403	0.139266
NDUFB7	ENSMUSG00000033938	-0.568133	0.440097	-0.318077	0.19798	0.925028	1.2055	1.06375	0.617866	0.949267	1.75855	-0.858793	-1.59829	0.125067	-1.24857	0.464103	0.444755	-1.83438	-0.642777	-1.20912	0.0861807
TGS1	ENSMUSG00000028233	0.371083	-0.571128	1.07587	0.616163	1.48836	2.35533	-0.653455	-0.293829	1.2077	0.124542	-0.423824	0.71761	-0.686972	-1.58637	-0.325338	-0.636107	-1.37601	-0.5618	0.0749947	-0.916824
INTS14	ENSMUSG00000034263	-0.823438	-0.823438	-0.742411	-0.434025	-0.64628	-0.761229	-0.437024	-0.371418	0.429097	-0.402484	-0.24496	1.19071	-0.119727	-0.135297	-0.823438	2.00441	2.87235	-0.61786	0.421359	0.465106
UBE2E1	ENSMUSG00000021774	-1.18603	1.33299	-0.0843592	-0.0896988	0.338481	1.47447	2.77845	0.363979	0.708732	-0.441716	-0.433528	-0.0480551	-1.16435	-0.856338	0.181449	-0.472161	0.210261	-1.10524	-0.639462	-0.867869
BC065397	ENSMUSG00000087368	-1.18427	-1.18427	-1.09489	-0.877462	-0.728315	-0.566708	0.165432	0.24026	-0.526379	-0.348493	0.283295	2.06273	1.61007	0.71331	-0.947874	1.7121	-0.334995	0.856533	0.694617	-0.54469
KCNC2	ENSMUSG00000035681	1.30228	-0.0424922	-0.800441	2.56827	-0.0270687	0.797153	0.861324	0.835663	0.971677	-0.664742	-0.995846	0.487629	-0.271424	-1.0267	-1.20877	-0.731519	-0.913267	-1.03525	-0.464406	0.357918
FADS2	ENSMUSG00000024665	2.47349	-0.539412	0.0442534	1.26386	2.22556	-0.539412	1.54821	-0.306835	-0.539412	-0.236182	-0.539412	-0.539412	-0.539412	-0.539412	-0.539412	-0.539412	-0.539412	-0.539412	-0.539412	-0.539412
CASC3	ENSMUSG00000078676	2.39905	1.00074	-0.537941	0.988078	0.548732	0.383743	0.315684	-0.119628	0.264685	0.560336	-0.581624	1.21464	-0.759384	-0.870589	-0.638701	-0.834789	-1.65118	-1.60041	-0.534159	0.45272
ERCC4	ENSMUSG00000022545	3.87098	-0.120672	-0.685675	-0.31761	0.429121	0.0790818	0.0508058	-0.133582	-0.276951	0.905644	-0.434657	-0.731623	-0.338012	-0.549172	-0.209175	0.06069	-0.732533	0.176576	-0.628282	-0.414957
ENSA	ENSMUSG00000038619	-0.81731	-0.00325739	-1.40611	-0.72712	-0.444613	0.682612	-0.559925	-0.190735	-1.07938	-1.02463	-0.12587	0.525498	-0.76595	-0.276637	0.213633	1.36794	2.54452	1.04996	1.41605	-0.378664
HLTF	ENSMUSG00000002428	3.25151	0.326751	0.827151	-0.576358	-1.81895e-05	1.16907	0.0926278	-0.766448	0.443546	-0.337007	-0.86166	0.958391	-0.26301	0.0623772	-0.969876	-0.720246	-0.500958	-0.537103	-0.900913	-0.697824
NCMAP	ENSMUSG00000043924	-0.45058	-0.45058	-0.45058	-0.45058	-0.45058	-0.307698	-0.45058	-0.45058	-0.45058	-0.45058	-0.45058	-0.45058	-0.288952	-0.45058	0.287778	-0.45058	2.90943	2.38243	-0.45058	1.32513
UBE2E2	ENSMUSG00000058317	0.177213	0.535	-0.845015	-0.193056	-1.44466	-1.29589	0.000145665	-1.802	-1.15338	-0.0418592	0.711886	-0.394662	0.0315765	1.1721	1.36256	1.98283	0.0074473	0.545896	-0.470061	1.11394
TMEM191C	ENSMUSG00000055692	-0.943931	-0.390047	0.279265	-0.943689	-1.08564	-1.1344	-0.939352	1.16575	0.182141	-1.09428	-0.095899	-0.474651	-0.377648	0.149754	-0.239934	0.456818	0.713065	0.695839	2.77397	1.30288
EIF1AD	ENSMUSG00000024841	-0.00927509	-0.376439	-0.674945	-0.626446	-0.688478	-0.112238	-0.647227	-1.00799	-0.175387	-0.459417	-0.626584	0.208949	-0.0597907	1.69635	-0.0608855	-0.365088	-0.181493	0.525372	3.47202	0.168996
EVL	ENSMUSG00000021262	-1.8494	-0.146032	-0.220501	0.386166	-0.935628	-0.227987	-0.339556	-1.47928	0.125617	-0.856859	0.124423	2.02405	1.23315	0.345637	-0.886948	-0.148893	1.6891	-0.457612	1.28089	0.339665
AP3M2	ENSMUSG00000031539	1.90762	0.0951848	2.22764	0.704888	0.0503401	0.147738	-0.0506125	0.479903	0.821842	-0.782265	-1.46648	-1.04593	0.133532	-1.56785	-0.28352	0.331546	0.662529	-0.89576	-0.974978	-0.495377
RFX3	ENSMUSG00000040929	-0.828125	1.19922	1.79343	-0.987508	1.19249	0.0848336	0.262767	1.89774	0.312845	0.702682	-0.422261	-0.0312611	-0.895806	-1.60629	-0.398394	0.476976	-1.49136	-0.219898	-0.859863	-0.182217
NSFL1C	ENSMUSG00000027455	-1.11262	-0.386064	0.0607896	-0.334783	-1.02192	-0.84915	0.272007	-1.10876	0.140728	-0.810217	0.196648	-0.446706	-1.13305	2.10177	0.418213	-0.0578721	0.285276	0.250837	2.55567	0.979209
LTBP4	ENSMUSG00000040488	2.00773	-0.955141	2.11467	0.59896	0.267709	1.57291	-0.327529	-0.583039	1.05389	-0.236531	-0.23739	-0.728493	0.197374	-0.950156	-0.69122	-0.642484	-1.35275	0.147003	-0.56641	-0.689094
DSP	ENSMUSG00000054889	-1.02298	-0.349412	-0.780652	-0.191112	-0.404848	-0.836929	-0.252548	-0.250492	-0.933788	-0.5194	1.6586	-0.907137	0.871144	1.54954	-0.0615489	0.889965	2.5462	-0.715568	0.34858	-0.637614
EIF2S3Y	ENSMUSG00000069049	-0.465304	-0.395535	-0.465304	-0.430838	-0.465304	-0.465304	-0.385502	-0.345281	-0.465304	-0.465304	-0.465304	-0.465304	-0.465304	-0.465304	-0.465304	-0.465304	2.96933	1.57258	0.549465	2.04943
CNTN1	ENSMUSG00000055022	1.21209	-0.254027	2.58985	0.325798	0.0302775	1.02991	1.73379	-0.851849	-0.102413	-0.202873	-0.809126	0.058384	0.0895526	-0.58965	-1.72518	-0.28332	-1.14114	-0.495556	-0.329436	-0.285089
INSC	ENSMUSG00000048782	-0.551948	0.867602	-0.551948	-0.551948	0.724183	-0.551948	1.53565	2.93667	0.0925114	1.57064	-0.551948	-0.551948	-0.551948	-0.551948	-0.551948	-0.551948	-0.551948	-0.551948	-0.551948	-0.551948
GIGYF2	ENSMUSG00000048000	-0.827182	-2.1475	-0.58851	-0.338383	1.28315	-0.373713	-0.149351	-1.39698	-0.626102	-0.472698	0.579538	0.226297	0.431921	0.0439042	2.01758	0.67036	1.83593	0.227883	-0.566258	0.170105
ETFB	ENSMUSG00000004610	-0.775859	-0.755032	-0.0555144	-0.700658	-0.213683	-0.00676299	-1.02317	-0.883555	-0.245148	-0.331583	0.678241	-0.342728	0.984749	2.40208	0.60831	-1.28716	-0.581701	0.903502	2.13014	-0.504468
SELPLG	ENSMUSG00000048163	-1.15573	-0.23734	-0.660123	-0.475193	-0.975128	-1.15573	1.0765	-0.497439	-1.15573	-1.15573	-0.507039	-0.602923	0.135563	0.738354	0.701353	0.628859	1.66997	1.28928	1.98333	0.354889
GALE	ENSMUSG00000028671	-0.519404	1.42009	-0.971028	0.155641	0.275728	3.10795	-0.0140131	0.193509	-0.325913	1.50133	-0.347282	-1.03527	-0.477318	-0.489663	-0.780384	0.406097	-0.302699	-0.654945	-0.515816	-0.626611
LTA4H	ENSMUSG00000015889	-1.24914	-1.31187	-0.367968	-0.170256	-0.144639	-1.35501	-0.250662	0.0840505	-0.74459	-0.327341	-0.665556	0.58092	-0.444539	0.535432	0.334407	2.04949	0.50291	-0.587114	2.29278	1.23869
CNNM1	ENSMUSG00000025189	0.287744	-1.76429	0.00743139	-0.308902	-0.93817	0.409637	-1.16461	-1.3448	0.151379	-1.31656	-0.120868	-0.00632804	-0.434607	1.08677	-0.45206	0.719424	1.61473	1.77887	1.2514	0.543823
SCRT2	ENSMUSG00000060257	-0.865995	-0.922056	-0.760266	-0.837976	-0.0143682	-0.817845	-0.121403	-1.0082	-0.916947	0.537503	-0.919696	1.95484	0.0684489	1.51859	1.12312	-0.493141	2.1724	-0.0646233	0.0943984	0.273223
FAM3A	ENSMUSG00000031399	-0.479578	-0.875265	-0.0129179	-0.756852	-0.812416	-0.676641	-0.464013	-0.462915	-0.240482	-0.158445	1.27955	3.16461	1.29667	-0.875265	-0.761219	0.629544	0.353904	0.364555	-0.666084	0.153261
GMFG	ENSMUSG00000060791	0.201223	-0.0212109	-0.754729	-0.754729	-0.754729	-0.754729	-0.754729	-0.754729	-0.754729	-0.754729	1.82342	0.254475	-0.175722	-0.377265	-0.093464	0.307073	2.83517	-0.425831	1.58118	0.128773
ZFP420	ENSMUSG00000058402	-0.698816	-0.62417	-0.698816	-0.625065	-0.229084	-0.698816	0.411134	-0.698816	-0.698816	-0.698816	-0.545434	0.122793	2.37988	-0.698816	-0.414689	0.640111	1.34271	2.20831	-0.698816	0.924045
RUBCNL	ENSMUSG00000034959	3.85506	-0.152524	-0.375367	-0.155195	1.26065	-0.375367	-0.375367	-0.375367	0.686899	-0.375367	-0.375367	-0.375367	-0.375367	-0.375367	-0.375367	-0.375367	-0.375367	-0.239762	-0.375367	-0.375367
CSNK2B	ENSMUSG00000024387	-0.737439	-0.753547	0.0647922	-1.25561	-1.5747	0.395524	1.06968	-1.07931	-0.95655	-0.880523	0.081626	0.497076	0.307411	1.17983	-0.132483	0.477391	-0.833889	1.34341	0.586912	2.2004
MAPK15	ENSMUSG00000063704	-0.548098	-0.548098	-0.548098	-0.258709	-0.445701	-0.548098	-0.548098	-0.436127	-0.548098	0.0358493	0.254366	3.34741	1.16023	-0.548098	-0.362286	-0.548098	0.252963	1.70956	-0.548098	-0.324665
AI854703	ENSMUSG00000053297	-0.922254	-0.0241899	-1.09087	-0.441356	-1.06906	-1.32483	-0.209069	-1.13837	1.00017	-1.32483	0.512544	1.35938	-0.51205	0.165413	-0.0871654	2.27181	0.787234	0.752771	0.945265	0.349457
ENO4	ENSMUSG00000048029	-0.431458	-0.431458	-0.431458	-0.431458	-0.431458	-0.431458	-0.431458	-0.212923	-0.229606	-0.431458	0.057971	-0.431458	-0.312382	2.13027	0.837817	-0.431458	-0.431458	-0.431458	3.33781	-0.431458
GOT1	ENSMUSG00000025190	1.4582	1.45805	-0.343664	0.360198	1.5027	-0.90772	0.657052	1.24685	0.63333	-0.442062	-1.22061	-1.10212	-1.21564	-1.19479	-1.42683	0.657056	-0.381614	0.0612534	-0.442075	0.642443
GTF2E2	ENSMUSG00000031585	0.843998	-1.06295	-0.36508	-0.973392	-0.78639	-0.95905	-0.938377	-0.272742	-0.829894	0.186027	0.784382	2.70305	-0.460002	0.990179	0.107417	1.45475	0.43392	0.568513	-0.927884	-0.496474
EPB41L4B	ENSMUSG00000028434	1.37922	-0.0783832	-0.179023	0.235141	0.662276	1.73572	1.66943	0.44676	1.04723	-0.87325	-0.667861	-1.65447	-0.54509	1.08381	-0.811698	-0.873595	-0.650663	-0.0985633	-1.42729	-0.399695
ODF2L	ENSMUSG00000028256	2.54441	1.65727	0.300011	0.420172	1.18985	0.46355	-0.698002	0.196246	-0.48557	-0.146264	0.0393426	-1.24311	-0.884466	-1.25059	-0.384258	-0.670182	-0.777884	1.05806	-0.630821	-0.697766
E130308A19RIK	ENSMUSG00000045071	-0.670778	-0.347217	-0.105049	-1.61176	-0.742655	0.505152	-0.989095	-1.44125	-0.23732	-0.616955	0.0435107	1.98816	1.10823	-0.178192	0.948511	1.44007	0.605199	-0.508833	1.496	-0.685726
FEM1A	ENSMUSG00000043683	2.15237	-0.813344	1.79148	0.339346	0.910803	-0.201867	-0.81231	0.189667	0.512281	1.33727	-0.204146	-0.0463017	0.585719	-1.48718	-0.932762	-0.30946	-1.50446	-0.5812	-0.754603	-0.171299
BCL2L2	ENSMUSG00000022194	-0.614425	-0.288144	0.0819432	-0.166372	-1.58022	-0.065363	-1.82545	0.49215	-1.27704	-0.448329	0.40738	-0.2943	0.131993	-0.342638	0.699388	2.0563	0.86197	-0.724909	1.5713	1.32477
ATP6V1D	ENSMUSG00000021114	0.296605	1.88209	0.701132	0.219135	-1.09695	0.486539	1.68248	0.695063	0.31739	0.274929	-0.960866	0.745984	-0.429101	0.187474	-1.56216	-1.25271	-0.637166	-1.87407	-0.170039	0.494239
USP24	ENSMUSG00000028514	-1.14322	0.625985	-1.49178	-0.394692	-0.466782	-0.725304	-0.426538	-0.912187	0.155327	-0.715571	0.778324	2.64287	0.589916	-1.38993	0.113091	0.210958	0.46837	0.775441	-0.0630263	1.36874
TMEM167	ENSMUSG00000012422	-1.72376	-0.177937	-0.232349	-0.00487839	-0.72589	-0.803908	-0.754128	0.0958855	-0.563234	-0.278758	-0.341727	0.25768	0.117215	1.04232	-0.51794	-0.177582	0.309302	0.737273	3.38312	0.359297
6430584L05RIK	ENSMUSG00000108228	-0.641633	2.55393	2.07572	-0.641633	1.18645	-0.641633	1.5182	-0.308464	0.28157	-0.207253	-0.492401	-0.441789	-0.0970167	-0.641633	-0.641633	-0.294247	-0.641633	-0.641633	-0.641633	-0.641633
ASCL1	ENSMUSG00000020052	-1.0232	-0.355052	-0.542448	-0.610612	-0.58523	-0.838646	-0.545554	-1.0232	0.12693	-0.14903	-0.422554	2.19422	0.751299	2.3452	0.0894423	-1.0232	0.118885	-0.514972	1.4063	0.601416
IQCG	ENSMUSG00000035578	-0.462009	-0.462009	-0.462009	-0.462009	-0.462009	-0.462009	-0.462009	-0.462009	-0.462009	-0.462009	2.51251	2.85744	-0.0599569	-0.462009	0.762445	-0.462009	0.857689	-0.462009	-0.462009	-0.462009
ZFP955A	ENSMUSG00000094441	-0.748563	-0.324913	1.08041	-0.748563	0.67327	2.2471	1.86814	0.514691	1.40556	-0.62187	-0.661512	-0.748563	0.839887	-0.64501	-0.587308	-0.748563	-0.748563	-0.645443	-0.748563	-0.651611
CAMK2G	ENSMUSG00000021820	-0.579309	-0.281062	-1.33854	0.503034	-0.234832	-0.590918	-0.894178	0.0432635	-0.68734	-1.09998	0.575668	1.11571	-0.499962	2.99434	-0.930147	-0.00609315	0.68952	0.865625	0.772249	-0.417051
CLN8	ENSMUSG00000026317	0.363973	-0.741871	-0.80003	0.0477436	-0.320328	-0.49831	-0.612426	-0.403215	-1.02221	-1.37281	0.43877	1.26831	1.28297	-0.0468531	0.670667	0.941289	2.66612	-0.436956	-1.32779	-0.0970456
OTUD6B	ENSMUSG00000040550	-1.21896	-0.549066	-1.14617	-0.304151	-0.668085	0.0198701	0.738639	-0.952728	-0.426193	-0.293032	0.649647	-1.08132	-0.174245	2.06872	0.696753	0.1251	1.81507	1.63974	-1.10695	0.167357
PPM1F	ENSMUSG00000026181	1.86276	-0.784811	2.78687	0.663224	0.793518	-0.467865	-0.637398	-0.174264	0.910661	0.0143809	-0.353522	-1.08603	0.387198	-0.581411	-0.264797	-0.760455	-0.660792	-0.530717	-1.19487	0.0783225
DENND1A	ENSMUSG00000035392	-0.754529	-0.929811	-1.20351	-0.331928	0.196086	-0.838172	0.309095	-1.14316	-0.667575	0.750402	-0.844648	0.27314	0.00842305	2.32303	-0.594111	2.23401	1.12966	-0.111614	-0.00105628	0.196272
GYS1	ENSMUSG00000003865	-0.929868	-0.80852	-0.929868	0.808597	-0.929868	-0.460614	-0.65227	-0.373189	-0.351414	-0.839145	-0.431176	1.82491	2.02756	-0.484946	0.686754	1.9723	0.0657721	-0.929868	0.623317	0.111529
SERINC1	ENSMUSG00000019877	-0.491686	-0.0443534	1.78393	0.237842	1.1479	-0.43209	1.77603	0.62335	0.41026	0.0152717	0.878442	-1.843	0.470049	0.552605	-1.58334	-0.341314	-0.905411	-1.03837	-0.192141	-1.02398
PCNX2	ENSMUSG00000060212	0.553623	0.712262	-0.698381	0.818105	0.750154	0.304266	-0.472037	1.79725	1.82461	0.0237456	-1.33676	0.372851	0.559045	-0.792522	-0.743206	-0.820414	-0.960298	-1.94251	-0.608288	0.6585
RTRAF	ENSMUSG00000021807	-1.37757	0.97939	1.49945	-0.0745482	-0.118628	1.87357	-0.32698	0.631271	1.26604	0.984892	-1.21427	-0.30372	0.132648	-1.55839	-0.438662	-1.11763	0.9035	-0.581628	-0.63532	-0.523403
NUP50	ENSMUSG00000016619	2.29277	-0.0734259	-0.144203	0.401859	0.75339	2.31135	0.516126	-0.527791	-0.905886	0.096919	-0.42797	-0.290779	-0.252066	-0.860366	0.168628	-1.38133	-0.953971	-1.09424	0.92252	-0.551524
MINK1	ENSMUSG00000020827	-1.03927	0.490166	-0.715763	0.30445	-0.849505	-1.08958	-0.583864	-0.805346	-1.06652	0.247073	-0.126854	2.2541	-0.251963	0.93328	1.43334	0.187544	0.481162	1.08823	-1.67907	0.788391
WDR6	ENSMUSG00000066357	0.353426	2.14689	-0.918009	-0.0741885	0.707787	-1.21167	1.99854	1.61822	-0.00383212	0.319483	-1.49382	-0.395106	-0.275554	-0.771756	-0.40743	0.369659	-0.46135	-1.01159	-0.333879	-0.15582
GM33989	ENSMUSG00000108621	0.163967	-0.620945	-0.811689	-0.753025	-0.0617719	-1.40719	-0.744539	-1.31227	0.390065	-0.231552	0.0383196	-0.325443	0.765004	0.514646	0.719203	3.14531	-0.558377	0.456234	0.95218	-0.318128
HNRNPLL	ENSMUSG00000024095	-0.0783516	-0.823006	-0.966772	-0.804349	-0.0626498	-1.19686	-0.363241	0.029996	-0.274001	-0.241551	-1.14476	2.05364	0.503837	-0.301808	-0.283421	2.1754	-0.20683	0.0675107	2.068	-0.15078
CASTOR1	ENSMUSG00000020424	-0.469561	-0.469561	-0.469561	-0.469561	-0.469561	-0.469561	-0.469561	-0.255661	-0.469561	-0.469561	0.296913	-0.469561	-0.236459	1.35399	0.950265	-0.469561	3.61115	-0.469561	-0.469561	0.384089
DHX8	ENSMUSG00000034931	-0.185989	-0.834897	-0.712293	-0.568618	0.186176	-0.51805	-1.29508	0.130962	-1.30443	-0.1419	0.124728	-0.535766	-0.0930112	1.56125	0.403816	2.52009	0.119569	-0.641171	1.99641	-0.211782
AURKAIP1	ENSMUSG00000065990	2.5803	-0.332433	-0.79668	2.41172	-0.834768	0.746927	0.603818	-0.329308	0.468735	-0.112898	-0.307989	-0.713183	-0.760036	-0.815752	0.11964	-0.557837	-0.563783	-0.726973	0.592167	-0.671663
PSMD11	ENSMUSG00000017428	0.621443	1.23686	0.217084	0.281745	-0.466351	2.66511	-1.0648	0.707695	0.148693	0.723001	0.068198	-1.01468	-0.89538	0.784806	-0.781855	-0.13523	-1.07658	-0.757858	-1.59186	0.329958
PIGM	ENSMUSG00000050229	3.31084	-0.0831082	1.51057	0.489653	0.0299662	-0.818902	-0.65058	0.193721	1.05173	-0.268801	-0.21414	-0.818902	-0.634981	-0.00956874	-0.118734	-0.730915	-0.818902	-0.550254	-0.133979	-0.734709
SNAPC2	ENSMUSG00000011837	-1.25218	0.898062	-0.392484	-0.848945	-0.484177	-0.970299	-0.443236	-0.9369	-0.470502	-0.876045	-0.289222	0.935907	1.0422	1.24328	0.352341	-0.725105	-0.168388	1.93413	-0.587161	2.03872
AKAP7	ENSMUSG00000039166	-1.97493	0.686346	-0.332268	0.0277555	-0.584173	-0.970401	-0.966919	-0.38296	-0.290163	-0.490359	0.348518	2.62485	0.107663	-0.303506	-0.42172	1.68551	0.678748	0.324914	0.858501	-0.625406
IGLON5	ENSMUSG00000013367	-0.310158	-0.199112	-0.810757	-0.684591	-0.736311	-1.53975	-0.224841	-1.10518	-0.514176	0.872253	1.72931	-0.405549	-0.160814	-0.117649	-0.272731	-0.39963	2.32964	0.671966	1.79253	0.0855464
CCDC167	ENSMUSG00000024018	0.890489	0.0408907	2.7804	2.01566	0.46214	-0.572493	-0.55867	-0.286263	0.7897	-0.433951	0.372263	0.0932889	-0.299291	-0.964572	-0.289198	-0.681671	-0.964572	-0.532681	-0.964572	-0.896896
SELENOH	ENSMUSG00000076437	-0.0885301	-0.755831	-0.42859	-0.768121	0.817734	-1.68682	-0.999323	-0.899238	-0.423466	-1.01461	-0.639948	1.98086	0.568289	1.24734	-0.154981	-0.350698	1.25686	-0.117292	1.49988	0.956491
LGALS1	ENSMUSG00000068220	1.97235	-0.764224	1.8081	0.687421	0.427385	0.320021	0.520693	1.79596	0.445491	-1.37952	-0.115211	-0.786936	-0.764316	-0.853127	-0.442712	-0.275862	-0.790543	-0.0316007	-1.37952	-0.393846
NKD1	ENSMUSG00000031661	-0.572485	-0.48609	-0.624861	-0.35235	-0.536078	-0.980868	-0.414938	-0.332364	-0.344435	0.498773	-0.726702	-0.591876	-0.00912779	0.0125654	0.162555	-0.600519	3.22367	0.868642	1.8977	-0.0912056
NR3C2	ENSMUSG00000031618	-0.0191079	0.251946	-0.708663	-0.150792	-0.648027	-0.99111	-0.616948	-0.615949	-0.436677	-0.99111	-0.789461	0.719136	-0.664038	3.08678	-0.119523	-0.365238	0.619261	1.23836	1.36879	-0.167635
GAS2	ENSMUSG00000030498	-0.682127	-0.42367	-0.682127	0.466991	-0.478825	-0.682127	-0.608221	-0.608024	-0.682127	-0.199052	2.43795	1.00695	0.044676	-0.208312	-0.0672693	-0.295798	2.76383	0.261534	-0.682127	-0.682127
NLGN3	ENSMUSG00000031302	-2.12489	-0.32301	-0.15112	-0.662106	-1.17907	-1.09675	-0.529765	-0.546409	0.782613	0.427799	1.48964	-1.50126	0.227495	0.606021	0.696814	1.28869	0.685804	-0.111625	0.570028	1.4511
NFATC2IP	ENSMUSG00000030722	-0.545602	-0.366466	0.466605	-0.448368	-0.255261	-1.03909	-0.269737	-0.95338	-1.03909	-1.03909	-0.885525	0.708936	0.642223	-0.217034	-0.470151	2.8038	-0.323697	1.59867	0.961023	0.671245
CIAO2B	ENSMUSG00000031879	0.578076	-0.807772	1.71247	-0.270319	-0.233998	-0.0883812	1.88054	0.997482	1.13671	0.685829	-0.151861	0.563113	-0.62721	-1.19708	-0.962077	0.984232	-1.12436	-0.928918	-1.35582	-0.790644
ZFP661	ENSMUSG00000034800	-0.749445	-0.749445	-0.749445	-0.749445	-0.749445	-0.0363778	-0.564893	-0.749445	-0.749445	-0.0256727	2.23439	1.69244	-0.749445	1.61688	0.478844	0.794077	-0.749445	-0.749445	1.31571	-0.0109543
NFIC	ENSMUSG00000055053	-1.22645	0.303732	-0.987839	0.228941	-1.44319	-0.0262617	-0.67411	-1.57445	0.335059	0.114883	-0.542441	1.5263	-0.586017	0.804431	2.26944	-0.248889	0.0206626	1.47334	0.439031	-0.206175
CD200	ENSMUSG00000022661	0.69448	0.054901	0.414771	-0.246391	0.153208	3.62245	-0.907171	0.129745	0.216288	-0.136543	-0.920882	-0.577596	-0.523246	-0.62529	-0.606415	0.225042	-0.763791	0.818212	-0.820295	-0.201475
AMDHD2	ENSMUSG00000036820	-0.436053	0.99475	-0.286218	-0.631605	-0.381579	0.706857	0.173714	2.37618	-0.61057	2.71667	-0.0894876	-0.923127	-0.0933996	-0.472366	-0.501969	-0.570296	-0.822256	-0.743577	-0.579803	0.174137
GABRA4	ENSMUSG00000029211	-0.0235987	-1.42879	-0.0756302	-0.697919	-0.210028	-0.033001	-0.541757	-0.402551	-1.13276	-0.634613	-0.706426	0.968855	0.117889	2.49295	0.539772	-0.872965	2.33374	0.175711	0.256481	-0.125368
PPP2CB	ENSMUSG00000009630	1.24427	-0.289003	0.294678	0.907575	0.489336	0.750183	1.64113	-0.714985	0.429963	0.447049	-0.0617495	1.84493	0.184426	-1.24343	-0.720281	-0.772953	-1.53281	-0.814905	-1.66558	-0.417843
ELAVL2	ENSMUSG00000008489	-0.330489	0.497878	1.49525	1.26213	-0.0875978	0.224744	0.453258	0.818101	1.15321	0.0860157	-0.166707	0.679828	0.0920884	0.140703	0.253833	-1.05408	-1.49637	-0.286741	-2.74887	-0.986175
UTP14B	ENSMUSG00000079470	0.329437	-0.945315	-0.848791	-0.613225	0.663924	-1.42588	-1.41101	-1.48945	0.394973	-0.0313518	0.434387	1.06511	-0.0692392	-0.447923	0.860455	-0.810134	1.1423	2.08058	1.22149	-0.100316
REEP5	ENSMUSG00000005873	-0.97811	2.06553	1.22557	0.524432	0.331542	0.627161	1.96679	-0.327339	0.0300989	-0.560119	-0.585786	-0.952545	-0.949543	0.391489	0.274401	-1.04822	-1.72148	0.592755	-0.478594	-0.428025
UTP25	ENSMUSG00000016181	-0.315618	-0.0385489	-0.0215415	0.124442	0.722492	0.460374	0.0737967	-0.0525775	2.10319	2.26368	-0.0544202	-0.230324	-1.53499	0.00423996	-0.959121	-1.43192	0.97124	0.0413527	-1.00749	-1.11826
SAR1B	ENSMUSG00000020386	0.863595	0.79155	-0.087042	-0.557468	0.35666	1.16631	0.524827	-0.293565	1.90753	0.45087	-0.83342	-1.43701	-0.0533053	-1.1837	-1.14498	-0.278481	-0.949402	0.26113	-1.32902	1.82492
ADCYAP1R1	ENSMUSG00000029778	-0.078675	-0.56769	-0.485568	0.401126	-0.707336	-0.798448	-0.6194	-0.730051	-0.184559	-1.13629	2.95485	0.135445	0.587509	-0.328253	0.728228	-1.61676	1.29199	0.182768	0.918196	0.0529127
KIF9	ENSMUSG00000032489	-0.727052	2.04388	1.384	-0.243925	2.09362	-0.727052	-0.727052	1.79655	0.567919	-0.483331	-0.559591	-0.727052	-0.115908	-0.428241	-0.26174	-0.629597	-0.727052	-0.727052	-0.727052	-0.0742738
ITIH5	ENSMUSG00000025780	-1.18673	-1.98835	-0.754186	-0.204967	-0.0443195	-0.283159	0.680284	-0.0407792	-0.72491	-0.864111	1.20774	2.66012	0.327773	-0.2088	0.0320553	0.915377	-0.24715	1.02043	0.370204	-0.66652
ATF7	ENSMUSG00000099083	-1.04348	-1.56985	-1.19192	0.0504167	0.446271	0.742684	-0.917766	0.412355	-1.86663	-0.785605	1.36467	1.17525	0.208823	-0.31576	1.20163	-0.524096	0.00423173	0.529609	1.59254	0.486629
ZFP667	ENSMUSG00000054893	-1.21926	0.117328	0.306218	0.192383	-1.02591	-0.862809	-0.797525	-0.426393	-0.828682	-0.392278	-0.603688	2.45861	0.796847	0.132625	0.88591	2.19778	0.104275	-0.714429	-0.736607	0.415605
CD47	ENSMUSG00000055447	-0.340958	1.82502	0.694666	-1.27989	0.813553	1.55058	0.436905	-0.428313	0.487195	1.12856	-1.50772	-0.9021	-0.453981	1.32329	-0.292533	-0.638502	-1.05968	0.40834	-1.10255	-0.661884
CREBBP	ENSMUSG00000022521	0.582433	-1.14794	-0.219931	-1.0882	-1.19188	-0.142349	-0.422953	-1.0847	1.63459	-1.61028	0.888269	-0.461613	-0.0431722	1.02957	-0.163971	1.41317	0.436286	0.248082	1.85667	-0.512082
XPR1	ENSMUSG00000026469	0.194626	-0.830926	0.693033	0.729431	-0.165471	1.53389	2.74603	0.0199977	-0.10573	0.332886	-0.66349	0.099006	0.0520406	-1.12152	-0.572737	0.199275	-1.36189	0.433922	-1.67515	-0.537222
PHF2	ENSMUSG00000038025	-1.23428	-1.35126	-0.511748	-0.242986	0.880414	-0.0186792	-0.610492	0.219219	-1.37712	-0.858244	1.06533	-0.441768	-0.51161	0.332209	-0.769628	2.04161	2.07933	0.363578	0.732276	0.213849
RNF152	ENSMUSG00000047496	0.601482	0.171182	1.79164	0.634503	-0.209944	0.737616	1.19143	-0.648008	0.118591	0.981401	-1.36985	1.23745	-0.801919	-0.693628	-0.127916	-0.930314	-0.993998	-1.31889	1.11487	-1.4857
PANK1	ENSMUSG00000033610	0.898607	-0.832848	2.30415	-0.940147	-0.0150659	0.438588	1.46327	-0.0134418	1.77866	-0.222189	-1.22374	0.855538	-0.272197	-0.464253	-0.587228	-1.32807	-0.328392	-0.855149	-0.131989	-0.524116
RGS3	ENSMUSG00000059810	-0.753125	-0.432874	-0.63791	0.987144	-0.585186	-0.753125	-0.753125	-0.569484	-0.413881	-0.753125	0.480717	0.0179497	0.0473829	-0.459576	1.8372	-0.27443	3.07878	0.708472	-0.659966	-0.111843
ESF1	ENSMUSG00000045624	-1.12011	0.17045	0.674723	-0.878438	0.295815	-1.05741	-0.308158	-1.60605	-0.924615	-0.432811	0.49345	0.627315	0.799892	-0.685939	2.41694	1.39906	-0.0270776	-0.520515	1.21226	-0.528783
SMIM19	ENSMUSG00000031534	2.46231	-0.353672	1.05089	1.45519	-0.381548	0.102844	-0.659872	1.31214	-0.133246	0.156643	-0.72495	0.0494378	0.0886392	-0.859177	-0.361639	-0.886465	-1.67725	-1.36175	0.601555	0.11991
USP51	ENSMUSG00000067215	-0.585232	-0.340219	-0.585232	-0.423848	-0.585232	-0.585232	-0.585232	0.0704245	-0.585232	-0.096755	0.337762	-0.585232	0.0272096	1.31126	-0.118932	-0.585232	-0.585232	3.58945	0.935259	-0.0245201
ECHDC2	ENSMUSG00000028601	-0.664223	-0.297225	-0.777479	-0.370766	-0.633568	-0.777479	0.00726063	-0.0693285	-0.196066	-0.674892	1.26665	-0.211119	0.0799893	1.65416	-0.516336	-0.695438	-0.589841	-0.69398	2.97455	1.18513
SPHKAP	ENSMUSG00000026163	1.84431	0.0834792	0.116367	0.871417	0.0308345	-1.00537	-0.201233	1.26214	1.6261	0.404597	0.438082	-0.746647	-0.589605	-0.779922	-1.43199	0.715056	0.71728	-1.50381	-1.47741	-0.373659
RMI1	ENSMUSG00000035367	-0.672017	-0.672017	0.274661	-0.347036	1.05285	-0.672017	-0.0449764	1.59135	2.11542	2.44287	-0.559372	-0.672017	-0.672017	-0.672017	-0.672017	-0.672017	-0.522086	-0.672017	-0.161713	0.206178
TRERF1	ENSMUSG00000064043	-0.779654	-0.699214	-0.231969	-1.41582	-0.608797	-0.622807	1.0354	0.163198	-1.02162	-0.474307	0.281678	0.166422	0.374374	1.00122	-0.892732	-0.132642	2.66892	1.66011	-0.81226	0.340492
BFAR	ENSMUSG00000022684	1.805	2.18067	-1.35909	-0.259166	-0.391179	0.993543	0.0249904	0.872666	0.405051	0.734158	-0.900944	-1.1473	-0.754587	-0.00372999	-0.653818	-1.29591	0.559912	-0.57141	-0.824471	0.585615
HCK	ENSMUSG00000003283	-0.336362	-0.336362	-0.336362	-0.336362	-0.336362	-0.336362	-0.336362	-0.336362	-0.336362	-0.336362	-0.0711635	-0.336362	-0.336362	-0.336362	0.154895	3.98499	-0.336362	-0.336362	1.16539	-0.188681
ACRBP	ENSMUSG00000072770	-1.29578	-0.546192	-1.00159	0.656727	-0.0807942	-0.919333	-0.750173	-0.592412	-1.15141	0.0288369	-0.945725	-0.827002	1.17409	-0.879364	1.16833	1.23032	0.94067	1.10933	1.63801	1.04345
SLC24A4	ENSMUSG00000041771	2.49459	0.89038	-0.399121	-0.240342	0.601922	2.50769	-0.756997	-0.214227	-0.323473	0.0596348	-0.642364	-0.66191	-0.233342	0.693177	0.0757631	-0.82464	-0.82464	-0.82464	-0.755828	-0.621632
PROM1	ENSMUSG00000029086	-0.75966	-0.0587027	-1.42468	1.19724	-0.768274	-0.510341	-1.15587	-0.870754	-1.12849	0.134375	1.15183	0.208735	1.16756	0.68462	0.0131918	-0.903339	-0.276062	-0.289619	2.02183	1.56641
EIF2B3	ENSMUSG00000028683	0.937009	0.594192	-0.0789248	0.519828	1.24376	-1.09187	1.25606	-1.11766	2.10545	0.88565	-0.667743	0.734202	-0.709791	-1.35451	-0.663885	-0.812346	-1.04841	-0.570017	-0.731708	0.570709
MANSC1	ENSMUSG00000032718	0.771323	0.211676	0.589253	0.201368	0.25364	-0.648297	0.827167	0.831105	3.45109	-0.0053566	-0.648297	-0.648297	-0.648297	-0.648297	-0.648297	-0.648297	-0.648297	-0.648297	-0.648297	-0.648297
KCTD13	ENSMUSG00000030685	1.2461	0.412778	-0.539942	-0.77609	-0.140238	2.61256	-0.46201	1.86848	0.42485	0.357485	-1.11667	-0.688308	0.0696579	-0.362073	0.248306	-0.632419	0.316377	-1.2434	-0.418414	-1.17704
ALG3	ENSMUSG00000033809	2.79765	0.708151	-0.0854101	0.0240667	-0.00882107	0.111554	1.15874	-0.311057	1.80277	-0.965769	-0.0859532	-0.0633971	-0.617615	-0.630427	-0.412869	-1.07358	-1.19671	0.181738	-1.19671	-0.136347
MEGF9	ENSMUSG00000039270	1.96261	-1.14946	0.578191	-0.641164	-0.266068	1.92523	-0.441612	1.93077	1.21655	-0.240777	-0.292228	-0.762976	-1.01602	-0.184585	-0.746131	-0.72896	-0.601417	0.362287	-0.696676	-0.207543
CHTF8	ENSMUSG00000046691	1.4293	-0.545362	-0.299481	-0.588418	2.24881	0.298437	-0.82843	1.38672	0.830484	0.816921	-1.5707	1.02046	0.18242	-0.796895	-0.0175242	-0.831698	-1.17817	-0.67614	-0.508499	-0.372254
SLC6A9	ENSMUSG00000028542	-0.67854	-1.02141	-1.82598	-0.958001	1.0679	-1.5464	0.780622	-0.932165	-1.14831	0.574097	-0.292457	0.664377	-0.312791	0.91069	0.568606	1.38339	0.758526	0.185385	1.47	0.352453
PHF10	ENSMUSG00000023883	-1.04573	1.51053	-0.801399	-0.172405	1.28668	2.37688	0.248399	1.63575	-0.13307	-0.0117199	0.580756	-0.451242	-0.950756	-1.17565	-0.435116	-0.894043	-0.801099	0.0850118	-0.245486	-0.6063
NPDC1	ENSMUSG00000015094	1.97063	0.532228	-0.732724	0.140674	0.781771	0.315753	1.04191	-0.244854	0.902703	0.788885	-0.203126	-0.974001	-1.54326	-0.102974	-2.15197	-0.297544	-1.36514	0.984349	-0.0567933	0.213485
ZFP976	ENSMUSG00000074158	-0.843987	-0.843987	-0.843987	-0.309796	-0.276932	-0.843987	-0.843987	-0.843987	0.444671	-0.843987	2.21117	-0.843987	0.169621	2.12956	-0.843987	1.09562	1.00439	0.472054	0.571519	0.084007
GNPTAB	ENSMUSG00000035311	-1.03471	-0.482038	1.99678	0.0507212	0.0488717	1.38694	1.00408	1.46833	0.996277	0.00912955	-0.0737673	-1.5711	-0.313168	-0.738532	-0.0610807	-0.526844	0.00456443	-1.71219	0.545909	-0.998165
ZFP346	ENSMUSG00000021481	-0.775889	0.891879	-0.710639	-0.175436	-1.13529	-0.863981	-0.760077	-0.38662	-0.404033	-0.0855748	0.615024	-0.563657	-0.366312	0.062123	-0.328255	1.68536	0.487023	-0.288808	3.16652	-0.0633625
HEXA	ENSMUSG00000025232	2.2188	0.547481	-0.134916	-0.847544	0.531368	1.81472	-0.834581	0.280191	0.830772	1.1732	0.10484	-0.234796	-0.816103	-1.53651	-1.0506	-0.214527	-0.596501	-1.29205	-0.39225	0.449024
CRY2	ENSMUSG00000068742	-0.571999	1.33587	-1.57521	-0.96742	-0.138247	-1.90333	-0.288616	-0.675406	0.710711	-1.16264	1.58958	0.870965	0.159016	0.45476	-0.432326	-0.777902	0.876235	1.1198	0.409837	0.966329
POU6F2	ENSMUSG00000009734	0.233549	-0.586612	-0.323103	-0.552923	-0.621128	-0.621128	-0.384249	-0.344031	0.000447569	-0.414685	-0.337433	0.0912044	1.32012	-0.621128	-0.0299182	-0.249658	-0.14913	3.74768	0.463256	-0.621128
TBC1D30	ENSMUSG00000052302	0.605088	-1.35981	1.81997	0.520145	0.828351	0.695693	0.663957	0.328327	0.620575	0.93158	-2.38767	0.529141	-0.364673	-0.0814707	-1.0604	0.438872	-0.441566	-0.994966	-1.26771	-0.0234318
1700028E10RIK	ENSMUSG00000097321	3.2224	0.186822	0.329871	-0.53124	0.472896	-0.53124	-0.53124	-0.119482	2.2578	-0.53124	-0.285329	-0.366584	-0.082518	-0.53124	-0.303475	-0.53124	-0.53124	-0.53124	-0.53124	-0.53124
ELAPOR2	ENSMUSG00000056004	-1.16374	-1.49769	0.310829	-0.103403	-0.122344	-1.72393	-0.624172	0.740908	-1.00498	-0.79367	0.367942	0.377073	-0.0274395	0.695379	0.428854	-0.236023	2.45249	0.203412	1.63237	0.0881328
PHKG1	ENSMUSG00000025537	-1.39152	-0.587539	-1.18116	-1.39152	-0.0117198	-0.866624	1.86887	-0.804758	-0.191452	-1.1183	-0.34024	0.167142	1.39458	-0.0516203	1.32093	0.531275	0.157655	0.60991	0.266854	1.61923
ITFG1	ENSMUSG00000031703	1.86273	0.41019	-0.880521	-1.0015	-0.256711	0.482727	1.65382	0.328622	1.25936	1.03492	-0.690597	-0.0276901	-0.451576	-1.42504	-0.699563	0.477613	0.87559	-1.05514	-1.52955	-0.367691
MANEA	ENSMUSG00000040520	-0.0782847	0.202864	-1.07329	-0.830144	-0.0719011	-0.492956	-0.593655	-0.157339	-1.03648	-0.827276	1.90939	1.00987	-0.745064	2.29101	-0.635819	1.11569	0.848583	-1.08531	-0.457969	0.708075
MRPS24	ENSMUSG00000020477	-0.637348	-0.0695234	0.100995	-0.677098	-0.413235	-0.978966	-0.0154602	-1.08663	-0.40159	0.0814943	-0.553717	-0.0117415	-0.0484408	3.3556	-0.1154	0.463166	1.72717	0.430222	-0.48441	-0.665094
KCNK12	ENSMUSG00000050138	-0.74454	-0.74454	-0.74454	0.221924	-0.74454	-0.74454	-0.74454	-0.74454	-0.74454	-0.0132182	0.888564	-0.74454	0.783652	1.49703	0.651698	-0.74454	-0.74454	2.67814	1.24731	0.234839
GTF2B	ENSMUSG00000028271	0.567709	2.11581	0.783445	-0.129761	-0.323565	-0.41082	1.1526	-0.0835888	2.31996	-0.849818	-0.802463	-1.23869	-0.609372	-0.703142	-0.962442	-0.335457	0.0683042	0.613104	0.00870098	-1.18051
PCBP2	ENSMUSG00000056851	2.18178	0.58388	-1.24477	0.897054	0.0309906	1.77742	-0.0996968	1.12753	-0.398272	-0.0495777	-0.347515	-0.145277	-0.550855	-1.02837	-1.50402	-1.64145	-0.466252	0.215298	0.333508	0.328595
MYBL1	ENSMUSG00000025912	-0.571449	-0.571449	-0.571449	0.602135	-0.571449	-0.571449	-0.571449	-0.389814	-0.571449	-0.571449	0.323483	-0.571449	-0.274538	0.106015	-0.119326	2.74281	2.67716	-0.378699	-0.571449	0.42527
SCARA3	ENSMUSG00000034463	-0.700996	-0.394578	-0.855304	-0.155957	0.632994	-0.699917	-0.405941	-0.689477	-0.886766	-0.355117	0.429952	-0.347591	-0.819209	-0.67076	0.917602	2.98837	1.12143	0.991703	-0.97453	0.874097
GPR176	ENSMUSG00000040133	-0.554357	-0.554357	-0.554357	-0.554357	-0.554357	-0.240357	-0.391822	-0.554357	-0.253302	-0.129405	1.48954	3.16027	-0.376758	-0.380688	-0.554357	-0.554357	-0.554357	-0.381415	0.933741	1.55941
NOL4	ENSMUSG00000041923	-0.320024	1.1702	-0.384305	1.73764	-0.0154283	1.65374	0.299862	0.938231	-0.177555	0.271155	0.000795762	-1.69251	0.098717	-0.707793	-0.730036	-1.22937	1.33479	-1.76721	-0.00496498	-0.475938
UBE2J2	ENSMUSG00000023286	-0.312216	0.679839	-0.96948	-1.06475	-0.552338	0.268885	-0.698598	-0.919439	-0.739946	-1.0504	-0.0891977	0.447625	-0.762131	1.48468	-1.07711	1.98441	0.563438	1.82719	1.11339	-0.133854
EXOSC7	ENSMUSG00000025785	1.48225	-1.00834	1.02569	0.280015	-0.29674	3.05287	0.101543	-0.298669	0.142454	0.296021	0.765603	-0.333677	-0.63056	-0.526901	-0.745048	-0.728919	-0.203042	-1.14428	-1.10181	-0.128461
TOX	ENSMUSG00000041272	2.57847	1.72215	-0.127854	-0.140241	0.967769	-0.196194	0.196493	0.476328	0.0316234	-0.542047	-0.56856	0.0939725	-0.442704	-0.820684	0.256573	-0.451367	-1.222	-1.48898	-1.29731	0.974569
PCBP4	ENSMUSG00000023495	1.70159	1.76475	0.471452	-0.538124	0.34131	-0.75998	-0.617091	0.231985	-0.101352	2.4968	-0.996556	-0.70944	0.0487713	0.135184	0.165317	-0.482226	-0.530046	-0.595558	-1.57861	-0.448178
AU021092	ENSMUSG00000051669	-0.411066	-0.411066	-0.411066	-0.411066	-0.411066	-0.411066	-0.411066	0.00440416	-0.411066	-0.411066	-0.0388736	-0.411066	0.645391	-0.411066	-0.181248	-0.411066	-0.411066	-0.411066	3.6637	1.66156
TMEM104	ENSMUSG00000045980	1.65253	-0.740866	-0.982742	-0.0268323	2.01067	2.01033	-0.872078	-0.316986	1.01578	0.970263	-0.535437	0.548062	-0.861822	-0.509763	-0.430346	-0.982742	-0.651984	-0.276244	-0.7013	-0.318502
GUCY1B1	ENSMUSG00000028005	0.205863	1.48725	2.22055	0.037652	0.0283711	-0.327441	0.0391405	0.997176	-0.636361	0.674397	-0.54068	0.866301	0.25314	-0.370493	0.914457	-0.851559	-1.9124	-0.836795	-1.40595	-0.842626
CCDC87	ENSMUSG00000067872	-0.503723	-0.503723	0.773588	0.373241	-0.503723	-0.503723	2.88043	-0.503723	0.123106	2.59306	-0.503723	-0.503723	-0.503723	-0.142125	-0.222181	-0.503723	-0.503723	-0.503723	-0.503723	-0.33445
ASPM	ENSMUSG00000033952	-0.563642	-0.563642	1.27153	1.22132	1.21968	3.19363	-0.563642	-0.563642	0.224377	-0.245835	0.309822	-0.563642	-0.430822	-0.563642	-0.563642	-0.563642	-0.563642	-0.563642	-0.563642	-0.563642
GSDME	ENSMUSG00000029821	-0.960676	-0.891756	-0.960676	0.333115	-0.599259	-0.123059	-0.172361	-0.644508	-0.741653	-0.0331936	0.243068	-0.202089	0.331387	-0.707981	0.219823	2.66558	2.43219	0.549146	-0.880482	0.143391
ATP5H	ENSMUSG00000034566	2.01008	-0.203239	-0.128281	0.118626	0.240011	-0.0689354	1.8832	1.11313	1.26391	-1.17459	-1.05962	-0.958196	-0.825041	-0.250057	0.213225	0.658419	-1.70172	-0.544964	-0.759412	0.173462
SLC39A2	ENSMUSG00000072572	3.078	-0.628003	2.19567	-0.354113	0.132472	0.176091	-0.683581	0.272513	-0.683581	0.646062	-0.569381	-0.0718548	0.358342	-0.683581	-0.472035	-0.617121	-0.303579	-0.615941	-0.683581	-0.492798
TRO	ENSMUSG00000025272	-0.946149	-1.91178	-0.309797	0.0922852	0.522346	-1.10886	0.566622	-0.176722	-1.67285	-0.325124	1.96066	-0.494384	0.387396	0.841177	1.65432	0.462647	0.164868	0.697058	0.538053	-0.941765
PCMTD1	ENSMUSG00000051285	-0.223949	0.531166	0.92325	-0.462365	-0.519654	1.95215	-0.138445	1.20021	0.155097	1.76647	-0.196408	-1.16864	-0.34018	0.546503	-0.842243	0.386879	0.15268	-0.655626	-2.2692	-0.797691
SULT2B1	ENSMUSG00000003271	-0.365978	-0.513426	-0.740001	-0.292283	-0.621185	-0.740001	-0.610422	-0.610076	0.340051	-0.401214	1.00586	1.28624	0.109526	-0.740001	0.553622	-0.740001	3.44274	-0.188499	-0.212727	0.0377711
FAM126B	ENSMUSG00000038174	2.00122	0.304497	0.91132	-0.894571	0.371045	0.955432	0.31018	1.34062	-0.205306	-0.327647	-1.18015	1.39506	-0.702694	0.183762	-0.44147	-1.22278	-1.40265	0.173904	0.0493221	-1.61909
1500015A07RIK	ENSMUSG00000098702	-1.12437	-0.156846	-1.12437	0.225174	-0.646847	-0.0553955	-1.12437	0.376871	-1.12437	-1.03927	0.688272	0.0501812	1.08068	-0.498356	1.80013	-0.511859	1.36609	1.78479	-0.9257	0.959558
PDGFA	ENSMUSG00000025856	-0.362263	-0.291012	-0.205908	-0.929254	0.377426	-0.918997	-0.374972	0.189786	-1.63819	-1.07191	0.172407	1.02285	0.223754	-1.23085	0.358153	1.87246	1.98979	0.1982	1.4085	-0.789975
MYRIP	ENSMUSG00000041794	0.369409	-0.0805254	-0.46667	-0.155803	-1.41953	-0.613634	-1.067	-1.18965	0.631147	-0.655699	-0.70214	1.86691	2.20408	0.285123	1.1787	0.108379	-0.983207	0.905153	-0.704812	0.489769
SIAE	ENSMUSG00000001942	-0.532784	-0.0517136	-0.203605	0.8794	-0.287926	-0.185322	0.0811377	-0.599582	3.60181	1.0742	-0.210106	-0.770525	-0.454098	-0.31995	0.499065	-0.797351	-0.649519	-0.975528	-0.247349	0.149744
TRPC5	ENSMUSG00000041710	3.33899	-0.114364	0.0374685	0.373494	1.16442	0.909006	-0.434304	0.146011	-0.714544	0.0784355	-0.0897852	-1.01154	-0.100482	-0.600354	-0.798105	-0.475119	-1.01154	-1.01154	0.619607	-0.305758
ALKBH4	ENSMUSG00000039754	2.2949	1.05935	-0.657088	-0.213956	-0.706484	0.978741	2.3458	-0.403751	0.769713	-0.460716	-0.189033	-0.839232	0.584493	-0.529849	-0.598345	-0.839232	-0.666149	-0.685188	-0.839232	-0.404742
FUT9	ENSMUSG00000055373	2.2804	1.98059	-0.401153	0.0400821	-0.994843	0.444822	1.03571	1.10461	-0.256942	-0.600649	-0.344574	-0.804537	-0.47947	-0.304708	-1.48933	0.79941	-1.18332	-0.639522	0.0384659	-0.225048
GM3279	ENSMUSG00000108063	-0.387463	-0.387463	-0.387463	-0.387463	0.0399545	3.81499	-0.387463	-0.387463	1.05154	1.03439	-0.387463	-0.387463	-0.387463	-0.387463	-0.12893	-0.387463	-0.387463	-0.387463	-0.387463	-0.387463
MFN1	ENSMUSG00000027668	-0.702586	-0.584146	-0.308695	-0.673912	-0.348056	-0.639673	-1.2648	-0.374983	-0.432953	0.632403	1.71343	0.703229	-0.685237	-0.274343	2.6472	-0.122144	-0.603181	0.820467	-0.89095	1.38893
DYNLT3	ENSMUSG00000031176	0.744313	0.468268	1.97608	0.0318138	1.14846	-0.639859	1.15344	0.939711	-0.426777	-0.558902	-0.160715	0.119225	-0.454585	-1.32981	-1.33728	-1.06771	-1.36151	1.0794	-1.12871	0.805143
STK32B	ENSMUSG00000029123	-0.464039	-0.464039	-0.464039	0.869539	-0.306748	0.0330562	0.0505809	3.66391	-0.464039	1.32995	-0.464039	-0.464039	-0.464039	-0.464039	0.392229	-0.464039	-0.464039	-0.464039	-0.464039	-0.464039
SLC16A2	ENSMUSG00000033965	-0.989072	-0.891504	0.498342	0.588294	-0.565315	-1.52079	-0.121462	-0.865837	-0.958675	0.283939	0.890448	1.88551	-0.33451	-0.834016	0.0300344	0.868784	1.27832	1.98425	-0.590701	-0.636045
PCSK2OS1	ENSMUSG00000086171	2.14026	2.17144	1.48959	0.516862	0.18755	-1.09852	0.210549	-0.254731	0.720021	-0.60958	-0.67858	-1.09852	-0.383326	-1.09852	0.301713	-0.414235	-1.09852	-0.601063	-0.0521867	-0.350193
PITPNM1	ENSMUSG00000024851	-0.748685	-0.0368529	-0.123036	-0.51896	-1.23151	-0.80197	1.25657	-2.14044	-0.575691	-0.515138	-0.534168	1.45661	-0.225376	0.355905	1.03459	-0.437272	0.245972	1.44051	0.324138	1.7748
RCOR1	ENSMUSG00000037896	2.88205	-0.47404	-0.4822	-0.771891	0.43539	0.84544	0.942058	0.68293	1.03353	-0.658832	-0.700572	-1.21972	0.7529	-0.0635838	-0.616612	-1.3699	-0.835161	0.274659	-0.121313	-0.535137
DENND6A	ENSMUSG00000040818	0.0980341	-0.0631403	-1.74548	-0.0868306	-1.03895	-1.66321	-0.0127721	-0.163699	0.0540848	-1.22442	1.25147	0.961068	1.45286	1.12569	-0.612852	0.486882	-0.921281	1.69309	0.577419	-0.16797
PHLDB1	ENSMUSG00000048537	0.632163	-0.109358	0.85003	-0.27341	2.58317	-0.51466	1.58401	0.375945	0.382609	-0.728453	-0.434202	0.550115	-0.177855	-1.66304	0.0831102	-0.574257	-1.51883	0.555765	-0.818121	-0.784723
CHASERR	ENSMUSG00000101970	-1.20681	-0.391609	-1.32538	-1.04151	-0.195376	-1.32538	-0.175167	0.816434	0.0442139	-0.895773	-0.587417	0.453467	-0.248112	1.92272	-0.641874	1.76676	0.540862	0.160736	1.59986	0.729367
HOMEZ	ENSMUSG00000057156	-0.391465	-0.557494	-0.629632	0.0831012	-0.629632	-0.629632	-0.629632	-0.381436	0.0581136	-0.306038	-0.481403	1.65312	-0.629632	0.25201	-0.217761	-0.629632	0.0608911	0.160523	3.56728	0.278349
RPL27A	ENSMUSG00000046364	-0.119456	-0.305122	1.2365	-0.596215	1.05171	1.31441	1.55885	0.585727	0.931263	-0.604174	0.668616	-1.2937	-0.618697	-1.0009	0.556829	-1.75907	-0.0207307	0.734046	-1.03901	-1.28087
SNRNP48	ENSMUSG00000021431	-1.48723	-0.741936	-1.69011	-0.676449	0.271727	-1.56557	0.0611533	-1.17564	0.972215	0.82894	0.520079	1.24951	0.470582	0.841728	1.5133	0.00788275	0.936802	-0.530299	-0.662039	0.855355
TNPO3	ENSMUSG00000012535	2.93306	0.23941	-0.277747	-0.341021	0.323006	-0.42834	-0.380698	1.29017	0.722523	0.403673	0.633686	-0.56483	-0.308874	-0.486428	-0.263063	-1.95787	0.573236	-0.760762	-1.21845	-0.13067
KCNQ3	ENSMUSG00000056258	0.346632	-1.49717	-0.249117	-0.781601	-0.543224	-0.821649	0.263429	-0.785292	-0.882752	0.183471	0.822025	2.38544	1.53229	0.901649	-0.501642	-0.575974	-1.21611	1.20942	-0.354339	0.564519
FKBP14	ENSMUSG00000038074	-0.982059	0.26374	1.60751	-0.161481	2.50218	-0.523249	0.442895	1.87545	0.630887	-0.154152	0.0134415	-0.791612	-0.11705	-0.474536	-0.982059	-0.982059	-0.982059	-0.813593	-0.498864	0.126666
ARHGEF17	ENSMUSG00000032875	-0.185587	-0.336529	-1.12532	-0.127014	-1.53931	-1.4171	1.27262	0.541977	-0.396011	-1.2983	0.121719	2.00792	0.106185	0.466625	-0.166559	0.387783	1.5336	1.37064	-0.533701	-0.683641
MED27	ENSMUSG00000026799	-1.85903	-0.897327	-0.81421	-0.650976	-0.626303	-0.555788	-0.207054	0.699205	-0.446526	0.0920182	-0.060908	-0.0707093	0.67461	-0.0239064	0.847356	1.81483	0.276229	0.286977	-1.03078	2.55229
RSPH1	ENSMUSG00000024033	-0.855009	-0.485154	-0.855009	-0.672298	0.793579	-0.855009	-0.855009	-0.748966	0.124466	-0.855009	-0.19003	0.544361	0.993992	-0.28998	1.7846	0.692945	2.68534	-0.517412	-0.855009	0.41461
KCNC1	ENSMUSG00000058975	-0.40892	0.258026	-0.609089	1.82166	2.18494	0.640322	1.32546	0.0719039	-0.614625	0.153965	-0.284764	1.03987	-0.139963	-0.587726	-0.0835512	-1.67823	-0.452626	-0.712984	-1.60019	-0.323482
TTC4	ENSMUSG00000025413	-1.3309	0.411516	-1.5413	-0.173649	-0.493866	-0.670495	-0.900975	-0.598842	-0.826767	1.10452	1.21671	-0.463336	-0.840355	0.254797	1.25597	1.1698	1.90741	-0.795053	1.06943	0.245391
BLOC1S4	ENSMUSG00000060708	-1.03582	-0.384908	-0.0270678	-0.689528	0.0669597	-0.814536	-0.978546	-0.691278	0.608404	-0.811214	-0.367075	1.23749	-0.0971458	0.677602	0.39355	-0.676575	2.93538	-1.03582	1.23633	0.453786
JMY	ENSMUSG00000021690	0.0251252	0.839764	-0.856103	0.494422	-0.383611	-1.62608	-0.779297	-1.61643	-0.511983	-0.363285	1.00684	0.957387	0.0696815	-0.0182009	-0.115264	1.88029	-1.03973	0.605111	-0.499915	1.93128
MPDZ	ENSMUSG00000028402	0.49286	1.78559	-1.22167	-0.727555	0.178685	2.73986	-0.31814	0.0249667	1.03254	0.559872	-0.463267	-0.504475	-0.505164	-0.686337	-0.972311	0.598613	-0.464925	-0.0475818	-1.33469	-0.166867
CARMIL2	ENSMUSG00000050357	-1.22444	-1.13099	-0.968427	0.0650598	0.133369	-1.58099	-1.1299	-0.235598	-0.403823	1.41185	-0.0871279	0.260611	0.268779	-0.140876	1.06196	-0.630419	2.3685	-0.0012403	1.12843	0.835276
RPUSD1	ENSMUSG00000041199	-1.13219	-0.993892	-0.0158797	0.446046	-0.383997	-1.48707	-0.276709	-0.585645	-0.0727796	-0.229146	0.983732	0.444161	0.952103	0.0387838	0.372464	2.97956	-0.37072	-0.889944	-0.798153	1.01928
C130026L21RIK	ENSMUSG00000052848	-0.313922	-0.395261	1.16823	-0.23058	0.203677	3.17934	-0.736907	1.95686	-0.510715	-0.545339	-0.517528	-0.736907	-0.470036	-0.736907	-0.249251	-0.583705	0.022276	-0.217159	0.157541	-0.443711
IVNS1ABP	ENSMUSG00000023150	0.749235	-0.63998	-1.70691	-0.249185	-0.23057	-0.123992	-1.00709	-0.707573	-1.21138	0.631078	0.291906	0.626924	-0.393161	-0.170389	0.494679	2.88561	-0.772905	1.29115	0.317651	-0.0750917
2610507B11RIK	ENSMUSG00000010277	0.626091	1.17359	1.2093	0.292044	-0.448868	-0.108472	0.594325	1.11599	-0.356551	1.28624	-0.0875652	-0.0357682	-1.45607	0.301858	-1.75284	0.58399	0.780012	-1.57563	-1.80277	-0.338897
RBPJ	ENSMUSG00000039191	0.345111	-0.320715	-0.777558	-0.255218	-0.477146	-0.90907	-0.398632	-0.57663	-0.176667	-0.578923	-0.696977	0.605227	-0.0159414	2.79219	-0.370254	-0.0262749	2.36914	-1.15228	-0.0617761	0.682392
STK4	ENSMUSG00000018209	-1.20766	-1.13959	-0.536203	-0.628269	-0.575884	0.161097	-0.454524	-0.136489	-0.158508	-0.0285045	2.43422	0.195977	0.196507	0.965361	1.8573	-0.30209	0.00709453	-1.39075	-0.694438	1.43536
PCNX	ENSMUSG00000021140	-1.02894	-0.825097	0.445686	-1.22083	-1.06379	0.753563	-0.196237	-0.69068	0.220097	-0.99307	0.730005	1.59691	0.210507	-1.14625	0.111432	2.15245	-0.515028	-0.089654	1.71312	-0.164199
DNAJB14	ENSMUSG00000074212	1.35317	0.72826	-0.819656	0.550959	1.21607	-0.466846	0.968891	-0.626378	1.26603	0.930542	-1.0017	-0.0143273	-0.460084	-2.0196	0.226867	-0.496909	1.38229	-0.886598	-1.23257	-0.598415
ACBD5	ENSMUSG00000026781	3.09884	-0.320119	0.16071	-0.65178	-0.316691	1.56359	1.03885	-0.258163	-0.68349	0.262304	-0.528929	0.134888	-0.928755	0.2739	-0.575665	-0.531639	-1.04932	0.75137	-0.53928	-0.900622
FYCO1	ENSMUSG00000025241	-0.771639	0.567131	-1.32948	0.204225	-0.504715	0.606517	-1.31227	-0.710242	-0.33157	-0.521657	0.137452	-0.020496	0.477975	-0.238819	-0.480918	-0.253919	3.21394	1.3009	-0.474298	0.441891
CXCL16	ENSMUSG00000018920	-0.569679	-0.364086	-0.569679	-0.36655	0.0771965	-0.569679	-0.569679	-0.569679	-0.351893	-0.569679	0.908898	-0.286816	0.715085	-0.318411	-0.178403	-0.569679	0.554886	0.431183	3.73635	-0.569679
MYOM3	ENSMUSG00000037139	-0.597265	-0.597265	3.13605	-0.480757	-0.597265	1.22675	1.29105	-0.462025	1.5263	-0.244618	-0.476113	-0.597265	-0.302504	-0.309026	-0.148416	-0.597265	-0.113503	-0.597265	-0.597265	-0.462333
AP2S1	ENSMUSG00000008036	0.171118	-0.755999	0.293955	0.141597	-1.07464	-1.36517	-0.905097	-0.737916	-0.439568	0.500735	0.439203	0.598172	1.53831	0.0816269	2.953	0.180078	-0.540501	-0.99118	-0.549646	0.461923
PARM1	ENSMUSG00000034981	0.571547	-1.16706	-0.0217471	0.663223	1.81759	-0.0451923	2.17229	0.560003	0.0863434	-0.154709	-1.55306	1.46956	0.420603	-0.690244	-0.694294	-0.854765	-0.520019	-0.697274	-0.246314	-1.11649
ZFP341	ENSMUSG00000059842	-0.884176	-0.777962	-0.425631	-0.569353	-0.605683	-0.766825	1.05964	-0.884176	-0.82792	0.06873	-0.556804	-0.884176	-0.485932	1.1279	1.13725	1.02099	2.67431	1.11947	-0.0808496	-0.458802
GPR180	ENSMUSG00000022131	-0.826897	-0.487273	0.639318	-0.222901	-0.399461	-0.826897	-0.438433	-0.826897	-0.539084	-0.725332	-0.757111	-0.826897	0.276716	1.49752	-0.697625	1.60983	2.2383	-0.496227	1.78129	0.0280542
SNHG11	ENSMUSG00000044349	-1.09938	-0.167964	-1.54341	-1.80763	1.43103	-0.922576	0.323519	-0.446826	-0.59935	0.453053	0.426222	0.10487	0.915021	0.837964	2.05296	-0.816235	0.869494	-0.525009	-0.276194	0.790443
SEH1L	ENSMUSG00000079614	-0.881641	0.191344	-0.336577	-0.245666	0.458296	1.15782	0.901522	-0.063185	2.33414	1.51236	-1.13222	0.782181	-1.07843	-1.15901	-1.03548	0.13764	-0.471202	-1.15994	-0.606806	0.694848
ZFP617	ENSMUSG00000066880	1.67789	-0.680388	1.97875	0.355345	1.96089	-0.474503	-0.422717	0.419969	0.662055	-0.353051	-0.372596	-0.845908	-0.946441	-0.237298	0.586864	-0.910037	0.601874	-0.568061	-1.40198	-1.03065
NFAM1	ENSMUSG00000058099	-0.443522	-0.443522	2.06866	-0.443522	-0.443522	-0.443522	-0.443522	-0.443522	-0.443522	-0.443522	0.0689182	-0.443522	-0.443522	-0.443522	2.64155	-0.294413	-0.443522	-0.443522	2.16812	-0.443522
RASGRF2	ENSMUSG00000021708	0.258592	-1.86522	-1.22696	0.593761	0.310746	-0.886926	-0.497024	0.00357458	-0.671983	-0.676752	1.10186	2.48059	-0.434801	0.190851	-0.549563	-0.598305	1.67123	0.1546	-0.0537047	0.69544
ERBB4	ENSMUSG00000062209	1.40218	0.708663	1.66365	-0.39592	-0.868716	0.330418	-0.205539	1.08276	-0.25744	0.732957	-0.571786	0.259699	-0.540862	-0.31179	-0.665275	2.13872	-1.23962	-0.950077	-1.23454	-1.07749
PSMB8	ENSMUSG00000024338	-0.804836	0.483921	1.42068	0.850468	2.16878	1.04622	2.14334	-0.657034	-0.804836	-0.804836	-0.407617	-0.450212	-0.160554	-0.804836	-0.559565	-0.650727	-0.628603	-0.804836	-0.654879	0.0799587
GREM1	ENSMUSG00000074934	-0.503276	-0.503276	-0.503276	-0.374951	-0.367056	-0.503276	-0.503276	0.092549	-0.0905217	-0.503276	-0.503276	-0.145882	-0.0162915	-0.503276	-0.25609	2.9136	-0.148058	-0.345204	2.82153	-0.0574245
CXXC1	ENSMUSG00000024560	3.09594	0.482602	0.810384	0.167569	0.248567	0.898588	-0.938013	-0.4858	0.0111457	0.455896	0.341394	-1.13839	-0.00649112	-1.10118	-0.60215	0.444312	-1.48608	-0.544084	0.120568	-0.774775
BCORL1	ENSMUSG00000036959	1.09266	-0.729537	-1.06109	-1.61264	-0.790916	-0.240736	-0.773682	-0.0401342	-0.803671	0.454199	1.35603	2.45678	0.893154	0.595356	-0.85696	-0.544965	-0.797549	0.292874	0.640646	0.470174
RACGAP1	ENSMUSG00000023015	-1.20182	-0.592542	-1.20182	-0.800504	-1.20182	1.19166	-0.969523	0.118057	0.0172956	-0.796919	1.09341	1.59242	0.490373	0.452933	0.215418	0.579146	-0.368651	-0.37791	2.34291	-0.582117
EIF5	ENSMUSG00000021282	2.00011	-0.319568	0.20343	-0.844711	-0.429722	1.13578	0.846292	2.23265	-0.000655349	-0.124578	-0.85416	0.183292	-0.281286	0.18977	-1.3561	-0.880373	0.728603	-0.0649381	-0.926871	-1.43696
SEMA5A	ENSMUSG00000022231	-0.137377	0.845995	0.923131	1.15036	0.982697	0.253455	-0.475596	0.0102102	1.34063	0.417235	-1.15456	-1.96542	-0.294218	-1.9617	-0.3441	0.611971	-0.0987548	0.607807	0.785659	-1.49742
CASP9	ENSMUSG00000028914	0.52671	0.833054	0.951172	3.07018	-0.721906	-1.13646	-0.102922	0.156522	0.0620019	0.857348	-0.672827	0.0538129	-1.12548	-1.3678	-1.03863	0.266293	-0.0864292	0.065548	-0.597126	0.00694271
TTI1	ENSMUSG00000027650	1.77115	0.919134	-0.351891	0.201234	0.0385466	2.38522	0.187333	0.441556	-0.958756	0.542575	0.273184	-0.586438	-1.06021	0.84168	-0.527634	-0.199404	-0.0572659	-1.60388	-1.24957	-1.00658
SRSF7	ENSMUSG00000024097	-0.577528	-0.226914	-0.141039	0.0260066	-0.973967	0.689129	-1.0225	-0.925917	-0.504241	-1.05343	0.314066	-0.271469	-1.58938	0.510604	-0.13998	0.559025	1.1581	2.78109	1.22962	0.158716
NUDCD1	ENSMUSG00000038736	-1.32897	-0.489396	-1.32897	0.103824	0.191969	-0.48569	-0.281358	-0.541165	-0.520456	-0.530093	-0.152731	2.34642	0.10191	-0.955846	-0.312159	-0.0511993	1.28033	1.36487	1.95701	-0.368289
NECAP2	ENSMUSG00000028923	-1.65098	0.451447	-0.570439	-0.463992	0.0815354	-1.15322	0.238483	-0.617613	-1.25328	-0.752788	0.431902	-1.34106	1.72742	0.000845654	1.06416	2.12014	0.197233	0.724997	0.0964059	0.668802
CGRRF1	ENSMUSG00000055128	-1.6172	-0.237198	-0.872488	-0.708226	-0.29047	-0.537202	-0.236051	0.295193	-1.0081	0.016372	-0.258466	2.81302	1.47297	-0.000887888	0.462009	0.85811	-1.38131	0.482204	0.456884	0.290839
L3MBTL2	ENSMUSG00000022394	-0.882578	0.119054	0.236716	0.0579013	-1.00836	-1.41975	-0.24017	-0.797471	0.157655	-1.14531	0.754329	0.0920024	0.712016	0.608678	0.0582261	0.645146	-1.62003	-0.318725	2.50593	1.48475
ADAMTS19	ENSMUSG00000053441	-0.433196	-0.433196	-0.433196	-0.288204	-0.279284	-0.433196	-0.0974854	-0.433196	-0.433196	-0.433196	-0.433196	-0.433196	-0.433196	3.8713	0.125388	0.619716	0.168837	-0.433196	-0.433196	1.07809
JADE1	ENSMUSG00000025764	-1.63256	0.66903	-0.33497	-0.364032	-0.6472	-0.499849	0.0207442	-0.53476	-0.436032	-0.472557	-0.903482	0.813985	0.170608	0.125908	0.690167	-0.321303	0.386502	3.04586	1.2779	-1.05396
EXOSC10	ENSMUSG00000017264	-0.380426	-1.03201	-0.87695	0.786541	-0.502293	-1.12597	0.553889	0.213917	-0.846702	-1.50692	-0.457748	0.889968	0.424262	-0.372084	-0.545089	1.49023	-0.163176	2.56757	-0.148142	1.03115
STK19	ENSMUSG00000061207	-1.65026	-0.341206	-1.36262	0.394881	1.19102	-0.774256	-0.965684	0.110267	-1.26153	-0.30037	0.715257	0.486219	0.520064	-0.573971	1.32447	2.19315	-0.898564	0.711111	0.525506	-0.0434884
CELSR3	ENSMUSG00000023473	0.301959	-0.979977	-1.57623	-0.603993	0.407253	-0.892189	0.0341953	-0.921035	-0.575576	0.436146	-0.526963	0.102602	-0.526676	0.877273	-0.170722	0.819152	3.06757	-0.628443	0.618227	0.737432
ATP1A2	ENSMUSG00000007097	0.404554	0.438417	0.963046	0.0245181	-0.0734453	2.28659	1.392	0.970539	-0.976017	-1.00604	-0.785357	-1.09119	-0.0847498	-1.50675	0.30399	-0.47892	-0.529998	-0.460837	1.27013	-1.06047
PAM16	ENSMUSG00000014301	-1.81091	0.543194	-1.15621	-0.895365	-0.327175	-0.535729	0.603538	-1.41243	-0.525667	-0.107442	1.93819	-0.448063	0.4241	0.203861	0.676604	1.53475	0.377254	-1.04406	1.20174	0.759819
UBE2K	ENSMUSG00000029203	-0.411368	0.389397	0.774176	-1.10702	0.435225	1.55411	1.05621	-0.500573	0.971144	1.64533	-0.389905	-0.836676	0.813287	-1.16447	0.456606	0.104122	0.10089	-2.14617	-0.930738	-0.813586
GM15417	ENSMUSG00000074466	2.72031	-0.535339	0.167097	-0.424674	2.20524	-0.648721	-0.648721	1.17175	1.03277	-0.479185	-0.0662785	-0.648721	-0.223601	-0.648721	-0.648721	-0.648721	-0.648721	-0.648721	0.0109251	-0.389246
RNASET2A	ENSMUSG00000095687	-1.92211	-1.13975	0.133822	-0.47696	0.325459	-0.869796	-0.63816	0.301539	-0.985246	0.112387	-1.08336	2.19632	-0.00900422	0.322824	-0.368406	0.233724	0.915335	1.80378	1.00682	0.140786
WASHC4	ENSMUSG00000034560	-0.382795	-1.27822	-0.324682	-0.175167	0.401775	-0.284413	-0.154581	-0.287146	-1.11088	-1.44393	1.46201	1.46605	-1.49085	2.1434	0.503605	-0.670064	0.00214547	1.08901	0.642043	-0.10731
EVA1B	ENSMUSG00000050212	-0.569322	-0.569322	-0.569322	-0.445409	-0.569322	-0.430755	-0.569322	0.293687	-0.436467	-0.381792	3.16739	-0.569322	0.998147	-0.569322	-0.569322	-0.419349	0.28819	-0.569322	1.91152	0.578737
ZFP260	ENSMUSG00000049421	-1.96628	1.07458	-0.433877	-0.1215	-1.66434	-0.523251	-0.0167415	-0.142715	-0.617582	-0.445409	-0.157723	-0.794434	-0.252134	1.36912	0.908572	1.58502	0.529713	-0.744029	1.68316	0.729853
FIS1	ENSMUSG00000019054	-1.26748	0.0890154	-0.188266	-0.907553	0.0197303	-0.238326	-1.78597	-0.640579	-0.518394	0.488967	1.08948	1.86192	1.45289	-0.738713	-0.0789175	1.21005	-0.191515	-1.30336	1.31795	0.329079
RAB2B	ENSMUSG00000022159	-0.980856	-0.100573	-0.968592	-0.590757	0.139964	-0.684696	-0.286252	-0.347199	0.290247	-0.907932	0.774995	0.889726	-0.881178	2.68351	-0.412129	1.42005	-0.886298	-0.285125	1.58539	-0.452292
SLC17A5	ENSMUSG00000049624	-0.579278	0.656996	-0.830638	-0.561939	-0.761742	-0.481109	-0.717923	-0.452051	0.220205	-0.814439	-0.593924	-0.84886	0.483789	2.77062	1.16832	-0.55607	1.90792	-0.12285	0.632795	-0.519823
NISCH	ENSMUSG00000021910	-1.55544	-0.394304	0.161722	-0.409205	0.312736	-0.841849	1.26714	-1.00486	-0.587524	-1.87997	1.49244	0.256612	0.217147	1.2919	-0.478007	1.83571	-0.333046	-0.559177	0.313084	0.894898
STT3B	ENSMUSG00000032437	0.879781	1.34399	-0.314928	-0.349522	0.105536	1.79883	0.913523	0.522843	-0.520485	0.340762	-0.448523	-0.124616	-0.529312	-1.26676	-0.973199	-1.39424	0.594047	-0.946002	1.78855	-1.42027
COMMD6	ENSMUSG00000075486	0.682881	-0.387872	2.01828	0.678439	-0.428552	0.649894	-0.117624	0.0514108	-1.11324	2.79134	0.302712	-0.215049	-0.297323	-0.581328	-0.422993	-0.853019	0.0770565	-1.02496	-1.02883	-0.781237
KCNN3	ENSMUSG00000000794	3.2891	0.15944	0.552364	-0.404718	-0.815329	0.188034	-0.0134787	0.751704	-0.634763	1.4516	-0.483581	-0.975137	0.0346972	-0.806209	-0.0155932	-0.286882	-0.447126	-1.27977	-0.378044	0.113688
FAM241A	ENSMUSG00000050549	-0.533886	-0.533886	-0.533886	-0.262344	-0.533886	-0.533886	0.252012	-0.533886	-0.388318	-0.533886	-0.110338	-0.533886	-0.362139	-0.030045	2.0814	-0.533886	0.5936	3.31271	-0.533886	0.252315
TRPC4	ENSMUSG00000027748	-1.05617	-0.960044	-0.940225	0.735996	-0.677027	-0.84818	0.380285	-0.312571	0.264619	-0.96229	1.49226	-1.15847	-0.232954	0.686139	-0.189686	2.61743	1.33638	-0.352986	0.415733	-0.238247
FAM135A	ENSMUSG00000026153	-0.172087	-1.34809	-0.913452	0.457968	-0.651043	0.155295	-0.963121	0.336203	-0.801046	-0.511758	0.0156084	0.686024	0.2639	-0.454983	2.06027	-0.484797	2.55152	-1.20475	0.332322	0.646021
SERP1	ENSMUSG00000027808	-0.401719	-0.327468	0.482536	-0.858255	-0.732416	-0.181424	-0.111236	-1.87711	-0.0817097	-0.95344	-0.144688	-1.16884	1.42033	1.76033	-0.131009	1.31637	-0.588256	1.06505	1.72159	-0.208626
S100A10	ENSMUSG00000041959	3.44419	-0.517831	1.05998	1.01153	-0.0775971	-0.405515	-0.467227	0.114616	-0.808255	0.565791	-0.299894	-0.108743	-0.936025	-0.0381399	0.227466	0.123308	-0.434412	-0.989739	-0.907535	-0.555971
MSL3L2	ENSMUSG00000047669	2.28496	0.596086	2.45435	0.51028	-0.752003	0.384737	-0.577316	-0.0311661	0.832564	-0.965647	-0.616839	-0.965647	-0.541326	-0.882661	0.1974	-0.234879	-0.594236	0.521855	-0.965647	-0.654863
GGPS1	ENSMUSG00000021302	-0.656521	-1.07796	0.185511	0.302755	0.333225	1.62479	-0.100448	1.07579	2.40819	0.797153	-0.54637	-1.50904	-0.0570338	-0.0998785	-0.787197	-0.309162	-0.597055	0.577906	-1.70671	0.142045
MRPL18	ENSMUSG00000057388	1.66947	-0.0386791	-0.0344384	-0.265721	-0.540033	2.80514	1.10412	-0.229215	0.00269384	-0.576347	-0.516096	0.235748	-0.309857	-0.262389	-0.39387	-0.833947	-0.906762	-1.12788	1.3173	-1.09924
NT5DC3	ENSMUSG00000054027	-1.27149	0.264436	-0.212374	-0.0663743	-0.605429	-1.47896	-0.494263	-0.694204	0.569667	-0.441068	0.461465	1.06831	-0.308625	-0.473904	0.268461	2.38181	0.526515	2.05962	-1.17649	-0.377105
GIPC1	ENSMUSG00000019433	1.56877	0.0532571	-0.335599	-1.12537	0.387907	-0.877211	1.86588	-0.286848	0.504939	2.48173	-0.317117	-0.343874	-0.140067	-0.58538	-0.844848	-0.0137343	-0.900166	-0.589176	-1.16814	0.665044
EBPL	ENSMUSG00000021928	0.677446	-0.332532	-1.0743	1.51378	0.198204	0.65449	2.28315	-0.431405	0.995387	0.694928	0.340408	-0.445838	-0.287082	-0.400334	0.744794	-1.31028	-0.955609	-1.51986	-1.25899	-0.086362
RANBP10	ENSMUSG00000037415	-0.990728	-0.513612	-0.538467	-0.682127	-0.654858	0.181391	0.27411	-0.423768	-0.693347	-0.210629	1.13732	-1.12538	-0.513703	0.0709076	-0.116325	2.72746	2.05359	0.611899	0.298301	-0.892042
KREMEN1	ENSMUSG00000020393	1.246	-1.04412	2.05032	1.08043	-0.316621	1.10176	0.145985	1.7402	-0.0154148	-1.04412	-0.331465	-0.566944	-0.437266	-0.620243	1.06809	-1.04412	-0.854412	-0.79086	-0.640561	-0.726637
GFOD1	ENSMUSG00000051335	0.252571	-0.439558	2.53165	-0.24456	1.58963	0.14039	0.321154	0.243535	0.370118	-0.0877742	0.0775958	-1.13941	-0.185667	1.09538	-1.34536	0.0967628	-1.58908	-1.57653	-0.206061	0.0952111
BMP4	ENSMUSG00000021835	1.67609	0.238583	2.04612	-1.4168	0.834945	0.661843	0.112119	0.827613	-0.672515	1.15952	0.572558	-0.389114	-0.501949	-0.610878	0.0830101	-0.467953	-0.490791	-1.53712	-0.819568	-1.30572
PSMG3	ENSMUSG00000029551	-0.889004	-0.916017	-0.586175	0.231015	-0.101048	0.41885	-0.708336	-0.995811	-0.489152	0.103801	-0.806771	2.93618	-0.214831	-0.586829	-0.097514	1.84663	-0.581434	0.867744	0.880031	-0.311331
PRKD3	ENSMUSG00000024070	2.64319	-0.178736	0.15108	-0.0380986	0.356482	0.0119508	1.29133	0.854883	-0.855781	1.01189	-0.46874	1.15549	-0.507208	-0.80545	0.287291	-1.18317	-1.18317	-0.618965	-1.18317	-0.74112
WDR13	ENSMUSG00000031166	0.0353904	-0.125421	0.479367	-0.983945	-0.397	0.117816	-0.615899	-0.314972	-1.38044	-0.678841	-0.698111	0.262267	-0.874781	0.417374	0.109684	0.146954	0.296067	0.560188	3.58247	0.0618292
MFSD12	ENSMUSG00000034854	-1.51705	0.206568	-1.48821	-1.12761	1.31518	0.00958272	-0.545812	-0.542746	-0.896692	-0.300078	0.258656	0.674365	0.995375	2.03192	-0.397532	1.43678	-1.05699	0.226294	0.934988	-0.216987
RPS19-PS3	ENSMUSG00000080059	-0.385398	-0.385398	-0.385398	0.170602	-0.385398	-0.385398	-0.385398	-0.385398	-0.385398	-0.385398	-0.385398	-0.385398	-0.385398	2.48029	-0.206899	-0.273243	-0.257142	3.26732	-0.385398	-0.170758
DOHH	ENSMUSG00000078440	-0.910877	-0.683699	1.04804	-0.439646	1.54402	1.38291	0.397309	0.639954	0.0865512	1.56738	0.412465	-1.59804	-0.874899	1.36014	0.0575332	-0.682883	-1.23957	-0.728817	-1.06364	-0.274233
EPHA4	ENSMUSG00000026235	-0.397303	1.89517	-0.188309	0.0964094	0.24208	0.233328	-0.645005	1.73374	0.0594801	1.43837	-0.828702	0.927422	-0.710483	-1.36454	-2.19359	0.552241	-0.0637093	-0.739451	0.0657233	-0.112862
SERTAD4	ENSMUSG00000016262	-0.996599	-0.376151	-0.772159	-0.762764	-0.284135	-0.180828	0.0387046	0.0417083	-0.276091	-0.269406	0.485817	-0.409905	-0.335261	-0.285076	-0.462584	1.07046	-0.713057	0.576511	3.68401	0.226803
EPHA6	ENSMUSG00000055540	-1.31968	-0.896019	-0.608392	-0.063922	-0.282894	-0.61755	-1.07739	-0.104973	-0.870893	0.580782	-0.231504	1.69194	0.445325	0.406274	0.292923	1.63559	2.05984	-1.31968	-0.662394	0.942615
MANF	ENSMUSG00000032575	2.2562	-0.435372	-0.662906	0.548808	0.705096	2.1807	0.00237623	-0.118688	-0.110577	-0.384435	-0.433505	-0.137855	-0.196871	1.70746	-0.95547	-0.906764	-0.929699	-0.331339	-1.08218	-0.714979
RANBP6	ENSMUSG00000074909	-0.135516	0.0134924	-1.43019	-0.445617	1.57762	-1.38135	-1.14209	-0.444846	-1.26199	-0.273941	0.681338	1.90203	0.266082	0.620265	1.01313	-0.0566803	0.386878	-0.620058	1.5493	-0.817847
GOLT1B	ENSMUSG00000030245	2.33155	1.99588	1.27768	0.0561274	-0.441508	-0.113763	-0.533409	-0.995488	0.639533	0.547801	-0.0440337	-1.20444	0.23732	-0.292382	-0.284386	0.471525	-1.20528	-0.97418	-1.16704	-0.301504
C4B	ENSMUSG00000073418	3.51587	-0.401701	-0.0780188	-0.132631	0.788322	0.218956	-0.242248	0.579639	-0.28925	0.131467	-0.674377	0.65211	-0.332253	-0.878475	-0.727245	-0.735944	-0.878475	-0.878475	0.832048	-0.469314
POLE3	ENSMUSG00000028394	2.91435	0.529027	0.971854	-0.101209	-0.010033	-0.162702	-0.287698	1.61163	-0.545552	-0.850875	-0.734069	-1.2042	0.100196	-0.386017	0.281099	-0.887731	-0.74602	0.912971	-0.977713	-0.427313
TAF12	ENSMUSG00000028899	2.65161	0.299798	0.260155	-0.67379	0.833863	1.03946	-0.893329	0.872298	0.900768	-0.537652	-0.924039	-0.166718	-0.315865	0.25576	-0.35831	-1.19507	-1.0147	1.05232	-1.09275	-0.99383
XRN1	ENSMUSG00000032410	-2.18097	-1.14268	0.225023	-0.0452551	0.130203	-1.06292	-0.868769	-0.863355	0.3604	0.770126	-0.299868	1.41172	1.37072	0.976525	-0.850612	1.84053	-0.31731	-0.141874	0.0883332	0.600036
KIF3C	ENSMUSG00000020668	2.06949	1.65457	-1.16647	0.866226	1.04456	0.686115	0.327601	-0.556697	-0.132877	-0.291586	-0.371069	-1.7819	-0.431771	-0.692121	-1.35764	1.14316	-0.0650299	-0.0472851	-0.801831	-0.0954529
PTMS	ENSMUSG00000030122	-0.658049	-0.192274	-0.817486	-0.558504	-1.46597	0.119548	-0.91796	-0.552583	-0.0442531	1.17656	0.444347	-0.112955	1.0939	0.514806	3.28009	-0.160297	-0.105981	-0.244688	-0.453843	-0.344402
USP6NL	ENSMUSG00000039046	-0.836686	-0.358673	3.009	0.822315	-0.449626	0.138766	0.787781	1.50671	0.21903	-0.585933	0.310261	-0.513499	-0.643707	-0.0287437	0.5737	-0.431369	-1.08599	-1.37973	-0.459187	-0.594426
ZFHX2	ENSMUSG00000040721	0.0605477	-0.994788	-0.782988	-0.246042	-1.23499	-0.340732	-0.0607797	0.0275465	-1.45545	0.640456	-0.289838	0.694207	1.2098	1.68768	0.292309	-0.147787	-1.49877	2.40982	-0.229794	0.259588
4933406C10RIK	ENSMUSG00000097494	-0.611006	-0.611006	-0.611006	-0.611006	-0.490798	-0.611006	-0.611006	-0.611006	-0.24677	0.245886	1.9796	-0.611006	-0.611006	-0.611006	0.697776	2.26717	0.956311	-0.611006	1.9229	-0.611006
CEP83	ENSMUSG00000020024	-1.8698	-0.143134	-1.3035	0.147007	0.114333	-0.745509	-0.416246	-0.904457	0.853959	-0.363098	-0.556149	-0.0600077	0.579718	-0.278827	1.55111	0.629563	-0.319183	2.51956	1.05787	-0.493212
CCNT1	ENSMUSG00000011960	-1.35352	1.25464	-1.74629	-0.075299	-0.181949	0.846847	-1.87485	-0.586394	-1.33699	0.0993441	0.0291405	1.8026	0.389668	0.605117	-0.125551	0.112739	0.00662936	1.44807	0.30349	0.382553
TRAPPC6A	ENSMUSG00000002043	-0.66854	-0.361002	0.511633	-0.66854	0.299094	3.91856	-0.199521	0.0368656	0.254495	0.327798	-0.194595	-0.59802	0.356434	-0.480609	-0.0832456	-0.607248	-0.388175	-0.294253	-0.66854	-0.49259
RPGR	ENSMUSG00000031174	-1.22722	-0.88129	1.13221	0.199498	-0.757461	-1.33398	-0.705234	-1.00023	-0.374905	0.35824	0.160959	-0.132809	-0.0811852	1.15569	-0.34936	2.72597	1.14217	-0.074681	-0.694366	0.73798
GIMAP6	ENSMUSG00000047867	-0.489185	-0.489185	-0.489185	-0.38217	-0.489185	-0.489185	-0.489185	0.256134	-0.374448	-0.489185	2.62666	-0.489185	-0.0830718	-0.489185	-0.489185	-0.489185	-0.489185	0.82903	0.140968	2.85711
MAP3K21	ENSMUSG00000031853	-0.610996	-0.610996	-0.610996	0.602542	-0.288947	1.76384	0.0914499	0.445485	1.99121	2.60299	-0.610996	-0.610996	-0.610996	-0.610996	-0.610996	0.12338	-0.610996	-0.610996	-0.610996	-0.610996
SEC22A	ENSMUSG00000034473	-1.02739	0.529221	-1.02739	-0.42558	-0.849935	-0.616124	-0.137158	-0.56168	0.585692	-0.673198	-0.123462	-0.701485	-0.266116	2.57068	-0.383371	0.348423	0.916125	2.26732	-0.791139	0.366554
FAM107A	ENSMUSG00000021750	-0.417576	0.122889	-0.928643	-0.29757	-0.956801	0.977871	-0.899251	-0.589436	-0.618423	-0.277429	2.29372	-0.0927647	0.331691	0.934282	2.44288	-0.596638	0.447155	-1.13291	-0.236204	-0.506846
MYD88	ENSMUSG00000032508	-0.660834	-0.230443	-0.247929	0.0478864	-0.51037	-0.660834	-0.660834	-0.167236	-0.660834	-0.660834	0.0761355	1.313	-0.302228	-0.660834	-0.3878	0.0253804	0.516255	-0.660834	3.51244	0.980746
NDUFA12	ENSMUSG00000020022	-1.33356	1.51641	0.17934	0.709307	0.312096	1.91252	0.295308	-1.0733	1.08129	0.737284	0.433548	-1.16176	-0.46001	-1.15839	-0.14818	-1.48652	-1.29646	0.148361	0.8086	-0.0158939
PCOLCE	ENSMUSG00000029718	-0.245887	-0.770915	-0.903755	-0.641259	-0.764432	-0.903755	-0.144036	-0.294358	-0.34088	0.0893979	1.68936	-0.355453	0.756502	-0.741403	1.3716	-0.744905	-0.903755	1.03631	2.65136	0.160262
LPCAT4	ENSMUSG00000027134	-0.43297	-0.43297	-0.43297	-0.43297	-0.43297	-0.43297	2.03573	-0.43297	-0.280548	-0.43297	-0.285139	-0.43297	0.10653	-0.43297	-0.43297	3.35238	-0.43297	0.967975	-0.43297	-0.268326
PPFIBP2	ENSMUSG00000036528	-0.980156	-1.12727	-0.337266	-1.13467	-0.50306	0.0184668	-0.508332	0.321734	-0.490613	0.179684	-0.687115	0.805257	-0.844194	-0.92706	0.508787	1.51828	-0.196066	1.20024	2.74849	0.434868
NSUN6	ENSMUSG00000026707	-0.633468	0.695964	0.0495226	1.02741	0.324378	0.0169184	0.375439	2.24122	1.86945	-0.433961	-1.19234	-0.7574	-0.81421	0.936262	-0.519698	-1.37759	-0.268042	-1.37759	-0.538376	0.376116
GLI3	ENSMUSG00000021318	-1.07031	0.115602	-1.07031	-0.308705	-0.883741	-1.07031	-0.731194	-0.390272	-0.693435	1.14624	-0.826628	1.13238	0.263642	-0.128215	0.848123	0.276896	1.36223	2.53795	-0.932317	0.422365
POMC	ENSMUSG00000020660	-0.658259	1.30644	-0.658259	-0.242297	-0.658259	-0.0380542	0.62588	3.36538	0.531012	1.02045	-0.658259	-0.658259	-0.132077	-0.658259	-0.124094	-0.658259	0.10936	-0.658259	-0.658259	-0.497679
DNAJA2	ENSMUSG00000031701	1.24741	-0.252033	0.132012	0.166597	-0.458783	2.46654	0.491832	1.14384	-0.0910691	-0.152162	-0.243276	-0.721694	-0.675528	-1.38918	-0.552976	1.87553	-0.970026	-0.52315	-0.335134	-1.15875
CCNJ	ENSMUSG00000025010	-0.0350444	-0.608573	-0.857765	0.742572	-0.727089	-0.857765	-0.572737	-0.714871	-0.593794	-0.857765	0.294322	-0.857765	0.699456	2.18777	-0.146385	2.12208	1.18681	-0.857765	1.02694	-0.572627
GRIA4	ENSMUSG00000025892	2.53805	0.0570651	0.834311	0.345246	0.155368	-0.0267406	-1.35584	2.03607	-0.038729	-0.171823	-0.67322	-0.908153	-0.240656	-0.132768	-0.701058	-1.79568	0.051048	0.463158	-0.616902	0.18125
ST6GALNAC2	ENSMUSG00000057286	-0.301273	-0.0820775	-0.4553	-0.363112	-0.357441	-0.4553	-0.4553	-0.4553	-0.35646	-0.315784	-0.4553	1.59868	-0.4553	2.8517	-0.4553	2.33407	-0.4553	-0.4553	-0.4553	-0.4553
SLC35F2	ENSMUSG00000042195	-0.656651	-0.449027	-0.656651	-0.554084	-0.112263	-0.656651	-0.062947	-0.418536	0.00316088	-0.656651	-0.443339	-0.656651	-0.526906	-0.656651	0.726346	2.81922	1.18882	2.24925	-0.535858	0.0560689
PPP1R14B	ENSMUSG00000056612	-0.88262	0.616653	-0.0835307	-0.114537	-0.591429	-0.88262	-0.374508	-0.627886	-0.764976	-0.384442	-0.654421	0.492554	0.297188	0.135355	-0.77694	1.24222	0.787918	3.37497	-0.688784	-0.120157
MRPL10	ENSMUSG00000001445	2.54826	1.30266	-1.02595	-0.736225	1.20382	-0.794638	-0.628977	0.894017	0.81994	0.865693	-1.37874	-0.948246	-0.0912819	-0.84154	-0.512054	-0.207389	0.379938	-0.323225	-0.65584	0.129774
9530026P05RIK	ENSMUSG00000097462	0.54645	-0.282019	2.64874	0.647096	2.05642	0.290251	-0.755082	-0.0316999	-0.755082	0.895402	-0.755082	0.763588	-0.163842	-0.755082	-0.755082	-0.755082	-0.755082	-0.755082	-0.755082	-0.574648
WIPI2	ENSMUSG00000029578	-1.47753	-1.64422	1.29321	-1.30052	0.918476	-1.01632	-0.285532	-0.50786	-1.12956	0.223166	1.98549	0.0275882	0.9238	0.121792	-0.39892	0.632174	0.174437	1.00045	-0.362095	0.821964
TMEM65	ENSMUSG00000062373	-0.527772	2.40246	1.16467	-0.0181258	0.258229	1.43577	1.22086	-0.998556	0.748321	-0.139873	-0.411053	-0.552738	0.0704808	0.422741	-0.360365	-0.515835	-0.95748	-1.40475	-0.299564	-1.53741
SPPL3	ENSMUSG00000029550	0.5845	-1.39901	0.0659089	0.98874	1.91182	1.98351	-0.684177	0.123667	1.14293	-0.214124	1.21877	-1.12667	0.0351146	-0.737422	-1.03664	-0.611471	-0.379266	-0.922615	-0.701672	-0.241904
BNC2	ENSMUSG00000028487	-0.342203	-0.342203	-0.342203	-0.342203	-0.342203	-0.342203	-0.342203	-0.342203	-0.342203	-0.342203	-0.342203	-0.342203	-0.160847	3.20466	-0.342203	2.6076	-0.342203	-0.342203	-0.342203	-0.176166
RPL10	ENSMUSG00000008682	0.41278	-0.251716	0.759697	-0.339953	-0.580135	-1.08715	-0.669545	-0.665679	-0.564722	-1.42055	-1.02247	0.403968	-0.618593	-0.85546	0.101961	0.0340458	0.935582	1.73552	2.22556	1.46687
RAP2B	ENSMUSG00000036894	-2.17082	-0.386966	-1.32195	-1.51118	-0.3957	-0.609826	0.384712	-0.771157	0.55424	1.45093	1.28394	-0.68448	0.0731872	0.591834	0.354216	0.5565	0.0231039	0.704023	1.73157	0.143817
GM1604A	ENSMUSG00000090069	-0.685589	-0.685589	-0.685589	0.874727	-0.424067	-0.685589	-0.685589	-0.685589	-0.685589	-0.561306	-0.344008	1.83027	-0.685589	1.34609	2.00359	-0.685589	1.47397	-0.685589	1.15199	-0.495373
ZKSCAN1	ENSMUSG00000029729	0.366148	-0.489955	-0.662465	2.04473	1.60475	-0.516557	0.607721	-0.0974953	0.613494	0.903841	-1.44846	-0.951726	1.07955	0.105656	-0.90794	-1.15249	-1.05875	-0.0835985	1.05377	-1.01023
IFRD1	ENSMUSG00000001627	0.0951783	-0.0717718	-0.716582	-0.929377	0.76185	-0.892749	0.224951	-1.17137	-0.971345	-0.63525	0.0601355	-0.310291	-0.399141	3.28926	1.06736	-0.436306	0.245423	-0.360457	0.892509	0.257964
RRBP1	ENSMUSG00000027422	1.61264	1.39288	0.4581	0.00398268	1.12785	0.688411	-0.957323	-0.29189	-0.205102	1.21996	0.426314	-0.282138	-0.544498	0.155752	-0.90871	-0.0860627	-2.03513	-1.3431	0.905899	-1.33784
CDK18	ENSMUSG00000026437	-1.30044	-0.313193	-1.53272	-0.0497523	-0.647234	0.0737996	0.237737	-0.833409	-0.091806	-0.480697	-1.09901	1.88757	0.460444	-0.443538	0.0740983	2.16915	0.968777	1.37863	0.322919	-0.78133
SPRYD7	ENSMUSG00000021930	2.34639	-0.700405	0.310988	-0.67408	0.259934	0.287662	0.711075	2.33454	-0.0790644	-0.364044	-0.0937865	0.502168	-1.17027	-0.92821	0.820288	-1.05398	-0.447534	-0.568998	-1.12981	-0.362859
DYRK3	ENSMUSG00000016526	-0.0522846	0.439399	-1.00805	0.565061	0.206415	-0.208437	2.30315	1.14998	0.831901	1.58912	-0.561917	-1.00805	-0.827144	-1.00805	-1.00805	-0.315705	-0.216314	-1.00805	-1.00805	1.14506
CNOT8	ENSMUSG00000020515	2.27525	0.204047	1.68003	0.804572	0.409996	0.250943	-0.900591	-0.088398	-0.569353	0.511862	-1.04071	-1.26838	0.724023	-1.05256	-0.811885	-1.24971	1.14672	-0.863205	-0.250812	0.0881545
HSD17B4	ENSMUSG00000024507	-0.233737	-0.823985	-1.20294	-0.74719	-0.203558	0.151731	0.0134888	-0.426686	0.1743	-1.19085	0.167703	-0.446733	-1.0285	-1.19701	0.699002	0.546064	2.72499	1.63027	0.640835	0.752805
CREBZF	ENSMUSG00000051451	-1.11952	-0.446828	-1.10091	0.0237742	-0.650918	1.6666	-0.627851	-0.625461	-1.16057	-0.352667	0.135723	1.77571	-0.177874	0.749301	-0.0332802	-0.353065	-0.519647	2.52654	0.526475	-0.235531
GASK1B	ENSMUSG00000027955	1.14082	0.808656	3.27483	0.175705	-0.0269934	0.320153	-0.540727	0.270807	-1.04575	0.406678	0.496563	-1.04575	-0.935382	-0.506132	0.130663	-0.940151	-0.804238	-0.615863	-0.326498	-0.237404
MAEA	ENSMUSG00000079562	0.194111	-1.71748	-0.0873911	-0.960012	-1.31369	0.0259265	-0.591162	-1.03054	0.713673	0.0979778	-0.970403	0.878211	1.38796	1.7388	0.0937292	-0.819336	-0.377108	1.68235	1.05406	0.000321319
CCDC22	ENSMUSG00000031143	1.1391	-0.0871502	1.10141	-0.238368	0.0510325	2.39348	0.499446	0.113305	-0.223084	0.588848	-1.03139	-0.88871	0.083239	-1.45209	-1.06244	-1.37048	-0.985465	1.28888	-0.419751	0.5002
CHKB	ENSMUSG00000022617	-1.28037	0.180193	-1.00445	-0.379152	-0.370849	-0.207876	-0.337935	-0.16398	0.271687	-1.06488	0.631486	-0.335492	0.00581155	-0.511031	-0.320704	-0.826944	2.85671	-0.211766	1.24323	1.82632
GPR26	ENSMUSG00000040125	-1.93491	-0.917162	1.43948	-0.778876	-0.405463	-1.41444	1.16341	-1.16628	-0.17226	-0.318136	-0.353333	0.430226	1.33789	0.781117	1.76373	-0.249459	-0.347067	0.80693	0.0779054	0.256691
ZMAT4	ENSMUSG00000037492	1.14509	-0.359806	3.2499	0.0158848	-0.671532	0.111015	1.09719	0.270079	-1.25699	0.206099	0.356482	-0.993328	-0.526222	0.238184	-0.813698	0.224136	-0.91155	-0.528171	-0.452816	-0.399954
SNORA73B	ENSMUSG00000065353	-0.390028	-0.390028	-0.390028	1.25985	3.46301	-0.390028	-0.199025	1.71662	-0.390028	-0.390028	-0.390028	-0.390028	-0.390028	-0.390028	-0.390028	-0.390028	-0.390028	-0.390028	-0.390028	-0.390028
ITPA	ENSMUSG00000074797	1.35882	-0.615381	2.49181	-0.737553	-0.209011	1.62176	1.08454	-0.37631	-0.298697	0.0872618	-0.962214	-0.956623	0.267458	0.846867	-0.72716	-0.50373	-1.01182	-1.06297	-0.5506	0.253551
COPS3	ENSMUSG00000019373	-0.594961	1.01732	0.918681	0.208203	-1.06423	0.379319	1.81021	-0.365706	0.59744	1.80201	-0.570267	-1.36573	1.02655	-1.61607	0.707141	-0.700733	-0.839429	-0.0560754	-0.789902	-0.503768
TRAPPC2L	ENSMUSG00000015013	0.677963	-1.02627	1.19174	1.24144	1.53465	0.270138	0.297722	-1.6145	0.736757	1.56294	-0.611045	-1.94275	0.09938	-0.924904	-0.112366	-0.885816	0.00992459	-0.52402	0.416683	-0.397671
MTMR2	ENSMUSG00000031918	-1.05081	0.393895	-0.171898	-0.203082	-0.997192	-1.53026	1.21044	-0.614257	-0.761102	-1.15027	0.185513	-1.13066	1.0107	0.200184	-0.355664	2.02963	-0.289121	0.590597	1.13108	1.50229
CLUAP1	ENSMUSG00000014232	-1.13877	-1.16967	-1.38436	-0.259467	0.0691607	-0.798649	-1.40086	-0.561429	0.263224	1.73888	0.107373	-0.189783	0.341102	2.1206	-0.29033	-0.590948	0.796871	0.0784707	1.25536	1.01323
NRG2	ENSMUSG00000060275	2.63128	-0.865602	0.547202	-0.672869	-0.717898	0.536859	0.894414	-0.38367	1.58651	1.00377	-0.116313	-0.610265	-0.158149	-1.06307	-0.937798	0.983392	-0.613021	-0.902852	-0.756712	-0.385217
NPC2	ENSMUSG00000021242	-1.14321	-1.0007	-1.38468	1.56687	-1.0599	-0.428509	1.08798	-0.904703	-0.667498	-0.638919	0.840621	1.10957	1.44088	-0.151889	0.811579	0.412688	-0.630188	-0.926465	0.264784	1.40168
ZFP119A	ENSMUSG00000057835	-0.55084	3.60429	-0.311661	0.106012	1.018	-0.55084	0.779906	-0.169612	-0.55084	0.940276	-0.55084	-0.55084	0.0723361	-0.55084	-0.55084	-0.55084	-0.55084	-0.55084	-0.55084	0.0196997
GRM2	ENSMUSG00000023192	2.22704	1.13415	-0.510844	2.55236	-0.0431983	-0.531238	-0.500487	-0.6921	-0.089304	0.788837	0.160794	-0.394885	-0.416795	0.526264	-0.222952	-0.526873	-0.863713	-0.374035	-1.20667	-1.01635
1700008O03RIK	ENSMUSG00000008028	-0.478333	-0.478333	0.492625	-0.478333	-0.478333	-0.478333	-0.478333	-0.478333	-0.478333	-0.478333	-0.478333	3.85375	0.927119	0.621152	-0.0503008	0.0595514	-0.478333	-0.204613	-0.216637	-0.220985
GPS2	ENSMUSG00000023170	0.523517	-0.511324	-1.74335	0.313275	-1.07575	-0.0431814	-1.08061	-0.777825	-0.10784	0.19381	0.634028	0.2297	0.480248	-1.08954	0.40066	-0.233192	-0.46753	1.56606	2.75433	0.0345028
CAMK2B	ENSMUSG00000057897	-0.314177	0.0938408	-1.99277	1.23072	-1.37912	0.904558	-1.13161	-0.813354	-1.43682	0.17486	0.0231711	1.0502	0.0516571	-0.740295	0.261042	0.914832	1.77136	0.887142	0.0400675	0.404703
BAG1	ENSMUSG00000028416	0.898613	-0.463967	2.44589	0.559967	0.0834328	-0.734733	0.790334	1.70863	-0.242005	-0.658203	-0.380829	-0.334766	-0.0315948	-1.49295	-1.3272	0.475874	0.249668	-1.5996	0.00156755	0.0518732
FRMD8	ENSMUSG00000024816	0.187097	0.402017	2.26845	1.23216	-0.133748	-1.45624	-0.545315	0.97937	1.28555	1.02463	-0.56984	-0.543144	-1.29035	-0.401804	-0.319486	0.0516155	-0.820962	0.724567	-1.30179	-0.772782
PAPSS1	ENSMUSG00000028032	0.00691268	-0.538786	1.33942	0.929561	-0.442539	-0.434593	-0.786119	1.15539	1.14172	2.49435	0.369632	-0.508897	-0.618785	0.0865299	0.298281	0.00100464	-0.746873	-1.13005	-1.13976	-1.4764
USP27X	ENSMUSG00000046269	-0.789622	-0.731293	-0.537804	0.190093	-0.789622	-0.789622	0.945035	-0.722727	-0.41889	-0.615187	-0.549913	1.29693	-0.133514	0.707425	1.20856	0.0473806	-0.789622	-0.150718	3.07902	-0.455906
UFSP2	ENSMUSG00000031634	1.98105	-0.492974	2.40791	-0.357761	-0.80323	0.722819	-0.310745	1.4679	0.797108	-0.872496	-0.120928	-0.244495	0.149759	-1.18557	-0.0328932	-0.685312	-0.888923	0.0927381	-0.823692	-0.800267
CRACD	ENSMUSG00000036377	2.61273	1.28655	-0.554983	-0.59873	0.49409	-0.00771045	0.0191295	0.522005	-0.437512	1.34321	0.308972	-1.66872	-0.224776	0.0249032	-0.835627	0.303869	-0.528203	-0.958373	-1.50279	0.401965
KCNB2	ENSMUSG00000092083	2.32985	-1.1097	1.13482	0.223853	-0.148258	0.220558	-0.315994	0.157097	2.42208	-0.951287	-0.403891	-0.591407	-0.554583	-0.869727	-0.397075	-0.732436	-0.407406	1.00899	-0.327156	-0.688326
CPSF3	ENSMUSG00000054309	-1.2016	0.249335	-0.492361	0.0524101	-0.585932	-1.06054	0.027174	0.118395	-0.709257	-0.146506	-0.425497	-0.611263	-0.419624	3.2551	-0.561541	0.58482	-0.51386	1.29968	1.14213	-0.00106835
TLR12	ENSMUSG00000062545	-0.461785	3.26828	-0.461785	1.79038	1.49426	-0.461785	-0.461785	0.0135329	-0.461785	-0.151929	-0.461785	-0.461785	-0.202791	-0.208522	-0.461785	-0.461785	-0.461785	-0.461785	-0.461785	-0.461785
TRIM62	ENSMUSG00000041000	-1.65531	-1.79378	0.310602	-0.724501	0.228407	0.47266	0.692319	-1.78495	-0.770471	-0.954316	0.24773	0.381071	-0.0492445	0.425553	-0.250876	1.16779	0.285192	1.2947	1.64643	0.830991
UQCC3	ENSMUSG00000071654	2.48976	0.75125	0.0500573	1.62254	-0.402346	-0.0690875	1.14942	-1.20636	0.183757	-0.283824	-0.915762	-0.633234	0.277965	0.976346	0.308713	-0.698417	-1.33301	-0.597522	-1.11983	-0.55041
SYK	ENSMUSG00000021457	3.55698	-0.430279	-0.279154	-0.430279	-0.430279	-0.430279	-0.430279	-0.430279	-0.319034	-0.430279	-0.322385	-0.285793	-0.430279	-0.430279	1.3685	0.0720371	-0.430279	-0.430279	-0.430279	1.3722
AP1S2	ENSMUSG00000031367	-1.50017	1.24475	1.06813	1.03264	1.49091	0.665987	-0.735166	0.190369	0.0914424	1.13493	-0.228705	-1.79632	0.0735477	-0.13453	-1.01677	-1.53309	-0.972482	-0.0384885	0.0597856	0.903234
ADCY6	ENSMUSG00000022994	0.962533	-0.907604	-0.86571	-0.783434	0.572754	-1.07111	0.150399	-0.75427	-0.736351	-1.04094	-0.28246	-0.163845	-0.610535	-0.305936	1.32924	-0.0144154	0.00903444	2.26139	2.17582	0.0754417
KLF16	ENSMUSG00000035397	-1.12849	-1.58226	0.708716	-1.00005	-0.485626	-0.376162	-1.15912	0.682006	-1.04851	0.461016	-0.630293	0.290743	-0.0931122	2.23934	0.992069	0.0409004	1.7798	0.695982	-0.144982	-0.241953
MRPL42	ENSMUSG00000062981	-0.0333219	2.60569	1.06247	-1.00878	0.0907931	1.33123	-0.118908	-0.714173	1.25744	0.0128707	0.54972	0.246206	-0.422464	0.0596007	-0.520992	-1.43616	-1.60359	-0.666711	-0.198224	-0.492686
UBE2V1	ENSMUSG00000078923	-0.436707	-0.436707	-0.436707	-0.436707	-0.436707	-0.436707	-0.218453	0.00096605	-0.436707	-0.436707	2.69995	0.0883515	-0.198225	0.0297034	-0.436707	-0.208532	-0.436707	3.04672	-0.436707	-0.436707
DPM2	ENSMUSG00000026810	-1.27411	-0.0142459	-1.50526	-0.358764	-0.0184578	1.04067	-0.331964	-1.19235	-0.609623	-0.079766	0.17114	-0.426867	0.224952	0.769717	-0.269134	0.0757115	1.34807	0.332201	2.91446	-0.796386
HRK	ENSMUSG00000046607	-1.23822	-0.728738	1.40066	0.0539109	-0.34946	-1.21605	0.0965689	-0.847884	-2.08512	0.429498	1.61025	0.529202	-0.0991561	0.165688	-0.568715	-0.958676	1.35084	0.995755	0.535754	0.923895
UBASH3B	ENSMUSG00000032020	-0.251729	0.239982	3.00677	-0.0837072	0.513599	0.0213272	0.388347	0.25616	0.68695	-0.588378	-0.795665	-1.63432	-0.303001	-1.223	0.422764	-0.540753	-0.261594	-1.34821	1.03623	0.458238
CELA1	ENSMUSG00000023031	-0.767751	0.433122	1.53642	0.155067	-0.767751	-0.620329	2.58986	1.98672	-0.626407	0.828351	-0.767751	-0.767751	-0.267462	-0.767751	-0.259872	-0.289083	-0.402828	-0.60536	-0.767751	0.148314
LIMD2	ENSMUSG00000040699	-1.06873	-0.376714	-0.975992	-0.385551	-0.209835	-0.760725	-1.82467	0.754503	0.80487	-0.540151	1.84979	-1.07553	0.145465	0.00743073	0.147729	0.83244	2.37033	0.182304	-0.238418	0.361453
LONP2	ENSMUSG00000047866	0.267479	1.65442	-1.21935	-0.585408	-0.0604127	0.0186979	0.696609	1.2069	1.78685	0.914154	-0.102939	-1.38061	-0.537511	-1.85879	0.691865	0.755864	-0.186431	-0.508517	-0.478377	-1.0745
HDGFL2	ENSMUSG00000002833	-0.0935299	-0.584859	-1.60862	-1.19487	-0.822821	0.359161	0.667909	-0.817792	-0.935266	0.2043	0.0414227	0.99478	-0.627263	-0.884051	0.261653	2.18988	-0.236988	2.02507	0.681339	0.380542
WAPL	ENSMUSG00000041408	0.0753037	-0.0808551	-1.23796	0.724584	-0.253496	-0.717245	-2.01374	-0.779598	0.033029	-0.25767	0.49612	0.440603	-0.820408	0.43878	2.04491	0.915056	-0.286977	-1.12152	1.93317	0.467912
GRB10	ENSMUSG00000020176	-1.47054	-0.833007	-0.283257	-0.877701	-0.211919	-0.351816	0.245258	0.80896	-0.437663	-0.853715	-0.738483	2.96677	0.169924	-0.0955377	-0.328584	0.41294	-0.0346275	1.86129	0.449463	-0.397752
E4F1	ENSMUSG00000024137	-0.311834	0.446305	1.69699	-0.609976	2.34051	0.724824	0.287558	0.463564	-1.1056	1.25999	-0.500805	-0.291109	-0.955229	-1.33096	-0.853309	0.00776132	-1.42231	0.578973	0.0562001	-0.481522
SCP2	ENSMUSG00000028603	-0.647503	-0.958985	-0.981088	0.169117	-0.252567	-0.428279	-0.451863	-0.676259	0.0057531	0.199536	-0.592465	-0.224571	-0.00356913	3.15206	0.462085	1.36534	-0.175636	-1.03779	1.43815	-0.361459
CDON	ENSMUSG00000038119	2.13507	1.45331	-0.307908	2.21531	-0.481437	-0.947781	0.57799	-0.641812	-0.476764	1.17978	-0.947781	-0.703076	-0.0586194	-0.839095	0.0677015	-0.841439	-0.947781	-0.0819336	-0.0164935	-0.337237
RNF146	ENSMUSG00000038876	3.55162	-0.255335	1.47879	0.264897	-1.15179	-0.415258	0.00982275	-0.284125	0.383245	0.0113366	-0.385344	-0.485334	-0.0958248	-0.363219	0.0789975	-1.01517	0.0573219	-0.311305	-0.758847	-0.314481
CACNB2	ENSMUSG00000057914	-0.466196	0.370653	-0.745237	-0.479329	-1.16086	-0.171577	0.507758	-0.941409	0.200277	-1.58615	1.0577	1.27623	-0.93583	-0.196939	0.672709	-0.108958	-1.54765	1.79789	1.30161	1.15531
IFNGR2	ENSMUSG00000022965	3.49444	1.01432	0.0373984	-0.601615	-0.222631	0.680178	-0.469582	0.146873	0.16756	-0.238425	0.302473	0.463498	-0.379742	-0.130604	-1.09939	-0.905566	-1.01198	-0.89609	0.118091	-0.469208
ZFP36L2	ENSMUSG00000045817	-0.578913	-0.578913	-0.578913	1.8972	-0.578913	-0.117424	-0.578913	1.33722	2.07587	2.23159	-0.364346	-0.578913	-0.578913	-0.578913	0.216022	-0.329175	-0.578913	-0.578913	-0.578913	-0.578913
TOB1	ENSMUSG00000037573	-0.568068	0.81769	0.833873	0.95463	0.231615	2.51032	-0.126091	0.762202	-1.15337	0.75578	-0.764035	-1.38691	-0.284774	-0.713315	-0.128196	-0.398313	0.120448	-1.25276	1.05006	-1.26078
SGSM1	ENSMUSG00000042216	-0.133665	-0.65603	0.00162108	-0.962359	0.565387	-1.79245	0.473685	-0.899489	-1.44112	0.583374	0.151821	0.732209	0.0311049	-0.508341	0.708161	0.824124	-1.00805	2.65521	0.755273	-0.0804721
KCNK4	ENSMUSG00000024957	-0.686259	-0.136987	2.92716	-0.0660434	-0.521666	-0.686259	0.39076	0.663608	1.72425	0.487031	-0.605642	-0.470342	-0.49012	-0.686259	1.40445	-0.592428	-0.686259	-0.686259	-0.686259	-0.596473
AUTS2	ENSMUSG00000029673	-1.66656	-1.82499	0.722807	0.265173	-0.434979	-0.364089	0.645323	-0.409173	-0.743594	-0.429246	0.86803	0.851468	1.33879	-0.531527	2.18833	-0.680034	0.0183407	-0.35607	-0.617201	1.1592
UBR2	ENSMUSG00000023977	0.0856773	-0.922551	-1.12408	-0.0811135	-0.959313	-2.50211	0.434558	0.183116	0.702323	-0.445674	1.07198	2.02445	-0.700263	-0.54899	1.31322	0.868027	0.0602822	-0.144351	0.347161	0.337652
H3C15	ENSMUSG00000081058	-0.632884	-0.340342	-0.632884	-0.199331	-0.632884	-0.632884	-0.632884	-0.632884	-0.477938	0.241966	0.419062	-0.632884	3.20615	0.797249	0.759001	0.241669	-0.632884	1.68135	-0.632884	-0.632884
SESN3	ENSMUSG00000032009	0.903807	0.268628	1.92851	0.229595	-0.74591	-0.93511	-0.291415	2.69458	0.207796	-0.12008	-0.914823	-0.788947	-0.790618	-0.179941	0.0539068	-1.19618	0.0719529	0.635043	0.196908	-1.2277
B3GALT5	ENSMUSG00000074892	-1.1287	1.85418	-0.978349	-0.483678	-0.881243	-0.924882	-0.910567	-0.628455	-0.682083	0.0428858	0.179395	1.78718	0.659468	-0.58233	1.00053	1.59888	-1.24717	0.309093	0.664678	0.351174
NME5	ENSMUSG00000035984	-0.901419	1.16853	1.18373	1.48458	-0.829053	1.76675	0.282394	1.70992	-0.682147	-0.591907	-0.688752	-0.901419	-0.728948	-0.901419	-0.507473	-0.323861	-0.807066	1.19793	-0.660563	-0.269808
HEPH	ENSMUSG00000031209	-0.768415	0.702667	3.31432	1.10031	-0.217391	1.4374	-0.287662	-0.647906	-0.768415	0.331408	-0.768415	-0.334706	-0.243107	-0.639993	0.0315014	-0.26581	-0.768415	-0.640531	-0.279352	-0.287477
MYORG	ENSMUSG00000046312	-0.0247895	-0.407205	0.409979	-0.731408	-0.748691	0.331522	-1.12147	-1.06906	-0.214213	-0.409792	-0.758419	3.09006	0.0812806	0.0523692	-0.706369	-0.138272	-0.417339	1.81742	0.837433	0.126955
MYBPC1	ENSMUSG00000020061	-0.717115	-0.717115	2.15914	0.55237	0.0315426	0.702498	-0.227228	0.429005	2.76122	-0.0767036	-0.717115	-0.717115	-0.181826	-0.542633	-0.717115	-0.717115	-0.717115	0.846645	-0.717115	-0.717115
FBXO22	ENSMUSG00000032309	0.662779	-0.0470918	-1.27706	-0.571426	0.148215	0.368542	-1.44008	-1.38563	-0.999328	-0.145226	-0.322537	1.09365	-0.748976	-0.609536	0.117589	-0.365967	2.0811	1.84829	0.926548	0.666141
SLC6A17	ENSMUSG00000027894	-0.814485	-0.157732	-0.610727	0.830524	-0.576023	-1.80008	-0.35127	-1.57655	0.59508	0.0291619	-0.775521	-0.882412	0.888749	1.75881	0.632535	1.36423	1.77202	-0.19832	-0.0432241	-0.0847661
SRP72	ENSMUSG00000036323	-1.31613	1.12957	-1.13553	-0.518091	1.02548	-1.22417	0.110938	-1.44144	-1.34337	-0.0154674	-0.860437	0.235561	0.520388	0.419308	0.915337	1.26507	2.02302	0.0343391	0.403253	-0.227627
FGGY	ENSMUSG00000028573	-0.436173	-0.436173	-0.436173	1.79204	1.45606	-0.0624148	-0.436173	-0.436173	-0.436173	0.0696526	-0.436173	3.28725	-0.436173	-0.436173	-0.436173	-0.436173	-0.436173	-0.436173	-0.436173	-0.436173
GJC2	ENSMUSG00000043448	0.7538	-0.496076	2.54547	-0.0591363	1.92058	0.678779	0.103443	-1.01771	-0.324705	0.0465446	-0.27848	-1.31197	-0.656536	-0.672186	1.22119	-0.235924	-0.847927	-0.721003	-0.924855	0.276702
GRM3	ENSMUSG00000003974	0.81349	1.10399	-0.418425	-0.434332	0.692491	-1.89661	0.936006	1.40339	1.48147	1.07771	-0.665531	0.657131	-0.114894	-1.18265	-0.382833	-0.568119	0.246836	-0.529972	-1.78676	-0.432387
CRACDL	ENSMUSG00000026090	0.705083	-0.421925	-1.08964	-0.222281	0.013299	-0.919097	-0.287207	-1.02576	-0.216838	-0.153904	0.413929	1.10528	-0.411637	-0.403215	-0.918827	-0.411872	2.97435	-0.308449	1.81669	-0.237986
RCN1	ENSMUSG00000005973	-1.35145	-0.681848	0.436469	-1.59413	-0.223506	0.610183	0.195143	-0.572576	-0.424245	-0.744093	-0.498329	2.27052	-0.125123	1.69901	0.236305	1.44645	0.962438	-0.206914	-0.758123	-0.676192
GSTM2	ENSMUSG00000040562	-0.487265	-0.528706	-0.592386	-0.0261411	-0.458812	-0.592386	0.281656	-0.154198	-0.390018	-0.497169	0.258124	-0.504773	-0.194449	-0.514559	1.58907	-0.1355	0.539645	3.59264	-0.592386	-0.592386
LRRC58	ENSMUSG00000034158	-0.811157	1.2329	0.119468	-1.74098	-1.23118	-0.69879	-0.471135	-0.0917749	0.180473	-0.995272	1.42435	1.06364	0.509246	1.39861	-0.850941	0.905298	-0.925652	0.611196	-0.886622	1.25832
DCC	ENSMUSG00000060534	-0.889381	-0.0279065	0.102388	-0.293577	0.646589	-0.889381	-0.790845	-0.790582	-0.889381	-0.889381	-0.00430536	0.295871	-0.566376	0.268766	2.55362	2.09806	-0.771577	-0.574846	1.31589	0.0963601
GPAA1	ENSMUSG00000022561	0.626129	0.0974201	-0.48382	1.71709	0.547075	0.609657	0.252247	2.17026	-1.0596	-0.00893177	0.236117	0.400626	0.0722094	-1.3455	0.390245	-1.24422	-0.533509	-1.71226	-1.26907	0.537839
EIF4EBP1	ENSMUSG00000031490	2.44363	0.666951	2.52559	0.0858944	-0.400847	-0.760036	0.61101	-0.694574	0.630652	-0.760036	-0.46682	0.0252867	-0.260665	-0.480995	-0.760036	-0.691781	0.566886	-0.760036	-0.760036	-0.760036
PIK3C3	ENSMUSG00000033628	1.77212	-1.34365	1.33805	-1.35988	1.15641	0.507702	0.878772	0.962249	0.751153	0.00156349	-1.14098	-1.10093	-0.562325	-0.451989	-0.795758	-0.6546	-1.06657	1.14698	0.0404633	-0.0787853
RPSA	ENSMUSG00000032518	-1.77472	-0.555215	-1.55921	0.132427	-0.000127392	-0.432588	0.738626	0.917112	-1.82825	-0.00616717	-0.0174278	0.680447	-0.00952604	1.23256	-0.87737	1.65625	0.140888	-0.405046	0.453367	1.51397
RHBDL3	ENSMUSG00000017692	-1.12905	0.166485	-1.12905	-0.643528	-0.894779	0.252973	-0.260382	-0.20683	0.00670437	-1.06225	0.201978	1.57535	0.155126	1.32788	-0.278837	0.900935	-1.12905	2.45935	-0.973103	0.66007
HOMER2	ENSMUSG00000025813	0.453473	0.678063	-0.0718171	-1.33079	-1.35774	0.13216	-1.70854	0.395034	-1.23694	-0.350615	0.043425	-0.330803	-0.916916	2.03333	0.486795	-0.758607	1.42639	0.992697	0.85256	0.568845
PKNOX1	ENSMUSG00000006705	-1.69703	-1.52726	0.242827	-0.558599	-0.528274	-0.263369	-0.568221	-0.561585	0.244001	-0.0676979	-0.338349	-1.19559	2.0858	1.54117	1.64191	0.458287	0.641239	0.735248	-0.45686	0.172353
KCNIP2	ENSMUSG00000025221	-1.01555	0.133353	-0.644049	-1.23168	0.949793	-0.74217	-1.28572	-1.1994	1.25668e-05	0.871035	0.937974	1.65834	0.165901	1.24065	1.55888	0.755494	0.232807	-0.196555	-0.973452	-1.21567
NSG2	ENSMUSG00000020297	1.79511	0.74669	0.0203808	-0.541201	-0.289104	1.93705	-0.132932	1.51974	-0.064982	0.034361	-2.17733	-0.554017	0.618919	-0.974324	-0.621067	-0.0202557	0.527878	-1.15611	-0.611158	-0.057647
CCDC59	ENSMUSG00000019897	-1.2128	-1.25978	-1.13369	-1.58547	-0.554572	0.353248	0.283403	-0.316253	1.12806	-0.221389	0.225702	-0.528426	0.352903	1.84687	-0.126293	-0.598161	0.21988	2.37009	0.471962	0.28471
GREB1	ENSMUSG00000036523	1.48109	0.393322	-0.594669	-0.417187	2.32554	2.6801	-0.491935	-0.491661	-0.594669	-0.326069	-0.594669	-0.594669	0.191116	-0.375126	0.260016	-0.594669	-0.471847	-0.594669	-0.594669	-0.594669
SAMSN1	ENSMUSG00000022876	-0.349677	-0.349677	-0.349677	-0.349677	-0.349677	-0.349677	-0.349677	-0.349677	-0.349677	-0.349677	2.15916	-0.349677	3.51615	-0.349677	-0.349677	-0.349677	-0.127059	0.0465822	-0.349677	-0.349677
DLGAP3	ENSMUSG00000042388	-0.828169	0.74403	-0.271382	-0.917874	-0.119156	-2.13074	-0.905427	0.00701664	-0.858039	0.478646	-0.77279	0.77981	2.28075	0.725469	0.962859	-0.936742	0.766555	-0.344736	0.384638	0.955278
AGAP3	ENSMUSG00000023353	-0.715695	-1.20559	0.0566602	0.322857	0.412001	-0.817667	-1.50711	-0.716895	0.236763	-0.16032	0.0359366	0.57982	0.213611	-0.574718	2.25027	0.195224	-0.602986	-0.981439	2.39556	0.58372
IARS	ENSMUSG00000037851	2.3991	1.07854	-0.75581	0.559872	0.166414	-0.546813	0.362429	0.325707	0.704658	-0.0342626	-0.918279	-0.965178	-0.825318	1.9911	-0.069847	-0.696549	-0.971461	-1.17562	-0.906186	0.277497
AKAP8	ENSMUSG00000024045	-1.5859	-0.874816	-0.237845	-0.813036	0.164681	0.385907	0.0492518	-1.06488	-1.07541	0.138229	-0.723688	2.14783	-0.163475	-0.118704	1.85587	0.775494	-1.10797	0.247987	0.98287	1.0176
RDH14	ENSMUSG00000020621	0.545841	1.83505	-0.038505	0.0130632	0.332304	1.9916	0.293554	0.834372	0.635873	-1.26723	-1.42322	0.069104	0.317729	-0.217343	-0.750516	-1.52655	-1.30984	-1.11653	0.639509	0.141747
HLF	ENSMUSG00000003949	-0.0175535	0.227093	-1.02887	0.844227	-0.999532	-0.866758	-0.692668	-0.300657	-1.44098	-0.175301	1.45621	0.250273	0.398318	0.624123	1.42356	0.429176	1.54573	-1.19405	-1.63323	1.15091
GSTM6	ENSMUSG00000068762	-0.544513	0.234245	-0.0642223	-0.544513	-0.427833	-0.544513	-0.544513	-0.544513	-0.308815	-0.544513	0.598478	-0.544513	-0.544513	-0.136612	0.514132	-0.544513	-0.392381	3.51741	1.65613	-0.289915
OBI1	ENSMUSG00000022120	2.71267	0.025727	1.45636	-0.366782	0.446127	-0.751312	1.49793	-0.0379159	0.0106407	-0.194308	-1.31191	-0.0877735	-0.566888	0.265008	-0.106367	0.545857	-1.64392	-0.595128	-0.578531	-0.719487
FLOT1	ENSMUSG00000059714	-0.898393	-0.39514	0.54404	-0.840895	-1.44409	-0.0881515	0.467742	-0.682192	-0.0917184	-0.612842	1.2734	-0.272501	0.0938633	1.23731	-0.875994	-0.764653	2.96458	0.297733	-0.405213	0.493122
RPL5	ENSMUSG00000058558	0.681815	-0.622639	-0.481269	-0.830672	0.656652	-1.53066	-0.664044	-0.160542	-0.55304	-0.655003	-0.996413	0.00104439	-0.140089	1.70763	-1.09129	2.33723	1.43796	0.565237	0.503463	-0.165372
ASRGL1	ENSMUSG00000024654	-1.23403	-0.625531	-1.48859	0.601211	0.267522	-1.47365	0.394589	0.242005	-0.696494	-0.433971	-0.336491	1.06274	0.228571	1.93872	0.0116623	-0.991704	-0.446308	0.912876	2.07554	-0.0086617
UBXN1	ENSMUSG00000071655	-0.386389	-1.49801	-0.998457	0.380365	-0.801645	0.735069	-0.249708	-0.450144	-0.924294	-0.231178	-0.295598	0.534662	1.65418	2.10864	0.755786	-1.62648	1.39697	0.456181	-0.381124	-0.178825
KCNAB2	ENSMUSG00000028931	-1.25064	-0.949925	-1.27664	-0.879598	0.323543	-1.37346	0.103037	0.0798046	1.49071	-0.397708	2.22538	0.703748	-0.0476826	1.11385	-0.492912	1.1064	-0.717911	0.47208	-0.755883	0.523806
MRI1	ENSMUSG00000004996	3.49179	-0.693933	0.035845	0.0576329	-0.0290979	0.566736	-0.693933	0.760062	0.246163	0.822624	0.869113	-0.345074	-0.693933	-0.538987	-0.693933	-0.693933	-0.693933	-0.385338	-0.693933	-0.693933
ACKR1	ENSMUSG00000037872	-0.377893	-0.0343903	-0.615935	0.830979	1.26227	2.06831	1.22946	-1.15197	1.36473	-0.0876062	0.31461	-0.161361	-0.155639	-1.02172	-0.84752	-1.77798	-0.7133	-0.881093	0.908367	-0.152335
CHEK1	ENSMUSG00000032113	-0.403696	-0.403696	-0.403696	-0.403696	-0.403696	-0.403696	-0.403696	-0.403696	-0.403696	-0.403696	0.805579	3.64482	-0.403696	-0.403696	-0.403696	0.534631	1.47411	-0.403696	-0.403696	-0.403696
PCDHB19	ENSMUSG00000043313	-1.28584	0.274822	2.28214	0.802578	0.597859	0.774752	0.666175	-0.34892	0.501609	0.934625	0.0392895	-1.40829	0.733538	-0.405319	-0.396526	0.700893	-1.56141	-0.613322	-1.17293	-1.11572
TCHH	ENSMUSG00000052415	-0.926675	0.156553	-0.926675	-0.48074	-0.926675	-0.926675	-0.926675	-0.926675	0.220795	0.153128	2.13381	0.0668907	0.878435	-0.926675	0.963086	0.368648	1.66556	-0.926675	1.59417	-0.306934
ANKRD11	ENSMUSG00000035569	-1.81548	-0.671803	-0.525735	-0.814377	-0.428708	-1.36426	0.158841	-0.85339	1.04762	0.753906	0.0406445	-0.09495	1.5419	0.3474	1.98854	-0.959682	0.138793	0.236774	-0.251215	1.52518
RPL26	ENSMUSG00000060938	-0.232187	-0.37005	0.292019	-0.186639	1.21216	1.89589	1.96905	-1.27885	1.07803	0.202527	-0.936952	-0.0295649	-0.245254	-0.126453	-1.73752	-0.271203	-1.62385	-0.211105	0.318891	0.281053
AUP1	ENSMUSG00000068328	0.374593	1.70918	1.24706	0.0981699	-0.49299	-0.613254	1.99923	-0.645179	0.363091	0.373227	-0.675543	-1.24146	0.0707773	-1.74267	1.21801	-0.134272	-1.4798	-0.129645	-0.522039	0.223519
EPN3	ENSMUSG00000010080	-0.402732	-0.402732	-0.402732	-0.402732	-0.402732	-0.402732	-0.402732	-0.402732	-0.402732	-0.402732	-0.402732	-0.402732	3.4491	-0.402732	-0.402732	1.96643	-0.101702	-0.402732	0.878004	-0.150841
TRPC7	ENSMUSG00000021541	-0.440592	-0.440592	-0.440592	0.00194709	-0.440592	-0.242643	-0.440592	-0.235117	-0.440592	-0.306645	-0.440592	3.62665	-0.440592	1.74907	-0.440592	-0.440592	0.416905	-0.440592	-0.440592	0.276932
ARHGAP23	ENSMUSG00000049807	1.08679	-0.579296	1.04553	-0.536307	-0.0894046	2.84731	-0.154266	-0.659412	0.86271	0.391314	-0.994358	-0.0274577	1.39607	-0.861109	-0.301165	-0.880531	-0.0803898	-0.749648	-0.710022	-1.00635
PSME4	ENSMUSG00000040850	-0.478132	-1.33869	-0.577516	0.430735	0.0173357	0.747551	-1.38211	-1.10017	-0.642254	-0.115561	-0.0224924	1.13852	1.31954	-0.0496838	-0.207396	0.692736	1.04629	-0.180348	2.2767	-1.57504
DAAM2	ENSMUSG00000040260	0.729526	-0.842064	-0.12559	-0.408034	-0.412181	-0.283718	-1.41624	-0.844902	-0.924033	0.348409	-0.256448	-0.451423	-0.469453	-0.0588537	-0.849387	2.00934	0.219632	2.62845	1.16835	0.238628
TAF5L	ENSMUSG00000038697	-1.24656	-0.838437	-1.24656	-0.305683	0.0375611	-0.344722	0.0760865	-0.778499	0.554814	-0.738018	-1.10679	1.56102	0.368695	2.24501	-0.469833	0.624244	-0.316399	1.98203	0.0989498	-0.156902
PPARGC1A	ENSMUSG00000029167	1.21533	0.867855	0.189149	0.112036	1.09002	0.51449	1.00491	0.343985	-1.27268	0.516831	0.850031	-1.14848	0.510021	-0.85041	0.753654	-2.15186	-0.835825	0.588737	-1.56432	-0.733469
KAZALD1	ENSMUSG00000025213	-0.616087	0.139689	0.906561	-0.466744	0.493631	3.39203	-0.616087	1.46416	0.344632	-0.616087	-0.616087	-0.616087	0.139577	-0.616087	-0.328414	-0.616087	-0.616087	-0.616087	-0.616087	0.0757497
ATM	ENSMUSG00000034218	-0.426974	-1.71214	-0.115185	-0.135035	-0.680995	-0.963376	-1.41568	-0.482952	1.16991	0.0331525	0.70722	1.43112	0.437767	-1.04913	1.37766	0.576942	0.83698	-0.19972	-1.0836	1.69403
POMK	ENSMUSG00000037251	-0.968188	0.463794	-1.09708	-0.170623	-0.0395172	0.092318	-0.437602	-0.758516	-0.325121	-1.00326	-0.297779	1.60737	-0.494862	-0.100109	1.77144	0.749648	-0.183948	2.63957	-0.881246	-0.566289
YY1	ENSMUSG00000021264	1.73721	0.0785806	0.0471938	0.0194756	1.92009	1.59023	-0.555241	0.892576	-0.209384	-0.346661	-0.108	-1.24502	-0.303693	-1.98283	1.10607	-0.266291	-0.571218	-0.946933	-0.526494	-0.329664
ACACB	ENSMUSG00000042010	-0.401654	-0.401654	-0.401654	-0.401654	0.174178	2.6314	3.11512	-0.401654	-0.401654	-0.0732714	0.0496114	-0.401654	-0.401654	-0.401654	-0.401654	-0.401654	-0.401654	-0.401654	-0.273884	-0.401654
8030462N17RIK	ENSMUSG00000047466	-0.639751	-0.639751	1.5065	1.9673	2.7293	0.627796	-0.639751	-0.639751	0.0894231	0.217967	-0.0504106	-0.639751	-0.639751	-0.639751	0.451951	-0.502563	-0.639751	-0.639751	-0.639751	-0.639751
SLC9A3R1	ENSMUSG00000020733	-1.02415	0.66736	-0.250242	0.150053	0.0658837	1.65055	-0.782864	1.39005	2.09111	0.973004	-0.985342	-1.10112	0.299181	-1.29442	-0.19831	0.615904	0.0427027	-0.274423	-1.41288	-0.622032
CAB39L	ENSMUSG00000021981	-1.2891	-0.690235	-1.2891	0.485954	-0.489717	-0.928194	-0.230489	0.271834	0.0373291	-0.719264	-0.114495	2.38117	0.41196	0.773545	-0.0457551	-0.768284	1.01877	1.89129	-1.1624	0.455166
HDLBP	ENSMUSG00000034088	3.15415	-0.349799	0.0762117	-1.35108	-0.0244606	0.412227	1.13376	0.0910379	0.291585	0.383778	-0.228239	-0.47933	-0.744661	-0.664684	-0.187562	-0.247679	-1.21901	-1.2406	0.97678	0.217569
MMADHC	ENSMUSG00000026766	1.8867	1.26538	-0.0933823	-0.63623	0.340203	-0.0820757	-0.734502	2.15195	-0.587771	1.05379	-0.352581	-0.422741	0.221315	0.831288	-0.172674	-1.16162	-0.86186	-0.874139	-1.65344	-0.117612
HERC2	ENSMUSG00000030451	-1.52294	-0.836425	-1.0029	-0.515552	0.311507	-0.336624	-1.10987	-0.264575	2.01924	-0.919949	0.704654	1.55341	-0.73626	0.16276	0.164824	1.46365	-0.189735	1.43161	-0.67294	0.296131
ID2	ENSMUSG00000020644	0.786892	-0.821737	0.227797	0.0595874	0.758633	1.08707	2.20012	0.18692	0.306639	-0.129736	-1.28066	0.272312	-1.22399	0.00757937	-1.94301	-0.953082	0.733438	-0.807371	1.18249	-0.649884
USP53	ENSMUSG00000039701	1.00334	1.48998	2.27683	0.800204	-0.0635895	-1.67263	-0.737028	0.669119	1.14983	-0.38133	0.546918	-0.403653	-0.17329	-0.668187	-1.26422	-0.503739	-0.926701	0.24384	-0.792679	-0.593023
CASD1	ENSMUSG00000015189	1.10163	0.818881	-1.56923	0.418701	-1.34511	-1.41988	-1.18505	0.517956	-1.32741	-1.20365	0.139843	-0.302502	0.780014	-0.179574	0.871444	0.550764	1.49543	0.926484	0.927279	-0.0160322
RNF114	ENSMUSG00000006418	-0.595073	-0.588117	-0.267812	0.26808	0.00857468	-1.21017	-0.14943	-0.425201	-0.802449	-0.226813	-1.01784	0.355212	-0.223516	-0.188283	-0.577159	3.16051	0.943592	0.280515	1.73826	-0.482883
ACOT7	ENSMUSG00000028937	1.05994	-1.67207	1.05217	-0.0644007	0.906547	-1.30221	0.941007	1.80998	0.389949	1.36056	-0.196604	-0.63752	0.201748	-0.0406177	-1.01074	-0.5311	-1.75467	-0.142794	0.220822	-0.590007
EME2	ENSMUSG00000073436	-0.616746	-0.239735	3.07253	-0.318752	-0.537665	-0.616746	-0.0992724	0.939818	-0.137502	2.31464	0.0804657	-0.616746	-0.0513135	-0.248131	-0.186238	-0.616746	-0.616746	-0.616746	-0.616746	-0.271631
PDGFB	ENSMUSG00000000489	3.83145	-0.461193	0.524207	0.241954	-0.650013	-0.427085	0.627356	-0.637254	0.178332	0.283564	-0.652798	-0.517953	-0.786475	-0.706966	-0.415036	-0.319708	-0.341662	-0.0738857	0.121906	0.181256
CLIC4	ENSMUSG00000037242	-1.41527	0.410589	-1.15563	0.336158	-0.133298	3.28281	1.19136	-0.0395649	1.05136	0.31282	-0.349692	-0.0460054	-0.668997	-0.364693	-0.506693	-0.766095	-0.450641	-0.0488459	-0.355864	-0.283807
SON	ENSMUSG00000022961	1.6107	2.03394	0.498737	-1.41361	0.570652	0.19312	0.627095	0.759446	0.865962	-0.837746	0.428811	-0.205985	-0.275566	-1.25278	0.0776672	-1.07578	-1.49135	0.639418	-1.00475	-0.747985
ACOT6	ENSMUSG00000043487	3.42569	-0.0293196	-0.722531	-0.636918	0.549786	-0.339581	-0.226968	1.16563	0.103583	0.702697	-0.36643	-0.722531	-0.397637	-0.722531	0.926586	-0.618913	-0.722531	-0.617073	-0.722531	-0.0284755
MEX3B	ENSMUSG00000057706	2.69859	0.525379	0.330639	-0.675443	-0.863377	2.60929	-0.669614	0.477598	-0.409127	-0.284917	-0.956239	-0.544262	-0.49224	0.0944231	-0.305724	-0.0787408	-0.0778395	-0.0993679	-0.609756	-0.669275
CCDC13	ENSMUSG00000079235	-0.469501	-0.853581	-0.769876	-0.508764	-0.365541	0.431735	-0.853581	-0.853581	0.0706636	-0.331736	-0.49502	-0.853581	0.0187887	1.27909	-0.74288	-0.853581	2.24851	2.19044	0.635411	1.07657
PGPEP1	ENSMUSG00000056204	-1.17914	-1.10276	0.249674	-0.0472379	0.102498	-1.09475	-0.130833	-0.741177	0.0344364	-0.950734	-0.865265	1.02755	-0.320042	1.15444	0.419764	-0.996477	-0.448052	1.33057	2.46448	1.09306
SPATA2L	ENSMUSG00000033594	-0.400094	-0.655522	-0.425709	-0.337128	-0.568006	-0.505983	0.879311	-1.57459	-1.0536	0.37714	-0.695021	-0.113911	0.911477	1.38575	-1.02651	1.11812	-0.857293	0.0261794	2.28979	1.22559
BC055324	ENSMUSG00000041406	-0.420744	-0.420744	-0.420744	-0.420744	-0.223923	-0.420744	-0.420744	-0.20552	-0.420744	-0.420744	-0.420744	-0.420744	0.75198	-0.420744	-0.0635893	-0.420744	-0.420744	2.77679	2.85468	-0.420744
LIPG	ENSMUSG00000053846	-0.385721	-0.385721	-0.385721	-0.385721	-0.0690265	-0.385721	-0.213029	-0.212569	-0.385721	-0.385721	-0.230605	0.860626	-0.385721	-0.385721	-0.385721	0.336446	-0.385721	4.02426	-0.385721	0.132555
PCLO	ENSMUSG00000061601	1.14508	-0.597111	2.56281	-0.166595	0.274669	0.512481	0.290814	0.911033	-1.45471	1.00137	-0.15671	-0.115998	-0.150677	-0.0355517	0.413721	-1.54823	-0.896718	0.368022	-1.08962	-1.26807
GAN	ENSMUSG00000052557	1.51863	-0.000952169	-1.10901	-0.900899	-0.214056	-0.08885	-0.656015	-1.04754	-1.16318	-0.329003	0.191622	-0.161819	0.378	1.71596	-0.141944	-1.50259	1.01809	2.24316	0.327367	-0.0769737
ZFP235	ENSMUSG00000047603	-1.0704	-0.996575	-0.964162	-0.705707	-0.683271	-0.173195	-0.81708	0.87689	0.571828	-0.739244	0.067285	0.554702	0.590373	-1.0704	1.03706	1.22482	-0.565645	2.79297	-0.211408	0.281153
GABBR2	ENSMUSG00000039809	2.56801	0.142993	0.767427	-0.367369	-0.650124	1.55916	-0.0780596	0.17851	-0.298918	0.194081	0.457451	-0.102656	-0.922905	-2.16182	-0.350296	-1.20308	-0.392558	0.363505	0.854374	-0.557724
ZFP108	ENSMUSG00000030486	0.630811	0.530352	-0.469088	-0.469088	-0.469088	3.57978	-0.469088	1.56863	-0.469088	-0.303041	-0.469088	0.29484	-0.330298	-0.469088	-0.469088	-0.469088	-0.469088	-0.469088	-0.469088	-0.342021
CACFD1	ENSMUSG00000015488	0.64428	-0.514426	-0.322468	0.0295496	-0.856084	-0.297103	-0.128573	-0.738261	-0.635453	-1.66877	1.15909	1.21505	-0.812144	-0.382333	-0.322596	-1.30192	2.08415	1.05649	1.65564	0.135881
FAM171A2	ENSMUSG00000034685	-1.03332	-0.182783	-0.996941	-1.20017	0.984441	-0.974403	-0.301636	-0.337796	-0.0631441	0.153709	1.90124	-1.22429	1.21982	-0.627792	2.21205	-0.732692	0.55848	-0.0594601	0.754724	-0.0500279
MED4	ENSMUSG00000022109	-0.584869	-0.946604	-0.715984	-0.38344	-0.957671	-0.786107	-1.13495	0.618247	1.27932	-0.372511	-0.461915	0.0401138	-0.00757813	-0.194345	0.907202	1.10817	3.0788	0.251963	-0.406188	-0.331656
SIAH1A	ENSMUSG00000036840	2.61035	0.314388	2.35137	-0.585898	-0.659892	-0.0297537	-0.116985	0.703321	-0.526656	0.10186	-0.980041	-0.916931	0.596026	-0.46387	-0.95506	-0.697142	0.378744	0.254558	-0.854395	-0.523989
CUL5	ENSMUSG00000032030	0.679579	1.76624	0.541048	-1.76001	0.913359	0.976307	-1.02228	0.499119	0.853283	1.1317	-1.04042	-0.760303	-0.443584	-0.141912	-0.254355	1.0986	-0.809633	-1.48401	-0.943678	0.200972
GUCY2E	ENSMUSG00000020890	2.28956	-0.58473	-0.118724	-0.725214	0.0114777	2.37906	-0.725214	1.36927	0.465304	0.535137	-0.725214	0.241198	0.50383	-0.725214	-0.725214	-0.725214	-0.725214	-0.725214	-0.725214	-0.564466
OPRD1	ENSMUSG00000050511	-0.523155	-0.392269	-0.523155	-0.523155	3.18321	0.778336	-0.223738	0.377491	-0.523155	2.21676	-0.254211	-0.523155	0.131177	-0.523155	-0.523155	-0.366641	-0.523155	-0.523155	-0.218563	-0.523155
DCTN1	ENSMUSG00000031865	-0.735686	-1.57309	-1.17543	-0.865538	1.24741	-0.518135	0.304436	-1.5371	-0.554	1.12219	1.60101	0.343027	0.0978102	0.256984	1.74672	0.179418	-0.19739	-0.571923	-0.43906	1.26835
PLEKHH1	ENSMUSG00000060716	0.418213	0.459849	-0.229664	0.856955	0.924766	-1.37496	1.14019	1.71594	0.948595	0.453801	-1.38044	0.204012	-0.124904	-1.19345	-0.509298	1.3428	-1.25946	-1.19454	-1.12346	-0.0749494
NMNAT1	ENSMUSG00000028992	-1.14937	-0.668342	-1.14937	0.514047	-0.308536	-0.972214	-0.232365	-0.137973	-0.215185	-0.669863	0.0861445	1.4979	-0.948971	0.222381	0.376419	2.3019	1.37215	-1.14937	1.46263	-0.232012
STXBP2	ENSMUSG00000004626	0.535237	1.29804	1.75543	-0.418817	-0.425436	0.415963	1.95433	-0.247757	0.845356	-0.676637	-0.423744	-0.103833	0.0372424	-0.400156	-0.151799	-1.57212	-0.33281	-0.504097	-2.18825	0.603856
EXOSC5	ENSMUSG00000061286	-0.48801	-0.74651	-1.61677	-1.55535	-0.573654	0.649655	-1.19017	0.308074	0.161128	-0.222559	-1.04199	0.863435	1.41315	2.25777	0.630995	-0.501781	0.253312	-0.103706	0.914774	0.588205
TEX30	ENSMUSG00000026049	-0.380518	-0.380518	-0.219445	-0.26993	-0.380518	-0.133185	-0.380518	-0.380518	-0.380518	-0.213154	-0.380518	2.54543	-0.380518	-0.380518	-0.380518	3.23331	-0.380518	-0.380518	-0.380518	0.00370812
XIAP	ENSMUSG00000025860	0.44209	0.863544	0.289868	0.64718	-0.914053	0.654248	0.554721	1.43229	-0.600529	1.05964	1.28074	-0.187345	-0.607125	-1.23227	0.46028	-1.30279	-1.38412	-1.01102	-1.62644	1.18109
EIF2B2	ENSMUSG00000004788	-1.09384	-1.42096	-0.137827	0.121205	0.957674	-1.31707	0.202341	-1.88988	-0.00126554	-0.287696	-0.3689	0.395987	0.921447	-0.649413	0.397592	2.17844	1.40241	0.798925	-0.497813	0.288642
ARFIP2	ENSMUSG00000030881	3.13464	-0.474454	-0.105629	0.556225	0.123708	-0.577146	-0.457555	0.735884	-0.0906291	0.984519	-0.755057	-1.36538	0.551599	0.660969	-0.728689	-0.527559	-0.673914	-0.262805	-1.30724	0.57852
SERBP1	ENSMUSG00000036371	1.02835	0.865102	1.04061	-0.431076	0.0983511	2.34631	-0.667854	-0.151225	0.773674	0.0778935	-0.0749892	0.114658	-0.783795	-0.455089	0.256588	0.513669	-2.10817	-1.78138	0.0757207	-0.737338
ZFP940	ENSMUSG00000050855	0.907022	-0.200209	1.0772	0.00325768	-0.689069	-0.514213	-0.086566	-0.248935	3.65171	-0.131094	-0.252368	-0.298566	0.44614	-0.463649	-0.17011	-0.990452	-0.597496	-0.378423	-0.238125	-0.826046
MYB	ENSMUSG00000019982	-0.417068	-0.417068	-0.417068	0.00884534	-0.417068	-0.417068	-0.170532	-0.417068	-0.417068	-0.417068	-0.195623	4.03117	-0.147683	0.109782	-0.417068	0.35616	0.761907	-0.417068	-0.16627	-0.417068
RCAN2	ENSMUSG00000039601	-0.509535	-1.1865	0.0481416	-0.516819	0.650225	-0.475	-0.496506	-0.66308	-0.876187	0.102217	0.339128	0.274819	0.00234523	2.34288	-0.348787	0.282921	-1.7147	2.43641	0.423597	-0.115571
CFL1	ENSMUSG00000056201	0.171302	1.80699	-0.337377	-0.254647	-1.73779	0.331895	-0.716861	-1.045	-1.03482	-1.57208	-0.828544	0.380968	-0.225418	0.914864	-0.222454	1.92672	0.884944	0.183128	0.744099	0.63007
ADCY7	ENSMUSG00000031659	-0.69449	0.282154	-0.69449	-0.556641	-0.69449	0.0762613	-0.69449	-0.374469	-0.546695	-0.69449	0.0222248	1.41705	1.22363	-0.69449	-0.428959	1.14073	0.259459	3.04117	-0.69449	-0.69449
4931440P22RIK	ENSMUSG00000074580	-0.477497	-0.477497	-0.477497	-0.206594	-0.477497	-0.477497	-0.477497	-0.477497	-0.187047	-0.477497	1.21271	-0.477497	0.207875	-0.477497	0.0443298	-0.477497	-0.102552	-0.477497	3.67004	1.09121
NDUFV2	ENSMUSG00000024099	-1.88866	-0.259857	-0.983676	1.44832	-0.302236	-1.32341	-0.817626	-0.142874	0.25066	-0.53308	-0.246353	-1.39882	-0.390965	1.08046	0.552687	0.38468	1.042	1.03406	1.67373	0.82096
4930430F08RIK	ENSMUSG00000046567	0.325503	-0.697598	0.293752	-0.0891698	-0.536422	-0.425613	-0.0375397	-1.17799	-1.05683	-0.761709	0.472289	-0.46331	-0.541871	2.1074	0.339958	1.5862	2.42976	-0.5623	-0.668162	-0.536349
BC003965	ENSMUSG00000067722	2.77293	-0.08174	1.52687	0.715393	-0.649092	-1.36047	0.202724	0.254134	0.245115	0.661305	0.013098	-0.154754	-0.625929	-1.23787	-0.478687	-0.971748	-0.653246	1.06982	-0.862965	-0.384894
FOXK2	ENSMUSG00000039275	-2.02702	-0.955623	-0.847994	-0.657122	-1.03554	0.584179	0.459974	-0.00320455	-0.057564	-0.236529	1.30761	0.270804	1.08431	2.05531	-0.287833	1.51507	0.601548	-0.262867	-0.670364	-0.837132
FRRS1	ENSMUSG00000033386	-0.601063	-0.789833	-0.635793	0.829898	-0.785831	-0.871852	0.160098	-0.777788	-0.871852	-0.136017	1.90892	0.820819	-0.871852	2.33583	-0.403567	-0.381462	1.59562	-0.772032	0.368807	-0.121053
DHX36	ENSMUSG00000027770	2.48562	1.80583	0.152495	-0.817743	-0.574554	1.25043	-0.313094	-0.0448476	-0.586555	0.918062	-0.575424	-0.0458916	-1.04999	-0.00438167	-0.592455	-1.65668	-0.461535	-0.0699469	-0.588842	0.76949
ARL3	ENSMUSG00000025035	2.44952	-0.959871	0.361075	-0.615	-0.244811	0.095235	-0.332699	0.978471	1.44622	1.02291	-0.185481	-0.372744	0.360741	-1.09005	-0.914421	0.486207	-1.47401	0.408672	-1.54148	0.12152
TACO1	ENSMUSG00000001983	-0.545679	1.95704	2.09547	-0.380831	2.60414	-0.545679	-0.545679	0.60243	-0.545679	-0.545679	-0.545679	-0.545679	-0.33715	-0.545679	-0.22814	-0.146645	-0.545679	-0.545679	-0.545679	-0.163847
PPP2R3A	ENSMUSG00000043154	-0.178467	-0.0670895	0.553965	-0.28201	1.66447	0.383799	2.27774	1.51356	-0.934767	-0.789867	0.302088	-1.17687	0.237235	-0.614907	-0.358982	-0.199306	-1.07301	0.894104	-1.48691	-0.664769
VAMP8	ENSMUSG00000050732	3.04613	-0.633545	-0.446328	1.3976	0.654365	0.431919	-0.897375	0.488636	-0.382409	0.640279	-0.25679	-0.962173	-0.882308	-0.62567	-0.654191	0.894648	0.00905683	-0.108535	-1.05995	-0.653356
CAVIN2	ENSMUSG00000045954	2.52786	0.220622	-1.46682	0.646624	1.04476	-0.37258	0.0711198	0.594392	-0.047843	1.69362	0.320491	-0.63987	-0.0310019	-0.31017	0.087569	-0.396805	-1.53917	-1.35559	-0.48609	-0.561117
SLC45A4	ENSMUSG00000079020	1.64949	-0.39754	0.379861	-0.740078	0.0678426	-0.531271	0.477057	-0.303275	1.23859	2.53255	0.170716	-0.0303678	-0.27135	-1.32906	-1.54922	-0.785428	-0.0927936	-1.20064	0.733011	-0.0180897
COG3	ENSMUSG00000034893	-0.796567	-0.360504	0.458471	-0.0426038	-0.339226	0.287452	3.06891	-0.671541	-0.334643	2.46356	-0.572562	-0.346602	-0.524068	-0.263628	-0.589092	-0.666206	-0.0511911	-0.133183	-0.289174	-0.297603
UEVLD	ENSMUSG00000043262	-0.716669	0.793549	-0.716669	-0.716669	-0.351151	-0.716669	-0.716669	-0.716669	-0.347488	-0.716669	2.26716	-0.716669	1.6064	-0.716669	1.27315	-0.716669	-0.0812316	1.68687	0.770241	-0.450813
TOR1AIP2	ENSMUSG00000050565	2.9645	-0.655898	1.07861	-0.0520989	-0.328367	1.94695	-0.318288	-0.314245	-0.274318	-0.182881	-1.115	-0.517137	-0.499745	-0.0346698	0.407333	0.54242	-0.877296	-0.445161	-0.249296	-1.07542
ACLY	ENSMUSG00000020917	-0.653268	-0.0104588	-1.30643	0.507863	-0.631282	-1.16895	0.282511	-0.724598	0.217303	-0.655608	-1.08084	1.02388	-0.621277	1.88608	-0.405783	2.08906	-0.892266	0.129551	0.667485	1.34703
SUPT6	ENSMUSG00000002052	-0.0309959	-1.57916	-1.25035	1.05363	0.414523	-0.696768	-0.999783	-0.978893	-0.207734	0.290662	0.704201	1.52725	1.64845	1.19887	-0.264364	-1.16517	-0.620265	1.46003	-0.384285	-0.119845
GM9946	ENSMUSG00000054488	-0.413263	3.03673	-0.413263	1.19081	0.0124249	-0.413263	2.37224	-0.413263	-0.413263	-0.413263	-0.413263	-0.413263	-0.413263	-0.413263	-0.413263	-0.413263	-0.413263	-0.413263	-0.413263	-0.413263
SCN8A	ENSMUSG00000023033	-0.0533612	-1.7007	-0.848798	-0.0978254	-0.859724	0.474752	-0.324283	-0.445253	0.170354	-0.567843	0.265462	0.0375704	0.0167582	1.23811	-1.3118	0.640033	1.83097	-1.18291	2.24608	0.472408
FRYL	ENSMUSG00000070733	0.104299	-1.43388	-0.69707	-1.22068	-0.454169	1.7803	-0.534464	-1.95347	-0.165747	0.167034	0.182093	0.027956	-0.103782	-0.806044	0.301534	-0.053557	1.01785	1.0376	1.94604	0.858144
LRP11	ENSMUSG00000019796	-1.48462	-0.825194	-0.24458	-0.159615	-0.598142	1.61806	-0.668514	-0.583697	-0.785668	-0.14394	-0.503337	0.236031	-0.138589	0.314216	-0.923024	1.68227	2.26343	0.881398	-0.867448	0.930969
PDE10A	ENSMUSG00000023868	-0.815258	-0.0103074	0.025466	-0.824691	-0.419216	0.858782	-0.241541	-1.35681	-0.23179	-0.846426	-1.48204	0.342962	-0.209847	2.22312	0.920981	-0.326027	-1.07665	1.28358	1.65031	0.535401
SHPK	ENSMUSG00000005951	-0.456067	-0.456067	-0.456067	-0.456067	-0.456067	-0.456067	0.0891536	-0.456067	-0.456067	-0.456067	0.278529	-0.456067	-0.158191	-0.456067	0.451117	3.53396	-0.130151	1.86445	-0.456067	-0.456067
CLDN15	ENSMUSG00000001739	3.41093	0.945136	-0.123859	1.17962	0.48972	-0.870287	0.0196388	0.319447	-0.59556	0.293081	-0.603836	-0.870287	-0.870287	-0.870287	-0.376709	-0.250035	-0.160993	0.0766192	-0.568517	-0.573531
6030458C11RIK	ENSMUSG00000022195	0.0096233	-0.86574	0.333319	-0.931437	-1.08558	-0.672525	-0.780463	-0.0985646	-0.579304	0.580642	0.673621	0.173007	-0.717601	0.498063	0.572695	1.09405	-0.647833	-1.02572	3.16428	0.305463
TCTA	ENSMUSG00000039461	-0.733051	-0.343632	0.200942	-0.271349	-0.161261	3.94235	0.157789	-0.405538	-0.0730289	0.586786	-0.386309	-0.661614	-0.213903	0.377458	-0.634234	0.167238	0.0479736	-0.701455	-0.340347	-0.554814
WTAP	ENSMUSG00000060475	-1.26865	-1.08589	0.243594	-0.140104	-0.74154	-0.763845	-0.327971	-0.220662	0.183324	0.0293822	0.186526	-0.828618	0.958376	0.183187	-0.573013	-0.667659	2.85494	-0.656982	1.70849	0.927111
GPRIN3	ENSMUSG00000045441	-0.61468	-0.468313	-2.2537	-0.180442	0.624576	-1.16531	-0.967061	0.227993	0.0754275	0.224279	-1.15535	-0.100618	0.896716	-0.204677	0.98583	0.56079	-0.370712	2.27993	0.356232	1.24908
OGFOD2	ENSMUSG00000023707	-0.729823	-0.929362	0.561915	-0.174349	-0.0896129	-1.38669	-0.640543	0.646649	-0.707858	-0.360572	1.79877	-0.592704	-0.680549	0.608444	1.48046	-0.390746	0.320595	2.47783	-0.856524	-0.355339
RAB11FIP2	ENSMUSG00000040022	2.35026	0.1101	1.84656	0.244632	-0.376729	-0.698958	0.548287	0.458312	-0.772883	0.376595	-1.3539	-0.650265	0.0923357	-1.39234	-0.366925	-1.59128	-0.522136	0.581807	0.487664	0.628873
GOLGA1	ENSMUSG00000026754	-0.692651	-0.865679	0.587227	-0.447137	-0.922689	1.1471	-0.136984	-0.0221843	-1.54376	-1.37458	-0.206407	-0.848922	-0.0839221	1.83417	-0.910581	0.684483	1.90713	0.662613	1.11576	0.117004
DGKG	ENSMUSG00000022861	-1.6143	-1.43517	-0.52863	-0.72496	-1.06934	0.791491	0.416682	1.86841	-1.28801	-0.971539	0.761335	0.0524148	0.66388	-0.0196954	0.181957	0.966217	1.12515	-0.659684	0.15037	1.33341
SRSF6	ENSMUSG00000016921	0.548948	0.265517	-0.676861	-0.849302	-0.672556	-1.01993	-1.19649	0.0939968	-0.433199	-0.244133	0.256214	2.40134	0.973407	-0.0822727	-0.412529	1.76701	-1.54524	1.0563	-0.689365	0.459139
ZKSCAN14	ENSMUSG00000029627	0.290722	-0.479646	-0.900635	-0.00932753	-0.0175704	-0.900635	-0.350314	-0.141925	-0.900635	-0.630855	0.0879885	-0.238676	-0.14898	0.495911	-0.0994242	-0.900635	-0.324947	3.63743	0.918824	0.613331
A330008L17RIK	ENSMUSG00000052479	-0.972894	-0.417597	0.396999	0.437898	-0.972894	-0.096432	-0.972894	-0.427025	-0.972894	-0.854278	0.41263	-0.42718	0.811723	1.257	-0.670945	0.260293	-0.972894	1.3442	2.81159	0.0255882
MT3	ENSMUSG00000031760	-0.394326	-0.346633	-0.330217	0.0684636	-0.723347	-0.235682	-0.353909	-0.457878	-0.383215	-0.266126	-0.268956	0.252112	0.810947	-0.240258	3.77073	-0.863827	-0.0927948	-0.0167834	-0.872974	0.944672
AHCYL2	ENSMUSG00000029772	1.64698	-0.35541	1.56222	0.761632	0.170404	-1.19667	2.04592	-0.549083	-0.467239	0.719506	0.781097	-0.271621	-0.330534	-1.77908	-0.0498081	-0.0825637	-0.219014	-0.523123	-1.39574	-0.467876
NRM	ENSMUSG00000059791	-0.724008	0.055987	-0.724008	-0.724008	-0.31498	-0.724008	-0.724008	-0.724008	-0.310881	-0.724008	-0.323326	2.49544	0.250841	1.18255	2.24491	-0.724008	0.875917	-0.724008	0.637371	-0.277754
PLPP7	ENSMUSG00000051373	0.496946	-1.03585	1.69002	0.725564	0.522297	0.0721153	-0.356132	0.880963	-0.130939	1.5188	2.28397	-0.933652	-0.850174	-0.627318	-0.116935	-0.991439	-0.832695	-0.583827	-1.03585	-0.695861
PRC1	ENSMUSG00000038943	-0.458345	-0.458345	-0.458345	3.41614	1.05691	-0.458345	-0.458345	0.488475	1.728	-0.458345	-0.458345	-0.458345	-0.458345	-0.458345	-0.0655438	-0.458345	-0.458345	-0.207155	-0.458345	-0.458345
ACACA	ENSMUSG00000020532	-0.507257	-0.188092	-1.6567	0.601942	-1.2261	-0.0692088	-0.679675	-0.364347	-0.563886	0.169657	0.245944	-0.811624	1.50618	2.34015	-0.377672	1.97457	0.503407	-0.0124952	-0.436618	-0.448171
FAM241B	ENSMUSG00000020083	0.999151	1.07567	-1.56705	0.583227	-0.996408	0.40813	1.27791	1.2855	1.80876	0.176283	-0.928195	0.678695	-0.789892	-0.807087	-0.235702	-0.172857	-1.24818	-1.09406	-0.843515	0.389614
FRMPD3	ENSMUSG00000042425	1.94705	-0.882026	-0.0544335	-0.350032	-0.498143	2.03564	0.287383	0.135682	2.1094	-0.40833	-0.797094	-0.958388	-0.320098	0.40483	-0.389748	0.039424	-0.774904	-1.0954	-1.0307	0.599887
TMED10	ENSMUSG00000021248	-0.41709	-1.28653	-0.575568	1.5628	-0.446205	-0.253044	-1.50073	-0.76055	-0.894748	0.350345	-0.352976	-0.409054	-0.46329	1.87114	-0.780459	0.16562	1.10286	1.85114	0.212804	1.02353
SNHG12	ENSMUSG00000086290	1.43201	-0.466266	-0.755149	-0.0263236	0.964316	0.969393	2.10353	0.735003	-0.647642	0.813896	-0.614416	-0.945161	-1.28171	0.252098	0.463983	-1.49626	-1.49626	-0.173072	-0.430945	0.598972
EGFR	ENSMUSG00000020122	2.58259	-0.561607	-1.02121	-0.283309	1.50943	-0.25952	1.54155	-0.559998	-0.290922	1.38406	-0.489992	0.559632	-0.159586	-0.810567	-0.91187	-0.334221	0.235767	-0.951288	-0.486427	-0.692522
OLFM1	ENSMUSG00000026833	0.638815	1.34475	0.98352	0.58121	-1.72847	0.446698	1.33807	0.019464	0.934304	0.222634	0.729573	-0.632037	-0.179664	-0.459714	-2.09511	-1.19883	0.884473	-0.496208	-1.24047	-0.092991
BC006965	ENSMUSG00000041674	-0.365559	-0.365559	-0.365559	-0.365559	0.0491158	-0.365559	-0.365559	-0.365559	-0.365559	-0.365559	-0.230154	-0.365559	-0.365559	-0.365559	-0.365559	0.895232	-0.365559	-0.365559	3.92831	0.840879
RUNX2	ENSMUSG00000039153	0.941775	0.0713911	-1.17858	0.175491	-0.883507	-0.728722	-0.292562	-1.26607	-0.686476	-0.629753	-0.891313	0.49042	-0.582242	-0.671671	1.04793	0.115174	1.89299	-0.156242	2.34158	0.890385
AKAP9	ENSMUSG00000040407	0.294649	-0.564696	0.271125	-0.745563	-0.725626	-0.102671	0.152546	-0.871199	-1.28964	-0.398497	-0.840995	-0.532087	0.192033	2.10152	1.2558	-0.823645	-0.750427	1.86534	1.7406	-0.22857
EI24	ENSMUSG00000062762	1.51609	-0.35941	-0.825821	-0.401629	-0.94024	0.253839	-0.165528	-0.491958	-1.00708	-1.43135	-0.218375	0.715652	-0.636233	-0.928765	0.847915	0.459804	0.43658	1.73131	2.21561	-0.770413
GRPEL1	ENSMUSG00000029198	-1.55427	1.29205	0.99816	1.52765	-0.672051	1.95147	0.197938	1.0405	0.159641	0.00861934	-0.503983	0.0662089	-0.374407	-1.29487	0.281768	0.117241	-0.256246	-1.62963	-0.24854	-1.10726
SSBP2	ENSMUSG00000003992	-0.662999	0.296606	0.881223	1.90841	0.550089	-1.45824	1.31816	0.587268	-0.127471	1.16002	-0.274213	-0.0388389	-0.493192	0.140512	-1.56562	-1.02789	-0.906646	0.25808	-1.55633	1.01108
ZXDB	ENSMUSG00000073062	-0.437657	-0.822294	0.183624	-0.131661	-0.740836	-0.736482	-0.289271	0.157522	-0.657746	-0.35776	1.65137	2.49033	-0.142801	2.40508	-0.674479	0.0135832	-0.822294	-0.160617	-0.460803	-0.466808
NBEA	ENSMUSG00000027799	-1.16148	-1.18244	-0.698617	-0.277666	-0.827289	-2.22268	0.291407	0.879692	0.05347	0.972337	-0.301399	1.473	-0.804814	-0.252845	1.88302	-0.312458	0.550851	0.415709	0.709051	0.813143
ZFP775	ENSMUSG00000007216	-0.645878	-0.645878	-0.645878	-0.236773	1.01883	3.1665	1.56432	0.303877	0.962412	-0.645878	-0.645878	-0.645878	-0.645878	-0.308506	-0.645878	-0.645878	0.297828	-0.22593	-0.0837777	-0.645878
FUCA2	ENSMUSG00000019810	1.15198	1.61369	-0.549854	1.17029	-1.24356	0.319424	0.038671	1.80021	0.131318	0.718259	-1.59363	0.376496	0.344349	-1.28685	-0.639704	-0.824243	0.471153	-1.19251	0.0769032	-0.88239
CRAT	ENSMUSG00000026853	-1.39469	-0.0612077	0.357403	-0.650017	-0.604205	-1.26658	-0.267334	-1.12872	0.509205	-0.0943207	-0.501203	-0.118405	-0.0903907	1.93563	-0.291285	1.65581	-1.07756	1.92168	1.10138	0.064805
SLC12A9	ENSMUSG00000037344	-1.24724	-1.22751	-1.56847	-0.181547	-1.3877	1.52515	-0.287975	-0.0295603	0.261435	-0.432886	0.428517	1.90349	0.125788	-0.0786535	-0.830987	0.0442849	1.27432	-0.0316838	0.0989461	1.64228
SPTLC2	ENSMUSG00000021036	-1.22438	-1.00022	0.687768	-0.475207	-0.00114587	-0.299596	-0.645873	-0.183479	-0.342277	-0.834479	-0.165887	0.783083	0.58908	2.18249	-0.570596	-0.614554	0.221046	2.49359	-1.17911	0.579743
DMRTA2	ENSMUSG00000047143	-1.07192	-0.256554	-0.0790773	-1.00995	0.506827	-0.517544	-0.713221	0.294781	-0.806161	-1.07192	-0.427533	2.12094	1.43653	-1.07192	1.19606	0.503105	0.643445	1.67609	-0.925962	-0.42601
HIF3A	ENSMUSG00000004328	-0.418088	-0.418088	-0.418088	-0.212052	-0.418088	-0.418088	-0.418088	-0.418088	-0.418088	-0.418088	3.00989	-0.418088	-0.418088	-0.418088	2.36005	-0.418088	1.2929	-0.418088	-0.418088	-0.179471
TIMP2	ENSMUSG00000017466	2.13134	0.0959431	0.173223	-0.866228	2.38153	-0.370367	0.0802663	1.05999	-0.0613501	-0.488859	-0.499812	0.697211	-0.237079	-1.8051	-0.119587	0.174341	-1.19535	-0.881504	-0.407291	0.138676
POLM	ENSMUSG00000020474	-0.502968	-0.502968	-0.502968	-0.502968	-0.502968	-0.502968	-0.0408032	-0.502968	0.460081	-0.351925	-0.399186	-0.502968	-0.12422	-0.502968	-0.118474	3.72479	-0.364834	1.46406	0.202263	0.074961
RFNG	ENSMUSG00000025158	0.140984	-1.44627	-0.55399	-0.895038	-1.28823	-0.247736	-0.351064	-0.342292	-1.21308	1.38728	1.36618	-0.0863331	-0.289927	-0.125885	0.533381	-0.143401	1.49064	-0.733407	2.25622	0.541971
TBC1D9B	ENSMUSG00000036644	-1.57503	-0.285273	-1.75627	-0.205809	1.4301	-0.888163	-0.565719	-0.154883	0.683408	-0.89071	0.242782	2.52245	0.257801	0.554384	0.296736	-0.503713	0.277724	-0.253492	-0.387798	1.20148
ST6GAL1	ENSMUSG00000022885	-0.983946	-0.763839	-0.772782	-0.476519	-0.753099	1.20473	-0.564346	-0.479083	-0.206744	-0.106302	0.297497	-0.176394	1.0334	-0.266596	0.133119	-0.545273	1.22331	-0.180307	3.19922	-0.816042
SP3	ENSMUSG00000027109	0.333739	0.397186	0.432475	0.732844	2.54491	-0.302238	-0.277536	2.08867	-0.632691	-1.31075	-0.168662	-1.40809	-0.348365	0.0282754	-0.713255	0.31529	0.269429	-1.21458	0.00257183	-0.769218
TTC34	ENSMUSG00000046637	-0.396842	1.4302	-0.396842	-0.396842	-0.396842	3.80861	-0.396842	0.476224	-0.074276	-0.396842	-0.396842	0.0221107	-0.396842	-0.396842	-0.107079	-0.396842	-0.396842	-0.396842	-0.396842	-0.396842
