# Supplementary material for: Ketogenic diet therapy for pediatric epilepsy is associated with alterations in the human gut microbiome that confer seizure resistance in mice
Source: Cell Rep. Author manuscript; Available in PMC 2024 Jan 5. (PMC10769314; doi:10.1016/j.celrep.2023.113521)
Supplement: 10 [file NIHMS1954782-supplement-10.xlsx]

## Sheet: Table S8A
Table S8A: WCGNA module data used for network integration
Legend: Metadata for nodes in both the human donor and mouse recipent network
Human Donor Network Node Metadata										Mouse Recipient Network Node Metadata
NAME	COLOR	KD_MODULE	LABELSIZE	MODULE	SHAPE	SIZE	URL			NAME	COLOR	KD_MODULE	LABELSIZE	MODULE	SHAPE	SIZE	URL
PWY-7446: sulfoglycolysis|Citrobacter_farmeri	#cfcfcf		20		Diamond	200				PWY-3841: folate transformations II|Bacteroides xylanisolvens	#cfcfcf		12	red_meta	Ellipse	100
2-methylcitrate/homocitrate	#FF9F7F	midnightblue_feces	12	midnightblue_feces	Diamond	100				Gm15773_hx	#FF9F7F	Not a KD	12	grey60_hx	Ellipse	100	http://chart.apis.google.com/chart?cht=p&chs=200x200&chf=bg,s,00000000&chd=t:1&chco=FF9F7F
tyramine O-sulfate	#ECFF7F	Not a KD	12	darkturquoise_feces	Ellipse	100	http://chart.apis.google.com/chart?cht=p&chs=200x200&chf=bg,s,00000000&chd=t:1&chco=ECFF7F			PWY-6703: preQ0 biosynthesis|Alistipes putredinis	#cfcfcf		12	red_meta	Ellipse	100
famotidine	#FF9F7F	midnightblue_feces	12	midnightblue_feces	Diamond	100				Ppfia4_hx	#FFB97F	Not a KD	12	red_hx	Ellipse	100	http://chart.apis.google.com/chart?cht=p&chs=200x200&chf=bg,s,00000000&chd=t:1&chco=FFB97F
3-methyl-2-oxovalerate	#FF9F7F	midnightblue_feces	12	midnightblue_feces	Diamond	100				VALSYN-PWY: L-valine biosynthesis|Bacteroides sartorii	#cfcfcf	Not a KD	12	red_meta	Ellipse	100
pregnenediol sulfate (C21H34O5S)*	#FF9F7F	midnightblue_feces	12	midnightblue_feces	Diamond	100				Csde1_hx	#FFB97F	Not a KD	12	red_hx	Ellipse	100	http://chart.apis.google.com/chart?cht=p&chs=200x200&chf=bg,s,00000000&chd=t:1&chco=FFB97F
PWY-6731: starch degradation III	#cfcfcf	midnightblue_feces	12		Diamond	100				PWY-6609: adenine and adenosine salvage III|Bacteroides sartorii	#cfcfcf	Not a KD	12	red_meta	Ellipse	100
PWY-7220: adenosine deoxyribonucleotides de novo biosynthesis II|Ruthenibacterium lactatiformans	#cfcfcf	midnightblue_feces	12		Diamond	100				Syngr2_hx	#FF9F7F	Not a KD	12	grey60_hx	Ellipse	100	http://chart.apis.google.com/chart?cht=p&chs=200x200&chf=bg,s,00000000&chd=t:1&chco=FF9F7F
hexadecenedioate (C16:1-DC)*	#ECFF7F	midnightblue_feces	12	darkturquoise_feces	Diamond	100				Rxfp1_hx	#FF9F7F	Not a KD	12	grey60_hx	Ellipse	100	http://chart.apis.google.com/chart?cht=p&chs=200x200&chf=bg,s,00000000&chd=t:1&chco=FF9F7F
hydroxymethylpyrimidine	#FF9F7F	midnightblue_feces	12	midnightblue_feces	Diamond	100				PWY-1861: formaldehyde assimilation II (RuMP Cycle)|Clostridium aldenense	#cfcfcf		12	lightcyan_meta	Ellipse	100
oleoyl-oleoyl-glycerol (18:1/18:1) [2]	#ECFF7F	midnightblue_feces	12	darkturquoise_feces	Diamond	100				Ube2j2_hx	#FFB97F	Not a KD	12	red_hx	Ellipse	100	http://chart.apis.google.com/chart?cht=p&chs=200x200&chf=bg,s,00000000&chd=t:1&chco=FFB97F
VALSYN-PWY: L-valine biosynthesis|Ruthenibacterium lactatiformans	#cfcfcf	midnightblue_feces	20		Diamond	200				Rassf6_hx	#FFB97F		20	red_hx	Diamond	200
diacylglycerol (14:0/18:1, 16:0/16:1) [1]	#ECFF7F	midnightblue_feces	12	darkturquoise_feces	Diamond	100				Klf13_hx	#FFB97F	Not a KD	12	red_hx	Ellipse	100	http://chart.apis.google.com/chart?cht=p&chs=200x200&chf=bg,s,00000000&chd=t:1&chco=FFB97F
PWY-6277: superpathway of 5-aminoimidazole ribonucleotide biosynthesis|Ruthenibacterium_lactatiformans	#cfcfcf	midnightblue_feces	12		Diamond	100				Fip1l1_hx	#FFB97F	Not a KD	12	red_hx	Ellipse	100	http://chart.apis.google.com/chart?cht=p&chs=200x200&chf=bg,s,00000000&chd=t:1&chco=FFB97F
PWY-5100: pyruvate fermentation to acetate and lactate II	#cfcfcf	midnightblue_feces	12		Diamond	100				Golga3_hx	#FF9F7F	Not a KD	12	grey60_hx	Ellipse	100	http://chart.apis.google.com/chart?cht=p&chs=200x200&chf=bg,s,00000000&chd=t:1&chco=FF9F7F
adipate (C6-DC)	#ECFF7F	midnightblue_feces	12	darkturquoise_feces	Diamond	100				Mpg_hx	#FF9F7F		12	grey60_hx	Ellipse	100
PWY-3841: folate transformations II|Enterococcus_casseliflavus	#cfcfcf		20		Diamond	200				Bicc1_hx	#ABFFDC	Not a KD	12	ivory_hx	Ellipse	100	http://chart.apis.google.com/chart?cht=p&chs=200x200&chf=bg,s,00000000&chd=t:1&chco=ABFFDC
vanillin	#FF9F7F	midnightblue_feces	12	midnightblue_feces	Diamond	100				Gramd1b_hx	#5A5A5A	Not a KD	12	ivory_hx	Ellipse	100	http://chart.apis.google.com/chart?cht=p&chs=200x200&chf=bg,s,00000000&chd=t:1&chco=ABFFDC
2-methoxyacetaminophen sulfate*	#FF9F7F	midnightblue_feces	12	midnightblue_feces	Diamond	100				Dars2_hx	#5A5A5A	Not a KD	12	ivory_hx	Ellipse	100	http://chart.apis.google.com/chart?cht=p&chs=200x200&chf=bg,s,00000000&chd=t:1&chco=ABFFDC
PWY-6122: 5-aminoimidazole ribonucleotide biosynthesis II|Ruthenibacterium lactatiformans	#cfcfcf	midnightblue_feces	12		Diamond	100				Taf9b_hx	#5A5A5AE8	Not a KD	12	ivory_hx,GWAS_hx	Ellipse	100	http://chart.apis.google.com/chart?cht=p&chs=200x200&chf=bg,s,00000000&chd=t:1,1&chco=FFAEE8,FF0000
DTDPRHAMSYN-PWY: dTDP-L-rhamnose biosynthesis I|Ruthenibacterium_lactatiformans	#cfcfcf		20		Diamond	200				Mrps2_hx	#ABFFDC	red_hx	20	ivory_hx	Diamond	200
alpha-ketoglutarate	#FF9F7F	midnightblue_feces	12	midnightblue_feces	Diamond	100				Ppp2r5b_hx	#FFB97F	Not a KD	12	red_hx	Ellipse	100	http://chart.apis.google.com/chart?cht=p&chs=200x200&chf=bg,s,00000000&chd=t:1&chco=FFB97F
itaconate	#5A5A5A	Not a KD	12	midnightblue_feces,DEG_feces	Ellipse	100	http://chart.apis.google.com/chart?cht=p&chs=200x200&chf=bg,s,00000000&chd=t:1&chco=ECFF7F			Tmod2_hx	#FFB97F	Not a KD	12	red_hx	Ellipse	100	http://chart.apis.google.com/chart?cht=p&chs=200x200&chf=bg,s,00000000&chd=t:1&chco=FFB97F
allantoin	#FF9F7F	midnightblue_feces	12	midnightblue_feces	Diamond	100				Fam133b_hx	#FFB97F	Not a KD	12	red_hx	Ellipse	100	http://chart.apis.google.com/chart?cht=p&chs=200x200&chf=bg,s,00000000&chd=t:1&chco=FFB97F
PWY-7222: guanosine deoxyribonucleotides de novo biosynthesis II|Ruthenibacterium_lactatiformans	#cfcfcf	midnightblue_feces	12		Diamond	100				Slit1_hx	#5A5A5A	Not a KD	12	brown_hx	Ellipse	100	http://chart.apis.google.com/chart?cht=p&chs=200x200&chf=bg,s,00000000&chd=t:1&chco=A4FFB9
PWY-7237: myo-, chiro- and scillo-inositol degradation	#cfcfcf	midnightblue_feces	12		Diamond	100				Cfdp1_hx	#5A5A5A	Not a KD	12	brown_hx,GWAS_hx	Ellipse	100	http://chart.apis.google.com/chart?cht=p&chs=200x200&chf=bg,s,00000000&chd=t:1,1&chco=FFAEE8,FF0000
4-acetamidobenzoate	#5A5A5A	Not a KD	12	darkturquoise_feces,DEG_feces	Ellipse	100	http://chart.apis.google.com/chart?cht=p&chs=200x200&chf=bg,s,00000000&chd=t:1&chco=ECFF7F			Zfyve27_hx	#5A5A5A	Not a KD	12	brown_hx	Ellipse	100	http://chart.apis.google.com/chart?cht=p&chs=200x200&chf=bg,s,00000000&chd=t:1&chco=A4FFB9
PWY-5676: acetyl-CoA fermentation to butanoate II	#cfcfcf	midnightblue_feces	12		Diamond	100				Cxcl10_hx	#A4FFB9	red_hx	20	brown_hx	Diamond	200
3-formylindole	#ECFF7F	Not a KD	12	darkturquoise_feces	Ellipse	100	http://chart.apis.google.com/chart?cht=p&chs=200x200&chf=bg,s,00000000&chd=t:1&chco=ECFF7F			PWY-7446: sulfoglycolysis|Citrobacter amalonaticus	#cfcfcf		12	red_meta	Ellipse	100
taurodeoxycholic acid 3-sulfate	#ECFF7F	Not a KD	12	darkturquoise_feces	Ellipse	100	http://chart.apis.google.com/chart?cht=p&chs=200x200&chf=bg,s,00000000&chd=t:1&chco=ECFF7F			Rbm48_fx	#698b69	Not a KD	12	darkseagreen4_fx	Ellipse	100
PWY-6703: preQ0 biosynthesis	#cfcfcf	Not a KD	20		Ellipse	200				Map1s_fx	#698b69	Not a KD	12	darkseagreen4_fx	Ellipse	100
PWY-7220: adenosine deoxyribonucleotides de novo biosynthesis II|	#cfcfcf	Not a KD	12		Ellipse	100				Ipcef1_fx	#698b69	Not a KD	12	darkseagreen4_fx	Ellipse	100
GlcNAc sulfate conjugate of C21H34O2 steroid**	#FF9F7F	midnightblue_feces	12	midnightblue_feces	Diamond	100				Gstm1_hx	#FFB97F	Not a KD	12	red_hx	Ellipse	100	http://chart.apis.google.com/chart?cht=p&chs=200x200&chf=bg,s,00000000&chd=t:1&chco=FFB97F
PWY-6609: adenine and adenosine salvage III	#cfcfcf	midnightblue_feces	20		Diamond	200				Ccnq_hx	#5A5A5A	Not a KD	12	grey60_hx	Ellipse	100	http://chart.apis.google.com/chart?cht=p&chs=200x200&chf=bg,s,00000000&chd=t:1&chco=FF9F7F
PWY-6151: S-adenosyl-L-methionine cycle I	#cfcfcf	midnightblue_feces	12		Diamond	100				Stra6_fx	#698b69	grey60_hx,red_hx	20	darkseagreen4_fx	Diamond	200
PWY0-1296: purine ribonucleosides degradation	#cfcfcf	midnightblue_feces	12		Diamond	100				Dapk1_hx	#B2D5FF	Not a KD	12	salmon_hx	Ellipse	100	http://chart.apis.google.com/chart?cht=p&chs=200x200&chf=bg,s,00000000&chd=t:1&chco=B2D5FF
PWY-7229: superpathway of adenosine nucleotides de novo biosynthesis I	#cfcfcf	midnightblue_feces	12		Diamond	100				Tpd52l2_hx	#B2D5FF	Not a KD	12	salmon_hx	Ellipse	100	http://chart.apis.google.com/chart?cht=p&chs=200x200&chf=bg,s,00000000&chd=t:1&chco=B2D5FF
PWY-6609: adenine and adenosine salvage III|Ruthenibacterium_lactatiformans	#cfcfcf		20		Diamond	200				Gm45183_hx	#B2D5FF	Not a KD	12	salmon_hx	Ellipse	100	http://chart.apis.google.com/chart?cht=p&chs=200x200&chf=bg,s,00000000&chd=t:1&chco=B2D5FF
PWY-6609: adenine and adenosine salvage III|Anaerostipes_caccae	#cfcfcf		20		Diamond	200				Nell1_hx	#B2D5FF	Not a KD	12	salmon_hx	Ellipse	100	http://chart.apis.google.com/chart?cht=p&chs=200x200&chf=bg,s,00000000&chd=t:1&chco=B2D5FF
FASYN-INITIAL-PWY: superpathway of fatty acid biosynthesis initiation (E. coli)	#cfcfcf	Not a KD	12		Ellipse	100				Syncrip_hx	#5A5A5A	Not a KD	12	salmon_hx	Ellipse	100	http://chart.apis.google.com/chart?cht=p&chs=200x200&chf=bg,s,00000000&chd=t:1&chco=B2D5FF
BRANCHED-CHAIN-AA-SYN-PWY: superpathway of branched amino acid biosynthesis	#cfcfcf	midnightblue_feces	10		Diamond	100				Lcmt2_hx	#B2D5FF		20	salmon_hx	Diamond	200
VALSYN-PWY: L-valine biosynthesis|Citrobacter_portucalensis	#cfcfcf		20		Diamond	200				Rasd1_hx	#A4FFB9	Not a KD	12	brown_hx	Ellipse	100	http://chart.apis.google.com/chart?cht=p&chs=200x200&chf=bg,s,00000000&chd=t:1&chco=A4FFB9
VALSYN-PWY: L-valine biosynthesis	#cfcfcf	midnightblue_feces	20		Diamond	200				Gm24927_hx	#A4FFB9	Not a KD	12	brown_hx	Ellipse	100	http://chart.apis.google.com/chart?cht=p&chs=200x200&chf=bg,s,00000000&chd=t:1&chco=A4FFB9
PWY-6317: galactose degradation I (Leloir pathway)	#cfcfcf	Not a KD	12		Ellipse	100				Gpank1_hx	#A4FFB9	Not a KD	12	brown_hx	Ellipse	100	http://chart.apis.google.com/chart?cht=p&chs=200x200&chf=bg,s,00000000&chd=t:1&chco=A4FFB9
2-oxoarginine*	#FF9F7F	Not a KD	12	midnightblue_feces	Ellipse	100				Kcnb1_hx	#5A5A5A	Not a KD	12	brown_hx	Ellipse	100	http://chart.apis.google.com/chart?cht=p&chs=200x200&chf=bg,s,00000000&chd=t:1&chco=A4FFB9
PWY-5484: glycolysis II (from fructose 6-phosphate)	#cfcfcf	Not a KD	12		Ellipse	100				Srm_hx	#5A5A5A	Not a KD	12	brown_hx	Ellipse	100	http://chart.apis.google.com/chart?cht=p&chs=200x200&chf=bg,s,00000000&chd=t:1&chco=A4FFB9
PWY-6163: chorismate biosynthesis from 3-dehydroquinate	#cfcfcf	midnightblue_feces	12		Diamond	100				Gm37848_hx	#A4FFB9	Not a KD	20	brown_hx	Diamond	200
PWY66-422: D-galactose degradation V (Leloir pathway)	#cfcfcf	Not a KD	12		Ellipse	100				Set_hx	#FFB97F	Not a KD	12	red_hx	Ellipse	100	http://chart.apis.google.com/chart?cht=p&chs=200x200&chf=bg,s,00000000&chd=t:1&chco=FFB97F
										Tor1b_hx	#FFB97F	Not a KD	20	red_hx	Diamond	200
Human Donor Network Edge Metadata										Zfp385b_hx	#FFB97F	red_hx	20	red_hx	Diamond	200
HEAD	TAIL	WEIGHT								Snx10_fx	#698b69	Not a KD	12	darkseagreen4_fx	Ellipse	100
PWY-7446: sulfoglycolysis|g__Citrobacter.s__Citrobacter_farmeri_meta	2-methylcitrate/homocitrate_feces	0.979477								Parvb_fx	#698b69	Not a KD	12	darkseagreen4_fx	Ellipse	100
PWY-7446: sulfoglycolysis|g__Citrobacter.s__Citrobacter_farmeri_meta	tyramine O-sulfate_feces	0.946128								Mbd1_fx	#698b69	Not a KD	12	darkseagreen4_fx	Ellipse	100
PWY-7446: sulfoglycolysis|g__Citrobacter.s__Citrobacter_farmeri_meta	famotidine_feces	0.937676								Abcc1_fx	#698b69	Not a KD	12	darkseagreen4_fx	Ellipse	100
PWY-7446: sulfoglycolysis|g__Citrobacter.s__Citrobacter_farmeri_meta	3-methyl-2-oxovalerate_feces	0.918432								Vma21_hx	#FFB97F	Not a KD	12	red_hx	Ellipse	100	http://chart.apis.google.com/chart?cht=p&chs=200x200&chf=bg,s,00000000&chd=t:1&chco=FFB97F
PWY-7446: sulfoglycolysis|g__Citrobacter.s__Citrobacter_farmeri_meta	pregnenediol sulfate (C21H34O5S)*_feces	0.877482								Maml2_fx	#698b69	Not a KD	12	darkseagreen4_fx	Ellipse	100
PWY-7446: sulfoglycolysis|g__Citrobacter.s__Citrobacter_farmeri_meta	PWY-6731: starch degradation III_meta	0.818116								Gm15206_fx	#698b69	red_hx	20	darkseagreen4_fx	Diamond	200
PWY-7446: sulfoglycolysis|g__Citrobacter.s__Citrobacter_farmeri_meta	PWY-7220: adenosine deoxyribonucleotides de novo biosynthesis II|g__Ruthenibacterium.s__Ruthenibacterium_lactatiformans_meta	0.809284								Cs_hx	#B2C0FF	Not a KD	12	lightpink4_hx	Ellipse	100	http://chart.apis.google.com/chart?cht=p&chs=200x200&chf=bg,s,00000000&chd=t:1&chco=B2C0FF
PWY-7446: sulfoglycolysis|g__Citrobacter.s__Citrobacter_farmeri_meta	hexadecenedioate (C16:1-DC)*_feces	0.806645								Stox2_hx	#B2C0FF	Not a KD	12	lightpink4_hx	Ellipse	100	http://chart.apis.google.com/chart?cht=p&chs=200x200&chf=bg,s,00000000&chd=t:1&chco=B2C0FF
PWY-7446: sulfoglycolysis|g__Citrobacter.s__Citrobacter_farmeri_meta	hydroxymethylpyrimidine_feces	0.779156								B3galt5_hx	#B2C0FF	Not a KD	12	lightpink4_hx	Ellipse	100	http://chart.apis.google.com/chart?cht=p&chs=200x200&chf=bg,s,00000000&chd=t:1&chco=B2C0FF
PWY-7446: sulfoglycolysis|g__Citrobacter.s__Citrobacter_farmeri_meta	oleoyl-oleoyl-glycerol (18:1/18:1) [2]*_feces	0.728804								Cldn12_hx	#5A5A5A	Not a KD	12	brown4_hx	Ellipse	100	http://chart.apis.google.com/chart?cht=p&chs=200x200&chf=bg,s,00000000&chd=t:1&chco=B2EAFF
PWY-7446: sulfoglycolysis|g__Citrobacter.s__Citrobacter_farmeri_meta	VALSYN-PWY: L-valine biosynthesis|g__Ruthenibacterium.s__Ruthenibacterium_lactatiformans_meta	0.708108								Marveld2_hx	#5A5A5A	Not a KD	12	brown4_hx	Ellipse	100	http://chart.apis.google.com/chart?cht=p&chs=200x200&chf=bg,s,00000000&chd=t:1&chco=B2EAFF
PWY-7446: sulfoglycolysis|g__Citrobacter.s__Citrobacter_farmeri_meta	diacylglycerol (14:0/18:1, 16:0/16:1) [1]*_feces	0.700546								Psd_hx	#5A5A5A	Not a KD	12	brown4_hx	Ellipse	100	http://chart.apis.google.com/chart?cht=p&chs=200x200&chf=bg,s,00000000&chd=t:1&chco=B2EAFF
PWY-7446: sulfoglycolysis|g__Citrobacter.s__Citrobacter_farmeri_meta	PWY-6277: superpathway of 5-aminoimidazole ribonucleotide biosynthesis|g__Ruthenibacterium.s__Ruthenibacterium_lactatiformans_meta	0.698194								Myb_hx	#5A5A5A	Not a KD	12	lightpink4_hx	Ellipse	100	http://chart.apis.google.com/chart?cht=p&chs=200x200&chf=bg,s,00000000&chd=t:1&chco=B2C0FF
PWY-7446: sulfoglycolysis|g__Citrobacter.s__Citrobacter_farmeri_meta	PWY-5100: pyruvate fermentation to acetate and lactate II_meta	0.584819								Bloc1s1_hx	#5A5A5A	Not a KD	12	lightpink4_hx	Ellipse	100	http://chart.apis.google.com/chart?cht=p&chs=200x200&chf=bg,s,00000000&chd=t:1&chco=B2C0FF
PWY-7446: sulfoglycolysis|g__Citrobacter.s__Citrobacter_farmeri_meta	adipate (C6-DC)_feces	0.512873								Pxk_hx	#5A5A5A	Not a KD	12	brown4_hx,GWAS_hx	Ellipse	100	http://chart.apis.google.com/chart?cht=p&chs=200x200&chf=bg,s,00000000&chd=t:1,1&chco=FFAEE8|FF0000
PWY-3841: folate transformations II|g__Enterococcus.s__Enterococcus_casseliflavus_meta	vanillin_feces	1.26837								Olfm1_hx	#FFB97F	Not a KD	20	red_hx	Diamond	200
PWY-3841: folate transformations II|g__Enterococcus.s__Enterococcus_casseliflavus_meta	2-methoxyacetaminophen sulfate*_feces	1.24152								Mfap3l_hx	#FFB97F		12	red_hx	Ellipse	100
PWY-3841: folate transformations II|g__Enterococcus.s__Enterococcus_casseliflavus_meta	tyramine O-sulfate_feces	1.15683								Celf4_hx	#FFB97F	Not a KD	12	red_hx	Ellipse	100	http://chart.apis.google.com/chart?cht=p&chs=200x200&chf=bg,s,00000000&chd=t:1&chco=FFB97F
PWY-3841: folate transformations II|g__Enterococcus.s__Enterococcus_casseliflavus_meta	3-methyl-2-oxovalerate_feces	1.12916								Mtus2_hx	#FFB97F		12	red_hx	Ellipse	100
PWY-3841: folate transformations II|g__Enterococcus.s__Enterococcus_casseliflavus_meta	adipate (C6-DC)_feces	1.10917								Thoc1_hx	#FFB97F		12	red_hx	Ellipse	100
PWY-3841: folate transformations II|g__Enterococcus.s__Enterococcus_casseliflavus_meta	2-methylcitrate/homocitrate_feces	1.09842								Slc16a11_hx	#5A5A5A	Not a KD	12	brown4_hx	Ellipse	100	http://chart.apis.google.com/chart?cht=p&chs=200x200&chf=bg,s,00000000&chd=t:1&chco=B2EAFF
PWY-3841: folate transformations II|g__Enterococcus.s__Enterococcus_casseliflavus_meta	pregnenediol sulfate (C21H34O5S)*_feces	1.04397								Rabl2_hx	#FFB97F		12	red_hx	Ellipse	100
PWY-3841: folate transformations II|g__Enterococcus.s__Enterococcus_casseliflavus_meta	VALSYN-PWY: L-valine biosynthesis|g__Ruthenibacterium.s__Ruthenibacterium_lactatiformans_meta	1.03381								Rprd2_hx	#5A5A5A		12	lightcyan1_hx	Ellipse	100	http://chart.apis.google.com/chart?cht=p&chs=200x200&chf=bg,s,00000000&chd=t:1,1&chco=FFAEE8,FF0000
PWY-3841: folate transformations II|g__Enterococcus.s__Enterococcus_casseliflavus_meta	PWY-6731: starch degradation III_meta	1.00423								2610306M01Rik_hx	#5A5A5A	Not a KD	12	brown4_hx	Ellipse	100	http://chart.apis.google.com/chart?cht=p&chs=200x200&chf=bg,s,00000000&chd=t:1&chco=B2EAFF
PWY-3841: folate transformations II|g__Enterococcus.s__Enterococcus_casseliflavus_meta	oleoyl-oleoyl-glycerol (18:1/18:1) [2]*_feces	0.997493								Mro_hx	#5A5A5A	Not a KD	12	lightcyan1_hx,GWAS_hx	Ellipse	100	http://chart.apis.google.com/chart?cht=p&chs=200x200&chf=bg,s,00000000&chd=t:1,1&chco=FFAEE8,FF0000
PWY-3841: folate transformations II|g__Enterococcus.s__Enterococcus_casseliflavus_meta	PWY-6277: superpathway of 5-aminoimidazole ribonucleotide biosynthesis|g__Ruthenibacterium.s__Ruthenibacterium_lactatiformans_meta	0.997017								Lama5_hx	#B2EAFF		12	brown4_hx	Ellipse	100
PWY-3841: folate transformations II|g__Enterococcus.s__Enterococcus_casseliflavus_meta	PWY-7220: adenosine deoxyribonucleotides de novo biosynthesis II|g__Ruthenibacterium.s__Ruthenibacterium_lactatiformans_meta	0.959732								Ppp1r1b_hx	#FFAEE8		12	lightcyan1_hx	Ellipse	100
PWY-3841: folate transformations II|g__Enterococcus.s__Enterococcus_casseliflavus_meta	diacylglycerol (14:0/18:1, 16:0/16:1) [1]*_feces	0.930612								Sh3gl3_hx	#B2EAFF		12	brown4_hx	Ellipse	100
PWY-3841: folate transformations II|g__Enterococcus.s__Enterococcus_casseliflavus_meta	PWY-6122: 5-aminoimidazole ribonucleotide biosynthesis II|g__Ruthenibacterium.s__Ruthenibacterium_lactatiformans_meta	0.878113								Proser1_hx	#B2EAFF		12	brown4_hx	Ellipse	100
PWY-3841: folate transformations II|g__Enterococcus.s__Enterococcus_casseliflavus_meta	hexadecenedioate (C16:1-DC)*_feces	0.649722								PWY-6507: 4-deoxy-L-threo-hex-4-enopyranuronate degradation|Clostridium aldenense	#cfcfcf	Not a KD	12	lightcyan_meta	Ellipse	100
DTDPRHAMSYN-PWY: dTDP-L-rhamnose biosynthesis I|g__Ruthenibacterium.s__Ruthenibacterium_lactatiformans_meta	alpha-ketoglutarate_feces	1.11396								Slc8a2_hx	#FF9F7F	Not a KD	12	grey60_hx	Ellipse	100	http://chart.apis.google.com/chart?cht=p&chs=200x200&chf=bg,s,00000000&chd=t:1&chco=FF9F7F
DTDPRHAMSYN-PWY: dTDP-L-rhamnose biosynthesis I|g__Ruthenibacterium.s__Ruthenibacterium_lactatiformans_meta	2-methoxyacetaminophen sulfate*_feces	0.980643								Vps72_hx	#FFB97F	Not a KD	12	red_hx	Ellipse	100	http://chart.apis.google.com/chart?cht=p&chs=200x200&chf=bg,s,00000000&chd=t:1&chco=FFB97F
DTDPRHAMSYN-PWY: dTDP-L-rhamnose biosynthesis I|g__Ruthenibacterium.s__Ruthenibacterium_lactatiformans_meta	vanillin_feces	0.980503								Bcap29_hx	#FF9F7F	Not a KD	12	grey60_hx	Ellipse	100	http://chart.apis.google.com/chart?cht=p&chs=200x200&chf=bg,s,00000000&chd=t:1&chco=FF9F7F
DTDPRHAMSYN-PWY: dTDP-L-rhamnose biosynthesis I|g__Ruthenibacterium.s__Ruthenibacterium_lactatiformans_meta	itaconate_feces	0.866471								Sox2_hx	#FFB97F	Not a KD	12	red_hx	Ellipse	100	http://chart.apis.google.com/chart?cht=p&chs=200x200&chf=bg,s,00000000&chd=t:1&chco=FFB97F
DTDPRHAMSYN-PWY: dTDP-L-rhamnose biosynthesis I|g__Ruthenibacterium.s__Ruthenibacterium_lactatiformans_meta	PWY-6122: 5-aminoimidazole ribonucleotide biosynthesis II|g__Ruthenibacterium.s__Ruthenibacterium_lactatiformans_meta	0.826196								Ccn3_hx	#FFB97F	Not a KD	12	red_hx	Ellipse	100	http://chart.apis.google.com/chart?cht=p&chs=200x200&chf=bg,s,00000000&chd=t:1&chco=FFB97F
DTDPRHAMSYN-PWY: dTDP-L-rhamnose biosynthesis I|g__Ruthenibacterium.s__Ruthenibacterium_lactatiformans_meta	allantoin_feces	0.779801								Ash1l_hx	#FFB97F	Not a KD	12	red_hx	Ellipse	100	http://chart.apis.google.com/chart?cht=p&chs=200x200&chf=bg,s,00000000&chd=t:1&chco=FFB97F
DTDPRHAMSYN-PWY: dTDP-L-rhamnose biosynthesis I|g__Ruthenibacterium.s__Ruthenibacterium_lactatiformans_meta	PWY-7222: guanosine deoxyribonucleotides de novo biosynthesis II|g__Ruthenibacterium.s__Ruthenibacterium_lactatiformans_meta	0.77062								AI987944_hx	#FF9F7F	Not a KD	12	grey60_hx	Ellipse	100	http://chart.apis.google.com/chart?cht=p&chs=200x200&chf=bg,s,00000000&chd=t:1&chco=FF9F7F
DTDPRHAMSYN-PWY: dTDP-L-rhamnose biosynthesis I|g__Ruthenibacterium.s__Ruthenibacterium_lactatiformans_meta	PWY-7237: myo-, chiro- and scillo-inositol degradation_meta	0.704409								Myh10_hx	#5A5A5A	Not a KD	12	grey60_hx	Ellipse	100	http://chart.apis.google.com/chart?cht=p&chs=200x200&chf=bg,s,00000000&chd=t:1&chco=FF9F7F
DTDPRHAMSYN-PWY: dTDP-L-rhamnose biosynthesis I|g__Ruthenibacterium.s__Ruthenibacterium_lactatiformans_meta	4-acetamidobenzoate_feces	0.703414								PWY-5101: L-isoleucine biosynthesis II|Clostridium hylemonae	#cfcfcf		12	red_meta	Ellipse	100
DTDPRHAMSYN-PWY: dTDP-L-rhamnose biosynthesis I|g__Ruthenibacterium.s__Ruthenibacterium_lactatiformans_meta	tyramine O-sulfate_feces	0.697518								Lss_hx	#FFAEE8	Not a KD	12	lightcyan1_hx	Ellipse	100
DTDPRHAMSYN-PWY: dTDP-L-rhamnose biosynthesis I|g__Ruthenibacterium.s__Ruthenibacterium_lactatiformans_meta	PWY-7220: adenosine deoxyribonucleotides de novo biosynthesis II|g__Ruthenibacterium.s__Ruthenibacterium_lactatiformans_meta	0.642345								Hectd2_hx	#FFAEE8	Not a KD	12	lightcyan1_hx	Ellipse	100
DTDPRHAMSYN-PWY: dTDP-L-rhamnose biosynthesis I|g__Ruthenibacterium.s__Ruthenibacterium_lactatiformans_meta	PWY-5676: acetyl-CoA fermentation to butanoate II_meta	0.626294								Zfp804a_hx	#FFAEE8	Not a KD	12	lightcyan1_hx	Ellipse	100
DTDPRHAMSYN-PWY: dTDP-L-rhamnose biosynthesis I|g__Ruthenibacterium.s__Ruthenibacterium_lactatiformans_meta	3-formylindole_feces	0.538145								Gk5_hx	#FFAEE8	Not a KD	12	lightcyan1_hx	Ellipse	100
DTDPRHAMSYN-PWY: dTDP-L-rhamnose biosynthesis I|g__Ruthenibacterium.s__Ruthenibacterium_lactatiformans_meta	adipate (C6-DC)_feces	0.516391								Smarca5_hx	#FFAEE8	Not a KD	12	lightcyan1_hx	Ellipse	100
DTDPRHAMSYN-PWY: dTDP-L-rhamnose biosynthesis I|g__Ruthenibacterium.s__Ruthenibacterium_lactatiformans_meta	taurodeoxycholic acid 3-sulfate_feces	0.442723								Eif4e2_hx	#FFB97F	Not a KD	12	red_hx	Ellipse	100	http://chart.apis.google.com/chart?cht=p&chs=200x200&chf=bg,s,00000000&chd=t:1&chco=FFB97F
PWY-6703: preQ0 biosynthesis|unclassified_meta	alpha-ketoglutarate_feces	2.12678								Rab40c_hx	#FFB97F	Not a KD	12	red_hx	Ellipse	100	http://chart.apis.google.com/chart?cht=p&chs=200x200&chf=bg,s,00000000&chd=t:1&chco=FFB97F
PWY-6703: preQ0 biosynthesis|unclassified_meta	PWY-7220: adenosine deoxyribonucleotides de novo biosynthesis II|unclassified_meta	1.75657								Lbh_hx	#FFB97F	Not a KD	12	red_hx	Ellipse	100	http://chart.apis.google.com/chart?cht=p&chs=200x200&chf=bg,s,00000000&chd=t:1&chco=FFB97F
PWY-6703: preQ0 biosynthesis|unclassified_meta	2-methoxyacetaminophen sulfate*_feces	1.53669								Cd9_hx	#FFB97F	Not a KD	12	red_hx	Ellipse	100	http://chart.apis.google.com/chart?cht=p&chs=200x200&chf=bg,s,00000000&chd=t:1&chco=FFB97F
PWY-6703: preQ0 biosynthesis|unclassified_meta	GlcNAc sulfate conjugate of C21H34O2 steroid**_feces	1.53079								Atf4_hx	#5A5A5A	Not a KD	20	lightcyan1_hx,GWAS_hx	Diamond	200	http://chart.apis.google.com/chart?cht=p&chs=80x80&chf=bg,s,00000000&chd=t:1,1&chco=FFAEE8,FF0000
PWY-6703: preQ0 biosynthesis|unclassified_meta	PWY-6609: adenine and adenosine salvage III|unclassified_meta	1.41248								spermine_feces	#B9B2FF	Not a KD	12	grey60_feces	Ellipse	100
PWY-6703: preQ0 biosynthesis|unclassified_meta	PWY-6151: S-adenosyl-L-methionine cycle I|unclassified_meta	1.23013								Nebl_hx	#5A5A5A	Not a KD	12	red_hx	Ellipse	100	http://chart.apis.google.com/chart?cht=p&chs=200x200&chf=bg,s,00000000&chd=t:1&chco=FFB97F
PWY-6703: preQ0 biosynthesis|unclassified_meta	vanillin_feces	1.17332								1-(1-enyl-palmitoyl)-2-arachidonoyl-GPC (P-16:0/20:4)*_feces	#5A5A5A	Not a KD	12	grey60_feces,DEG_feces	Ellipse	100	http://chart.apis.google.com/chart?cht=p&chs=200x200&chf=bg,s,00000000&chd=t:1&chco=B9B2FF
PWY-6703: preQ0 biosynthesis|unclassified_meta	PWY0-1296: purine ribonucleosides degradation|unclassified_meta	1.07875								Fbxo8_hx	#5A5A5A	Not a KD	12	grey60_hx	Ellipse	100	http://chart.apis.google.com/chart?cht=p&chs=200x200&chf=bg,s,00000000&chd=t:1&chco=FF9F7F
PWY-6703: preQ0 biosynthesis|unclassified_meta	allantoin_feces	1.07768								1-(1-enyl-palmitoyl)-2-palmitoyl-GPC (P-16:0/16:0)*_feces	#5A5A5A	Not a KD	12	grey60_feces,DEG_feces	Ellipse	100	http://chart.apis.google.com/chart?cht=p&chs=200x200&chf=bg,s,00000000&chd=t:1&chco=B9B2FF
PWY-6703: preQ0 biosynthesis|unclassified_meta	PWY-7229: superpathway of adenosine nucleotides de novo biosynthesis I|unclassified_meta	1.00768								Ing1_hx	#5A5A5A	Not a KD	12	red_hx	Ellipse	100	http://chart.apis.google.com/chart?cht=p&chs=200x200&chf=bg,s,00000000&chd=t:1&chco=FFB97F
PWY-6703: preQ0 biosynthesis|unclassified_meta	adipate (C6-DC)_feces	0.0592917								Ccdc136_hx	#5A5A5A	Not a KD	12	red_hx	Ellipse	100	http://chart.apis.google.com/chart?cht=p&chs=200x200&chf=bg,s,00000000&chd=t:1&chco=FFB97F
PWY-6609: adenine and adenosine salvage III|g__Ruthenibacterium.s__Ruthenibacterium_lactatiformans_meta	2-methylcitrate/homocitrate_feces	1.77487								myo-inositol_feces	#5A5A5A	Not a KD	12	grey60_feces,DEG_feces	Ellipse	100	http://chart.apis.google.com/chart?cht=p&chs=200x200&chf=bg,s,00000000&chd=t:1&chco=B9B2FF
PWY-6609: adenine and adenosine salvage III|g__Ruthenibacterium.s__Ruthenibacterium_lactatiformans_meta	adipate (C6-DC)_feces	1.71824								Nrbp1_hx	#5A5A5A	Not a KD	12	red_hx	Ellipse	100	http://chart.apis.google.com/chart?cht=p&chs=200x200&chf=bg,s,00000000&chd=t:1&chco=FFB97F
PWY-6609: adenine and adenosine salvage III|g__Ruthenibacterium.s__Ruthenibacterium_lactatiformans_meta	2-methoxyacetaminophen sulfate*_feces	1.59181								Gnaz_hx	#5A5A5A	Not a KD	12	grey60_hx,GWAS_hx	Ellipse	100	http://chart.apis.google.com/chart?cht=p&chs=200x200&chf=bg,s,00000000&chd=t:1,1&chco=FFAEE8,FF0000
PWY-6609: adenine and adenosine salvage III|g__Ruthenibacterium.s__Ruthenibacterium_lactatiformans_meta	vanillin_feces	1.56793								Loxl3_hx	#FF9F7F	Not a KD	20	grey60_hx	Diamond	200
PWY-6609: adenine and adenosine salvage III|g__Ruthenibacterium.s__Ruthenibacterium_lactatiformans_meta	3-methyl-2-oxovalerate_feces	1.56108								Baz1b_hx	#5A5A5A	Not a KD	12	grey60_hx	Ellipse	100	http://chart.apis.google.com/chart?cht=p&chs=200x200&chf=bg,s,00000000&chd=t:1&chco=FF9F7F
PWY-6609: adenine and adenosine salvage III|g__Ruthenibacterium.s__Ruthenibacterium_lactatiformans_meta	oleoyl-oleoyl-glycerol (18:1/18:1) [2]*_feces	1.53465								1-(1-enyl-palmitoyl)-2-linoleoyl-GPC (P-16:0/18:2)*_feces	#5A5A5A	Not a KD	12	grey60_feces,DEG_feces	Ellipse	100	http://chart.apis.google.com/chart?cht=p&chs=200x200&chf=bg,s,00000000&chd=t:1&chco=B9B2FF
PWY-6609: adenine and adenosine salvage III|g__Ruthenibacterium.s__Ruthenibacterium_lactatiformans_meta	pregnenediol sulfate (C21H34O5S)*_feces	1.52203								Fam107a_hx	#5A5A5A	Not a KD	12	grey60_hx	Ellipse	100	http://chart.apis.google.com/chart?cht=p&chs=200x200&chf=bg,s,00000000&chd=t:1&chco=FF9F7F
PWY-6609: adenine and adenosine salvage III|g__Ruthenibacterium.s__Ruthenibacterium_lactatiformans_meta	PWY-6731: starch degradation III_meta	1.48734								Lhfpl4_hx	#5A5A5A	Not a KD	12	grey60_hx	Ellipse	100	http://chart.apis.google.com/chart?cht=p&chs=200x200&chf=bg,s,00000000&chd=t:1&chco=FF9F7F
PWY-6609: adenine and adenosine salvage III|g__Ruthenibacterium.s__Ruthenibacterium_lactatiformans_meta	tyramine O-sulfate_feces	1.4663								Slc5a3_hx	#5A5A5A	Not a KD	12	grey60_hx	Ellipse	100	http://chart.apis.google.com/chart?cht=p&chs=200x200&chf=bg,s,00000000&chd=t:1&chco=FF9F7F
PWY-6609: adenine and adenosine salvage III|g__Ruthenibacterium.s__Ruthenibacterium_lactatiformans_meta	diacylglycerol (14:0/18:1, 16:0/16:1) [1]*_feces	1.45312								Cdh4_hx	#5A5A5A	Not a KD	12	grey60_hx	Ellipse	100	http://chart.apis.google.com/chart?cht=p&chs=200x200&chf=bg,s,00000000&chd=t:1&chco=FF9F7F
PWY-6609: adenine and adenosine salvage III|g__Ruthenibacterium.s__Ruthenibacterium_lactatiformans_meta	PWY-6277: superpathway of 5-aminoimidazole ribonucleotide biosynthesis|g__Ruthenibacterium.s__Ruthenibacterium_lactatiformans_meta	1.44021								Eloa_hx	#5A5A5A	Not a KD	12	red_hx	Ellipse	100	http://chart.apis.google.com/chart?cht=p&chs=200x200&chf=bg,s,00000000&chd=t:1&chco=FFB97F
PWY-6609: adenine and adenosine salvage III|g__Ruthenibacterium.s__Ruthenibacterium_lactatiformans_meta	VALSYN-PWY: L-valine biosynthesis|g__Ruthenibacterium.s__Ruthenibacterium_lactatiformans_meta	1.42408								Rgs8_hx	#5A5A5A	Not a KD	12	grey60_hx	Ellipse	100	http://chart.apis.google.com/chart?cht=p&chs=200x200&chf=bg,s,00000000&chd=t:1&chco=FF9F7F
PWY-6609: adenine and adenosine salvage III|g__Ruthenibacterium.s__Ruthenibacterium_lactatiformans_meta	PWY-5676: acetyl-CoA fermentation to butanoate II_meta	1.21763								Caprin1_hx	#5A5A5A	Not a KD	12	red_hx	Ellipse	100	http://chart.apis.google.com/chart?cht=p&chs=200x200&chf=bg,s,00000000&chd=t:1&chco=FFB97F
PWY-6609: adenine and adenosine salvage III|g__Ruthenibacterium.s__Ruthenibacterium_lactatiformans_meta	PWY-7220: adenosine deoxyribonucleotides de novo biosynthesis II|g__Ruthenibacterium.s__Ruthenibacterium_lactatiformans_meta	1.18592								Arhgap21_hx	#5A5A5A	Not a KD	12	grey60_hx	Ellipse	100	http://chart.apis.google.com/chart?cht=p&chs=200x200&chf=bg,s,00000000&chd=t:1&chco=FF9F7F
PWY-6609: adenine and adenosine salvage III|g__Ruthenibacterium.s__Ruthenibacterium_lactatiformans_meta	hexadecenedioate (C16:1-DC)*_feces	0.981754								HARS_hx	#5A5A5A	Not a KD	12	red_hx	Ellipse	100	http://chart.apis.google.com/chart?cht=p&chs=200x200&chf=bg,s,00000000&chd=t:1&chco=FFB97F
PWY-6609: adenine and adenosine salvage III|g__Anaerostipes.s__Anaerostipes_caccae_meta	itaconate_feces	1.2473								DTDPRHAMSYN-PWY: dTDP-L-rhamnose biosynthesis I|Bacteroides cellulosilyticus	#cfcfcf	red_hx	20	red_meta	Diamond	200
PWY-6609: adenine and adenosine salvage III|g__Anaerostipes.s__Anaerostipes_caccae_meta	tyramine O-sulfate_feces	1.20421								1-(1-enyl-palmitoyl)-GPE (P-16:0)*_feces	#B9B2FF		12		Ellipse	100
PWY-6609: adenine and adenosine salvage III|g__Anaerostipes.s__Anaerostipes_caccae_meta	vanillin_feces	1.17333								N1-methyl-2-pyridone-5-carboxamide_feces	#B9B2FF		12		Ellipse	100
PWY-6609: adenine and adenosine salvage III|g__Anaerostipes.s__Anaerostipes_caccae_meta	hydroxymethylpyrimidine_feces	1.15614								1-(1-enyl-oleoyl)-GPE (P-18:1)*_feces	#B9B2FF		12		Ellipse	100
PWY-6609: adenine and adenosine salvage III|g__Anaerostipes.s__Anaerostipes_caccae_meta	PWY-7220: adenosine deoxyribonucleotides de novo biosynthesis II|g__Ruthenibacterium.s__Ruthenibacterium_lactatiformans_meta	1.09461								1-(1-enyl-stearoyl)-2-arachidonoyl-GPE (P-18:0/20:4)*_feces	#B9B2FF		12		Ellipse	100
PWY-6609: adenine and adenosine salvage III|g__Anaerostipes.s__Anaerostipes_caccae_meta	3-methyl-2-oxovalerate_feces	1.03696
PWY-6609: adenine and adenosine salvage III|g__Anaerostipes.s__Anaerostipes_caccae_meta	2-methoxyacetaminophen sulfate*_feces	1.03024								Mouse Recipient Network Edge Metadata
PWY-6609: adenine and adenosine salvage III|g__Anaerostipes.s__Anaerostipes_caccae_meta	PWY-6122: 5-aminoimidazole ribonucleotide biosynthesis II|g__Ruthenibacterium.s__Ruthenibacterium_lactatiformans_meta	1.00339								HEAD	TAIL	WEIGHT
PWY-6609: adenine and adenosine salvage III|g__Anaerostipes.s__Anaerostipes_caccae_meta	4-acetamidobenzoate_feces	0.961077								DTDPRHAMSYN-PWY: dTDP-L-rhamnose biosynthesis I|g__Bacteroides.s__Bacteroides_cellulosilyticus	HARS_hx	8.65625
PWY-6609: adenine and adenosine salvage III|g__Anaerostipes.s__Anaerostipes_caccae_meta	VALSYN-PWY: L-valine biosynthesis|g__Ruthenibacterium.s__Ruthenibacterium_lactatiformans_meta	0.936732								DTDPRHAMSYN-PWY: dTDP-L-rhamnose biosynthesis I|g__Bacteroides.s__Bacteroides_cellulosilyticus	Arhgap21_hx	7.04676
PWY-6609: adenine and adenosine salvage III|g__Anaerostipes.s__Anaerostipes_caccae_meta	PWY-7222: guanosine deoxyribonucleotides de novo biosynthesis II|g__Ruthenibacterium.s__Ruthenibacterium_lactatiformans_meta	0.914076								DTDPRHAMSYN-PWY: dTDP-L-rhamnose biosynthesis I|g__Bacteroides.s__Bacteroides_cellulosilyticus	Caprin1_hx	6.32688
PWY-6609: adenine and adenosine salvage III|g__Anaerostipes.s__Anaerostipes_caccae_meta	PWY-7237: myo-, chiro- and scillo-inositol degradation_meta	0.879739								DTDPRHAMSYN-PWY: dTDP-L-rhamnose biosynthesis I|g__Bacteroides.s__Bacteroides_cellulosilyticus	Rgs8_hx	6.15603
PWY-6609: adenine and adenosine salvage III|g__Anaerostipes.s__Anaerostipes_caccae_meta	3-formylindole_feces	0.82823								DTDPRHAMSYN-PWY: dTDP-L-rhamnose biosynthesis I|g__Bacteroides.s__Bacteroides_cellulosilyticus	Eloa_hx	5.96077
PWY-6609: adenine and adenosine salvage III|g__Anaerostipes.s__Anaerostipes_caccae_meta	oleoyl-oleoyl-glycerol (18:1/18:1) [2]*_feces	0.751571								DTDPRHAMSYN-PWY: dTDP-L-rhamnose biosynthesis I|g__Bacteroides.s__Bacteroides_cellulosilyticus	Cdh4_hx	5.81308
PWY-6609: adenine and adenosine salvage III|g__Anaerostipes.s__Anaerostipes_caccae_meta	hexadecenedioate (C16:1-DC)*_feces	0.731377								DTDPRHAMSYN-PWY: dTDP-L-rhamnose biosynthesis I|g__Bacteroides.s__Bacteroides_cellulosilyticus	Slc5a3_hx	5.74618
PWY-6609: adenine and adenosine salvage III|unclassified_meta	PWY-6151: S-adenosyl-L-methionine cycle I|unclassified_meta	2.08622								DTDPRHAMSYN-PWY: dTDP-L-rhamnose biosynthesis I|g__Bacteroides.s__Bacteroides_cellulosilyticus	Lhfpl4_hx	5.71124
PWY-6609: adenine and adenosine salvage III|unclassified_meta	PWY-7229: superpathway of adenosine nucleotides de novo biosynthesis I|unclassified_meta	1.85336								DTDPRHAMSYN-PWY: dTDP-L-rhamnose biosynthesis I|g__Bacteroides.s__Bacteroides_cellulosilyticus	Fam107a_hx	5.32828
PWY-6609: adenine and adenosine salvage III|unclassified_meta	FASYN-INITIAL-PWY: superpathway of fatty acid biosynthesis initiation (E. coli)|unclassified_meta	1.8405								DTDPRHAMSYN-PWY: dTDP-L-rhamnose biosynthesis I|g__Bacteroides.s__Bacteroides_cellulosilyticus	1-(1-enyl-palmitoyl)-2-linoleoyl-GPC (P-16:0/18:2)*_feces	5.23962
PWY-6609: adenine and adenosine salvage III|unclassified_meta	PWY-7220: adenosine deoxyribonucleotides de novo biosynthesis II|unclassified_meta	1.75934								DTDPRHAMSYN-PWY: dTDP-L-rhamnose biosynthesis I|g__Bacteroides.s__Bacteroides_cellulosilyticus	Baz1b_hx	5.1795
PWY-6609: adenine and adenosine salvage III|unclassified_meta	BRANCHED-CHAIN-AA-SYN-PWY: superpathway of branched amino acid biosynthesis|unclassified_meta	1.75631								DTDPRHAMSYN-PWY: dTDP-L-rhamnose biosynthesis I|g__Bacteroides.s__Bacteroides_cellulosilyticus	Loxl3_hx	4.68658
VALSYN-PWY: L-valine biosynthesis|g__Citrobacter.s__Citrobacter_portucalensis_meta	vanillin_feces	3.39533								DTDPRHAMSYN-PWY: dTDP-L-rhamnose biosynthesis I|g__Bacteroides.s__Bacteroides_cellulosilyticus	Gnaz_hx	4.65553
VALSYN-PWY: L-valine biosynthesis|g__Citrobacter.s__Citrobacter_portucalensis_meta	2-methoxyacetaminophen sulfate*_feces	3.24782								DTDPRHAMSYN-PWY: dTDP-L-rhamnose biosynthesis I|g__Bacteroides.s__Bacteroides_cellulosilyticus	Nrbp1_hx	4.60153
VALSYN-PWY: L-valine biosynthesis|g__Citrobacter.s__Citrobacter_portucalensis_meta	tyramine O-sulfate_feces	2.81935								DTDPRHAMSYN-PWY: dTDP-L-rhamnose biosynthesis I|g__Bacteroides.s__Bacteroides_cellulosilyticus	myo-inositol_feces	4.54017
VALSYN-PWY: L-valine biosynthesis|g__Citrobacter.s__Citrobacter_portucalensis_meta	3-methyl-2-oxovalerate_feces	2.52564								DTDPRHAMSYN-PWY: dTDP-L-rhamnose biosynthesis I|g__Bacteroides.s__Bacteroides_cellulosilyticus	Ccdc136_hx	4.21598
VALSYN-PWY: L-valine biosynthesis|g__Citrobacter.s__Citrobacter_portucalensis_meta	adipate (C6-DC)_feces	2.26425								DTDPRHAMSYN-PWY: dTDP-L-rhamnose biosynthesis I|g__Bacteroides.s__Bacteroides_cellulosilyticus	Ing1_hx	4.0952
VALSYN-PWY: L-valine biosynthesis|g__Citrobacter.s__Citrobacter_portucalensis_meta	VALSYN-PWY: L-valine biosynthesis|g__Ruthenibacterium.s__Ruthenibacterium_lactatiformans_meta	2.23566								DTDPRHAMSYN-PWY: dTDP-L-rhamnose biosynthesis I|g__Bacteroides.s__Bacteroides_cellulosilyticus	1-(1-enyl-palmitoyl)-2-palmitoyl-GPC (P-16:0/16:0)*_feces	4.06861
VALSYN-PWY: L-valine biosynthesis|g__Citrobacter.s__Citrobacter_portucalensis_meta	alpha-ketoglutarate_feces	2.21646								DTDPRHAMSYN-PWY: dTDP-L-rhamnose biosynthesis I|g__Bacteroides.s__Bacteroides_cellulosilyticus	Fbxo8_hx	3.89421
VALSYN-PWY: L-valine biosynthesis|g__Citrobacter.s__Citrobacter_portucalensis_meta	hydroxymethylpyrimidine_feces	2.16487								DTDPRHAMSYN-PWY: dTDP-L-rhamnose biosynthesis I|g__Bacteroides.s__Bacteroides_cellulosilyticus	1-(1-enyl-palmitoyl)-2-arachidonoyl-GPC (P-16:0/20:4)*_feces	3.80919
VALSYN-PWY: L-valine biosynthesis|g__Citrobacter.s__Citrobacter_portucalensis_meta	PWY-7220: adenosine deoxyribonucleotides de novo biosynthesis II|g__Ruthenibacterium.s__Ruthenibacterium_lactatiformans_meta	2.13414								DTDPRHAMSYN-PWY: dTDP-L-rhamnose biosynthesis I|g__Bacteroides.s__Bacteroides_cellulosilyticus	Nebl_hx	3.78403
VALSYN-PWY: L-valine biosynthesis|g__Citrobacter.s__Citrobacter_portucalensis_meta	PWY-6122: 5-aminoimidazole ribonucleotide biosynthesis II|g__Ruthenibacterium.s__Ruthenibacterium_lactatiformans_meta	2.01848								DTDPRHAMSYN-PWY: dTDP-L-rhamnose biosynthesis I|g__Bacteroides.s__Bacteroides_cellulosilyticus	spermine_feces	7.71442
VALSYN-PWY: L-valine biosynthesis|g__Citrobacter.s__Citrobacter_portucalensis_meta	PWY-6277: superpathway of 5-aminoimidazole ribonucleotide biosynthesis|g__Ruthenibacterium.s__Ruthenibacterium_lactatiformans_meta	1.99351								Atf4_hx	HARS_hx	5.80096
VALSYN-PWY: L-valine biosynthesis|g__Citrobacter.s__Citrobacter_portucalensis_meta	PWY-6731: starch degradation III_meta	1.93836								Atf4_hx	Cd9_hx	8.35754
VALSYN-PWY: L-valine biosynthesis|g__Citrobacter.s__Citrobacter_portucalensis_meta	oleoyl-oleoyl-glycerol (18:1/18:1) [2]*_feces	1.84834								Atf4_hx	Lbh_hx	8.23063
VALSYN-PWY: L-valine biosynthesis|g__Citrobacter.s__Citrobacter_portucalensis_meta	diacylglycerol (14:0/18:1, 16:0/16:1) [1]*_feces	1.5913								Atf4_hx	Rab40c_hx	7.47686
VALSYN-PWY: L-valine biosynthesis|g__Citrobacter.s__Citrobacter_portucalensis_meta	4-acetamidobenzoate_feces	0.862021								Atf4_hx	Eif4e2_hx	7.2887
VALSYN-PWY: L-valine biosynthesis|g__Ruthenibacterium.s__Ruthenibacterium_lactatiformans_meta	adipate (C6-DC)_feces	1.90801								Atf4_hx	Smarca5_hx	6.48999
VALSYN-PWY: L-valine biosynthesis|g__Ruthenibacterium.s__Ruthenibacterium_lactatiformans_meta	2-methoxyacetaminophen sulfate*_feces	1.83064								Atf4_hx	Gk5_hx	6.38324
VALSYN-PWY: L-valine biosynthesis|g__Ruthenibacterium.s__Ruthenibacterium_lactatiformans_meta	GlcNAc sulfate conjugate of C21H34O2 steroid**_feces	1.69603								Atf4_hx	Zfp804a_hx	6.20307
VALSYN-PWY: L-valine biosynthesis|g__Ruthenibacterium.s__Ruthenibacterium_lactatiformans_meta	vanillin_feces	1.60578								Atf4_hx	Hectd2_hx	6.02971
VALSYN-PWY: L-valine biosynthesis|g__Ruthenibacterium.s__Ruthenibacterium_lactatiformans_meta	2-methylcitrate/homocitrate_feces	1.54328								Atf4_hx	Lss_hx	5.51329
VALSYN-PWY: L-valine biosynthesis|g__Ruthenibacterium.s__Ruthenibacterium_lactatiformans_meta	PWY-5676: acetyl-CoA fermentation to butanoate II_meta	1.47539								PWY-5101: L-isoleucine biosynthesis II|g__Lachnoclostridium.s__Clostridium_hylemonae	Myh10_hx	4.13425
VALSYN-PWY: L-valine biosynthesis|g__Ruthenibacterium.s__Ruthenibacterium_lactatiformans_meta	oleoyl-oleoyl-glycerol (18:1/18:1) [2]*_feces	1.47511								PWY-5101: L-isoleucine biosynthesis II|g__Lachnoclostridium.s__Clostridium_hylemonae	Baz1b_hx	3.9553
VALSYN-PWY: L-valine biosynthesis|g__Ruthenibacterium.s__Ruthenibacterium_lactatiformans_meta	diacylglycerol (14:0/18:1, 16:0/16:1) [1]*_feces	1.40643								PWY-5101: L-isoleucine biosynthesis II|g__Lachnoclostridium.s__Clostridium_hylemonae	AI987944_hx	7.04744
VALSYN-PWY: L-valine biosynthesis|g__Ruthenibacterium.s__Ruthenibacterium_lactatiformans_meta	PWY-6277: superpathway of 5-aminoimidazole ribonucleotide biosynthesis|g__Ruthenibacterium.s__Ruthenibacterium_lactatiformans_meta	1.3727								PWY-5101: L-isoleucine biosynthesis II|g__Lachnoclostridium.s__Clostridium_hylemonae	Ash1l_hx	6.83241
VALSYN-PWY: L-valine biosynthesis|g__Ruthenibacterium.s__Ruthenibacterium_lactatiformans_meta	allantoin_feces	1.37168								PWY-5101: L-isoleucine biosynthesis II|g__Lachnoclostridium.s__Clostridium_hylemonae	Ccn3_hx	6.52043
VALSYN-PWY: L-valine biosynthesis|g__Ruthenibacterium.s__Ruthenibacterium_lactatiformans_meta	VALSYN-PWY: L-valine biosynthesis|g__Ruthenibacterium.s__Ruthenibacterium_lactatiformans_meta	1.32847								PWY-5101: L-isoleucine biosynthesis II|g__Lachnoclostridium.s__Clostridium_hylemonae	Sox2_hx	6.41133
VALSYN-PWY: L-valine biosynthesis|g__Ruthenibacterium.s__Ruthenibacterium_lactatiformans_meta	PWY-6731: starch degradation III_meta	1.3217								PWY-5101: L-isoleucine biosynthesis II|g__Lachnoclostridium.s__Clostridium_hylemonae	Bcap29_hx	6.32403
VALSYN-PWY: L-valine biosynthesis|g__Ruthenibacterium.s__Ruthenibacterium_lactatiformans_meta	tyramine O-sulfate_feces	1.1288								PWY-5101: L-isoleucine biosynthesis II|g__Lachnoclostridium.s__Clostridium_hylemonae	Lbh_hx	6.31832
VALSYN-PWY: L-valine biosynthesis|g__Ruthenibacterium.s__Ruthenibacterium_lactatiformans_meta	PWY-6122: 5-aminoimidazole ribonucleotide biosynthesis II|g__Ruthenibacterium.s__Ruthenibacterium_lactatiformans_meta	1.07226								PWY-5101: L-isoleucine biosynthesis II|g__Lachnoclostridium.s__Clostridium_hylemonae	Vps72_hx	6.26706
VALSYN-PWY: L-valine biosynthesis|g__Ruthenibacterium.s__Ruthenibacterium_lactatiformans_meta	hexadecenedioate (C16:1-DC)*_feces	0.723166								PWY-5101: L-isoleucine biosynthesis II|g__Lachnoclostridium.s__Clostridium_hylemonae	Slc8a2_hx	5.98748
VALSYN-PWY: L-valine biosynthesis|unclassified_meta	PWY-6317: galactose degradation I (Leloir pathway)|unclassified_meta	1.8562								PWY-6507: 4-deoxy-L-threo-hex-4-enopyranuronate degradation|g__Lachnoclostridium.s__Clostridium_aldenense	Proser1_hx	8.42838
VALSYN-PWY: L-valine biosynthesis|unclassified_meta	itaconate_feces	1.67594								PWY-6507: 4-deoxy-L-threo-hex-4-enopyranuronate degradation|g__Lachnoclostridium.s__Clostridium_aldenense	Sh3gl3_hx	7.25431
VALSYN-PWY: L-valine biosynthesis|unclassified_meta	PWY-7220: adenosine deoxyribonucleotides de novo biosynthesis II|unclassified_meta	1.32026								PWY-6507: 4-deoxy-L-threo-hex-4-enopyranuronate degradation|g__Lachnoclostridium.s__Clostridium_aldenense	Ppp1r1b_hx	6.96634
VALSYN-PWY: L-valine biosynthesis|unclassified_meta	2-oxoarginine*_feces	0.922599								PWY-6507: 4-deoxy-L-threo-hex-4-enopyranuronate degradation|g__Lachnoclostridium.s__Clostridium_aldenense	Lama5_hx	5.68826
VALSYN-PWY: L-valine biosynthesis|unclassified_meta	4-acetamidobenzoate_feces	0.92056								PWY-6507: 4-deoxy-L-threo-hex-4-enopyranuronate degradation|g__Lachnoclostridium.s__Clostridium_aldenense	Mro_hx	5.0902
VALSYN-PWY: L-valine biosynthesis|unclassified_meta	PWY-5484: glycolysis II (from fructose 6-phosphate)|unclassified_meta	0.903049								PWY-6507: 4-deoxy-L-threo-hex-4-enopyranuronate degradation|g__Lachnoclostridium.s__Clostridium_aldenense	2610306M01Rik_hx	4.97896
VALSYN-PWY: L-valine biosynthesis|unclassified_meta	PWY-6163: chorismate biosynthesis from 3-dehydroquinate|unclassified_meta	0.787512								PWY-6507: 4-deoxy-L-threo-hex-4-enopyranuronate degradation|g__Lachnoclostridium.s__Clostridium_aldenense	Rprd2_hx	4.78679
VALSYN-PWY: L-valine biosynthesis|unclassified_meta	PWY66-422: D-galactose degradation V (Leloir pathway)|unclassified_meta	0.627041								PWY-6507: 4-deoxy-L-threo-hex-4-enopyranuronate degradation|g__Lachnoclostridium.s__Clostridium_aldenense	Rabl2_hx	4.39927
VALSYN-PWY: L-valine biosynthesis|unclassified_meta	hydroxymethylpyrimidine_feces	0.565214								PWY-6507: 4-deoxy-L-threo-hex-4-enopyranuronate degradation|g__Lachnoclostridium.s__Clostridium_aldenense	Slc16a11_hx	3.49488
VALSYN-PWY: L-valine biosynthesis|unclassified_meta	hexadecenedioate (C16:1-DC)*_feces	0.385942								PWY-6507: 4-deoxy-L-threo-hex-4-enopyranuronate degradation|g__Lachnoclostridium.s__Clostridium_aldenense	Atf4_hx	3.26612
VALSYN-PWY: L-valine biosynthesis|unclassified_meta	3-formylindole_feces	0.252135								PWY-6507: 4-deoxy-L-threo-hex-4-enopyranuronate degradation|g__Lachnoclostridium.s__Clostridium_aldenense	Thoc1_hx	9.21036
VALSYN-PWY: L-valine biosynthesis|unclassified_meta	famotidine_feces	0.0938718								PWY-6507: 4-deoxy-L-threo-hex-4-enopyranuronate degradation|g__Lachnoclostridium.s__Clostridium_aldenense	Mtus2_hx	9.13587
VALSYN-PWY: L-valine biosynthesis|unclassified_meta	tyramine O-sulfate_feces	0.064775								PWY-6507: 4-deoxy-L-threo-hex-4-enopyranuronate degradation|g__Lachnoclostridium.s__Clostridium_aldenense	Celf4_hx	8.97144
										PWY-6507: 4-deoxy-L-threo-hex-4-enopyranuronate degradation|g__Lachnoclostridium.s__Clostridium_aldenense	Mfap3l_hx	8.54476
										Olfm1_hx	Eloa_hx	6.56736
										Olfm1_hx	Pxk_hx	6.48103
										Olfm1_hx	Caprin1_hx	5.42839
										Olfm1_hx	HARS_hx	4.86975
										Olfm1_hx	Ccdc136_hx	4.75901
										Olfm1_hx	Bloc1s1_hx	4.73737
										Olfm1_hx	2610306M01Rik_hx	4.66207
										Olfm1_hx	Myb_hx	4.61806
										Olfm1_hx	Ing1_hx	4.56579
										Olfm1_hx	Nebl_hx	4.09923
										Olfm1_hx	Psd_hx	4.07038
										Olfm1_hx	Marveld2_hx	4.0465
										Olfm1_hx	Nrbp1_hx	3.92122
										Olfm1_hx	Cldn12_hx	3.6121
										Olfm1_hx	Slc16a11_hx	3.53581
										Olfm1_hx	Proser1_hx	3.35194
										Olfm1_hx	B3galt5_hx	7.36125
										Olfm1_hx	Stox2_hx	7.03773
										Olfm1_hx	Cs_hx	6.52318
										Gm15206_fx	HARS_hx	5.71846
										Gm15206_fx	Eloa_hx	3.83066
										Gm15206_fx	Maml2_fx	8.60306
										Gm15206_fx	Vma21_hx	7.65885
										Gm15206_fx	Lbh_hx	7.62146
										Gm15206_fx	Rab40c_hx	7.40326
										Gm15206_fx	Abcc1_fx	5.78691
										Gm15206_fx	Mbd1_fx	4.79995
										Gm15206_fx	Parvb_fx	4.34719
										Gm15206_fx	Snx10_fx	4.32191
										Zfp385b_hx	Baz1b_hx	5.13201
										Zfp385b_hx	HARS_hx	4.57978
										Zfp385b_hx	Lhfpl4_hx	3.95203
										Zfp385b_hx	Myh10_hx	3.89762
										Zfp385b_hx	Gnaz_hx	3.74134
										Zfp385b_hx	Arhgap21_hx	3.62329
										Zfp385b_hx	Fam107a_hx	3.46141
										Zfp385b_hx	Cdh4_hx	3.23887
										Zfp385b_hx	Nrbp1_hx	3.17175
										Zfp385b_hx	Rgs8_hx	3.11479
										Zfp385b_hx	Loxl3_hx	3.09932
										Zfp385b_hx	Lbh_hx	5.87694
										Zfp385b_hx	Cd9_hx	5.84286
										Zfp385b_hx	Rab40c_hx	5.51205
										Tor1b_hx	Thoc1_hx	7.08417
										Tor1b_hx	Mfap3l_hx	6.73232
										Tor1b_hx	Mtus2_hx	6.5548
										Tor1b_hx	Set_hx	5.81271
										Tor1b_hx	Celf4_hx	5.75255
										Gm37848_hx	HARS_hx	5.69139
										Gm37848_hx	Srm_hx	4.12082
										Gm37848_hx	Kcnb1_hx	3.90504
										Gm37848_hx	Cd9_hx	8.43853
										Gm37848_hx	Eif4e2_hx	7.52145
										Gm37848_hx	Gpank1_hx	7.42121
										Gm37848_hx	Gm24927_hx	7.39538
										Gm37848_hx	Lbh_hx	7.36197
										Gm37848_hx	Rasd1_hx	6.8769
										Gm37848_hx	Ash1l_hx	6.83953
										Lcmt2_hx	HARS_hx	8.03811
										Lcmt2_hx	Syncrip_hx	4.56417
										Lcmt2_hx	Nell1_hx	11.5522
										Lcmt2_hx	Gm45183_hx	9.40775
										Lcmt2_hx	Tpd52l2_hx	8.74627
										Lcmt2_hx	Cd9_hx	8.48955
										Lcmt2_hx	Lbh_hx	7.96572
										Lcmt2_hx	Dapk1_hx	7.81889
										Lcmt2_hx	Rab40c_hx	7.64973
										Stra6_fx	Eloa_hx	4.22143
										Stra6_fx	Arhgap21_hx	3.87958
										Stra6_fx	Nebl_hx	3.84542
										Stra6_fx	Myh10_hx	3.69821
										Stra6_fx	Ccdc136_hx	3.58285
										Stra6_fx	Cdh4_hx	3.578
										Stra6_fx	Rgs8_hx	3.48369
										Stra6_fx	Baz1b_hx	3.47639
										Stra6_fx	Ccnq_hx	3.36647
										Stra6_fx	Gnaz_hx	3.22563
										Stra6_fx	Loxl3_hx	3.16405
										Stra6_fx	Ing1_hx	3.1468
										Stra6_fx	Lhfpl4_hx	3.11352
										Stra6_fx	Gstm1_hx	5.62597
										Stra6_fx	Maml2_fx	5.11495
										Stra6_fx	Nab1_fx	4.43549
										Stra6_fx	Ipcef1_fx	4.36273
										Stra6_fx	Map1s_fx	4.33776
										Stra6_fx	Rbm48_fx	4.26258
										PWY-7446: sulfoglycolysis|g__Citrobacter.s__Citrobacter_amalonaticus	Slc5a3_hx	6.66775
										PWY-7446: sulfoglycolysis|g__Citrobacter.s__Citrobacter_amalonaticus	Ccnq_hx	5.05345
										PWY-7446: sulfoglycolysis|g__Citrobacter.s__Citrobacter_amalonaticus	Arhgap21_hx	4.50635
										PWY-7446: sulfoglycolysis|g__Citrobacter.s__Citrobacter_amalonaticus	Rgs8_hx	4.21503
										PWY-7446: sulfoglycolysis|g__Citrobacter.s__Citrobacter_amalonaticus	Cdh4_hx	4.03012
										Cxcl10_hx	HARS_hx	7.48114
										Cxcl10_hx	Zfyve27_hx	5.07914
										Cxcl10_hx	Kcnb1_hx	5.03596
										Cxcl10_hx	Cfdp1_hx	4.51546
										Cxcl10_hx	Slit1_hx	3.66243
										Cxcl10_hx	Caprin1_hx	3.50544
										Cxcl10_hx	Fam133b_hx	8.31926
										Cxcl10_hx	Tmod2_hx	8.21869
										Cxcl10_hx	Ppp2r5b_hx	8.13927
										Mrps2_hx	Baz1b_hx	10.983
										Mrps2_hx	HARS_hx	9.80632
										Mrps2_hx	Taf9b_hx	6.73831
										Mrps2_hx	Lhfpl4_hx	6.4341
										Mrps2_hx	Myh10_hx	5.38375
										Mrps2_hx	Gnaz_hx	5.36074
										Mrps2_hx	Fam107a_hx	5.05125
										Mrps2_hx	Arhgap21_hx	4.78889
										Mrps2_hx	Dars2_hx	3.64847
										Mrps2_hx	Gramd1b_hx	3.52689
										Mrps2_hx	Cdh4_hx	3.23348
										Mrps2_hx	Nrbp1_hx	3.12554
										Mrps2_hx	Cd9_hx	13.7703
										Mrps2_hx	Lbh_hx	13.3432
										Mrps2_hx	Rab40c_hx	12.158
										Mrps2_hx	Bicc1_hx	11.9015
										Loxl3_hx	Myh10_hx	3.78893
										Loxl3_hx	Mpg_hx	3.1636
										Loxl3_hx	Baz1b_hx	3.10264
										Loxl3_hx	Ash1l_hx	5.46077
										Loxl3_hx	Golga3_hx	5.34204
										Loxl3_hx	Ccn3_hx	5.15593
										Loxl3_hx	AI987944_hx	4.91414
										Loxl3_hx	Fip1l1_hx	4.85918
										Loxl3_hx	Klf13_hx	4.81525
										Loxl3_hx	Eif4e2_hx	4.64666
										Rassf6_hx	Nebl_hx	3.13693
										Rassf6_hx	Lbh_hx	10.7906
										Rassf6_hx	Vma21_hx	10.6716
										Rassf6_hx	Ube2j2_hx	9.74299
										Rassf6_hx	Gstm1_hx	9.7009
										PWY-1861: formaldehyde assimilation II (RuMP Cycle)|g__Lachnoclostridium.s__Clostridium_aldenense	Ccnq_hx	5.38777
										PWY-1861: formaldehyde assimilation II (RuMP Cycle)|g__Lachnoclostridium.s__Clostridium_aldenense	Slc5a3_hx	5.2973
										PWY-1861: formaldehyde assimilation II (RuMP Cycle)|g__Lachnoclostridium.s__Clostridium_aldenense	Mpg_hx	3.83334
										PWY-1861: formaldehyde assimilation II (RuMP Cycle)|g__Lachnoclostridium.s__Clostridium_aldenense	Rxfp1_hx	10.0288
										PWY-1861: formaldehyde assimilation II (RuMP Cycle)|g__Lachnoclostridium.s__Clostridium_aldenense	Syngr2_hx	8.06185
										PWY-6609: adenine and adenosine salvage III|g__Bacteroides.s__Bacteroides_sartorii	HARS_hx	6.74678
										PWY-6609: adenine and adenosine salvage III|g__Bacteroides.s__Bacteroides_sartorii	Rab40c_hx	6.71991
										PWY-6609: adenine and adenosine salvage III|g__Bacteroides.s__Bacteroides_sartorii	Lbh_hx	6.70254
										PWY-6609: adenine and adenosine salvage III|g__Bacteroides.s__Bacteroides_sartorii	Csde1_hx	6.46963
										VALSYN-PWY: L-valine biosynthesis|g__Bacteroides.s__Bacteroides_sartorii	HARS_hx	6.04887
										VALSYN-PWY: L-valine biosynthesis|g__Bacteroides.s__Bacteroides_sartorii	Cd9_hx	6.07113
										VALSYN-PWY: L-valine biosynthesis|g__Bacteroides.s__Bacteroides_sartorii	Ppp2r5b_hx	5.93682
										VALSYN-PWY: L-valine biosynthesis|g__Bacteroides.s__Bacteroides_sartorii	Ppfia4_hx	5.53656
										PWY-6703: preQ0 biosynthesis|g__Alistipes.s__Alistipes_putredinis	Mpg_hx	4.03793
										PWY-6703: preQ0 biosynthesis|g__Alistipes.s__Alistipes_putredinis	Myh10_hx	3.75504
										PWY-6703: preQ0 biosynthesis|g__Alistipes.s__Alistipes_putredinis	Gm15773_hx	5.94512
										PWY-6703: preQ0 biosynthesis|g__Alistipes.s__Alistipes_putredinis	Golga3_hx	5.79785
										PWY-6703: preQ0 biosynthesis|g__Alistipes.s__Alistipes_putredinis	AI987944_hx	5.71109
										PWY-3841: folate transformations II|g__Bacteroides.s__Bacteroides_xylanisolvens	HARS_hx	5.47821
										PWY-3841: folate transformations II|g__Bacteroides.s__Bacteroides_xylanisolvens	Cd9_hx	11.9469
										PWY-3841: folate transformations II|g__Bacteroides.s__Bacteroides_xylanisolvens	Lbh_hx	10.7331
										PWY-3841: folate transformations II|g__Bacteroides.s__Bacteroides_xylanisolvens	Eif4e2_hx	10.3925
										PWY-3841: folate transformations II|g__Bacteroides.s__Bacteroides_xylanisolvens	Ash1l_hx	9.72812

## Sheet: Table S8B
Table S8B: Human Donor and Mouse Recipient Network Connections
	Human Donor Network Connections					Mouse Recipient Network Connections
	Node 1	Node 1 Module	Node 2	Node 2 Module		Node 1	Node 1 Module	Node 2	Node 2 Module
	DTDPRHAMSYN-PWY: dTDP-L-rhamnose biosynthesis I (Ruthenibacterium lactatiformans)	fecal metagenome	PWY-5676: acetyl-CoA fermentation to butanoate II	fecal metagenome		DTDPRHAMSYN-PWY: dTDP-L-rhamnose biosynthesis I (Bacteroides cellulosilyticus)	fecal metagenome	1-(1-enyl-oleoyl)-GPE (P-18:1)*	fecal metabolomics
			PWY-6122: 5-aminoimidazole ribonucleotide biosynthesis II (Ruthenibacterium lactatiformans)	fecal metagenome				1-(1-enyl-palmitoyl)-2-arachidonoyl-GPC	fecal metabolomics
			PWY-7220: adenosine deoxyribonucleotides de novo biosynthesis II (Ruthenibacterium lactatiformans)	fecal metagenome				1-(1-enyl-palmitoyl)-2-linoleoyl-GPC	fecal metabolomics
			PWY-7222: guanosine deoxyribonucleotides de novo biosynthesis II (Ruthenibacterium lactatiformans)	fecal metagenome				1-(1-enyl-palmitoyl)-2-palmitoyl-GPC	fecal metabolomics
			PWY-7237: myo-, chiro- and scillo-inositol degradation	fecal metagenome				1-(1-enyl-palmitoyl)-GPE (P-16:0)*	fecal metabolomics
			2-methoxyacetaminophen sulfate*	fecal metabolomics				1-(1-enyl-stearoyl)-2-arachidonoyl-GPE (P-18:0/20:4)*	fecal metabolomics
			3-formylindole	fecal metabolomics				myo-inositol	fecal metabolomics
			4-acetamidobenzoate	fecal metabolomics				N1-methyl-2-pyridone-5-carboxamide	fecal metabolomics
			adipate	fecal metabolomics				spermine	fecal metabolomics
			allantoin	fecal metabolomics				Arhgap21	hippocampus transcriptome
			alpha-ketoglutarate	fecal metabolomics				Baz1b	hippocampus transcriptome
			itaconate	fecal metabolomics				Caprin1	hippocampus transcriptome
			taurodeoxycholic acid 3-sulfate	fecal metabolomics				Ccdc136	hippocampus transcriptome
			tyramine O-sulfate	fecal metabolomics				Cdh4	hippocampus transcriptome
			vanillin	fecal metabolomics				Eloa	hippocampus transcriptome
	PWY-3841: folate transformations II (Enterococcus casseliflavus)	fecal metagenome	PWY-6122: 5-aminoimidazole ribonucleotide biosynthesis II (Ruthenibacterium lactatiformans)	fecal metagenome				Fam107a	hippocampus transcriptome
			PWY-6277: superpathway of 5-aminoimidazole ribonucleotide biosynthesis (Ruthenibacterium lactatiformans)	fecal metagenome				Fbxo8	hippocampus transcriptome
			PWY-6731: starch degradation III	fecal metagenome				Gnaz	hippocampus transcriptome
			PWY-7220: adenosine deoxyribonucleotides de novo biosynthesis II (Ruthenibacterium lactatiformans)	fecal metagenome				HARS	hippocampus transcriptome
			VALSYN-PWY: L-valine biosynthesis (Ruthenibacterium lactatiformans)	fecal metagenome				Ing1	hippocampus transcriptome
			2-methoxyacetaminophen sulfate*	fecal metabolomics				Lhfpl4	hippocampus transcriptome
			2-methylcitrate/homocitrate	fecal metabolomics				Loxl3	hippocampus transcriptome
			3-methyl-2-oxovalerate	fecal metabolomics				Nebl	hippocampus transcriptome
			adipate	fecal metabolomics				Nrbp1	hippocampus transcriptome
			diacylglycerol	fecal metabolomics				Rgs8	hippocampus transcriptome
			hexadecenedioate	fecal metabolomics				Slc5a3	hippocampus transcriptome
			oleoyl-oleoyl-glycerol	fecal metabolomics		PWY-1861: formaldehyde assimilation II (RuMP Cycle) (Clostridium aldenense)	fecal metagenome	Ccnq	hippocampus transcriptome
			pregnenediol sulfate	fecal metabolomics				Mpg	hippocampus transcriptome
			tyramine O-sulfate	fecal metabolomics				Rxfp1	hippocampus transcriptome
			vanillin	fecal metabolomics				Slc5a3	hippocampus transcriptome
	PWY-6609: adenine and adenosine salvage III	fecal metagenome	BRANCHED-CHAIN-AA-SYN-PWY: superpathway of branched amino acid biosynthesis	fecal metagenome				Syngr2	hippocampus transcriptome
			FASYN-INITIAL-PWY: superpathway of fatty acid biosynthesis initiation	fecal metagenome		PWY-3841: folate transformations II (Bacteroides xylanisolvens)	fecal metagenome	Ash1l	hippocampus transcriptome
			PWY-6151: S-adenosyl-L-methionine cycle I	fecal metagenome				Cd9	hippocampus transcriptome
			PWY-7220: adenosine deoxyribonucleotides de novo biosynthesis II	fecal metagenome				Eif4e2	hippocampus transcriptome
			PWY-7229: superpathway of adenosine nucleotides de novo biosynthesis I	fecal metagenome				HARS	hippocampus transcriptome
	PWY-6609: adenine and adenosine salvage III (Anaerostipes caccae)	fecal metagenome	PWY-6122: 5-aminoimidazole ribonucleotide biosynthesis II (Ruthenibacterium lactatiformans)	fecal metagenome				Lbh	hippocampus transcriptome
			PWY-7220: adenosine deoxyribonucleotides de novo biosynthesis II (Ruthenibacterium lactatiformans)	fecal metagenome		PWY-5101: L-isoleucine biosynthesis II (Clostridium hylemonae)	fecal metagenome	AI987944	hippocampus transcriptome
			PWY-7222: guanosine deoxyribonucleotides de novo biosynthesis II (Ruthenibacterium lactatiformans)	fecal metagenome				Ash1l	hippocampus transcriptome
			PWY-7237: myo-, chiro- and scillo-inositol degradation	fecal metagenome				Baz1b	hippocampus transcriptome
			VALSYN-PWY: L-valine biosynthesis (Ruthenibacterium lactatiformans)	fecal metagenome				Bcap29	hippocampus transcriptome
			2-methoxyacetaminophen sulfate*	fecal metabolomics				Ccn3	hippocampus transcriptome
			3-formylindole	fecal metabolomics				Lbh	hippocampus transcriptome
			3-methyl-2-oxovalerate	fecal metabolomics				Myh10	hippocampus transcriptome
			4-acetamidobenzoate	fecal metabolomics				Slc8a2	hippocampus transcriptome
			hexadecenedioate	fecal metabolomics				Sox2	hippocampus transcriptome
			hydroxymethylpyrimidine	fecal metabolomics				Vps72	hippocampus transcriptome
			itaconate	fecal metabolomics		PWY-6507: 4-deoxy-L-threo-hex-4-enopyranuronate degradation (Clostridium aldenense)	fecal metagenome	2610306M01Rik	hippocampus transcriptome
			oleoyl-oleoyl-glycerol	fecal metabolomics				Atf4	hippocampus transcriptome
			tyramine O-sulfate	fecal metabolomics				Celf4	hippocampus transcriptome
			vanillin	fecal metabolomics				Lama5	hippocampus transcriptome
	PWY-6609: adenine and adenosine salvage III (Ruthenibacterium lactatiformans)	fecal metagenome	PWY-5676: acetyl-CoA fermentation to butanoate II	fecal metagenome				Mfap3l	hippocampus transcriptome
			PWY-6277: superpathway of 5-aminoimidazole ribonucleotide biosynthesis (Ruthenibacterium lactatiformans)	fecal metagenome				Mro	hippocampus transcriptome
			PWY-6731: starch degradation III	fecal metagenome				Mtus2	hippocampus transcriptome
			PWY-7220: adenosine deoxyribonucleotides de novo biosynthesis II (Ruthenibacterium lactatiformans)	fecal metagenome				Ppp1r1b	hippocampus transcriptome
			VALSYN-PWY: L-valine biosynthesis (Ruthenibacterium lactatiformans)	fecal metagenome				Proser1	hippocampus transcriptome
			2-methoxyacetaminophen sulfate*	fecal metabolomics				Rabl2	hippocampus transcriptome
			2-methylcitrate/homocitrate	fecal metabolomics				Rprd2	hippocampus transcriptome
			3-methyl-2-oxovalerate	fecal metabolomics				Sh3gl3	hippocampus transcriptome
			adipate	fecal metabolomics				Slc16a11	hippocampus transcriptome
			diacylglycerol	fecal metabolomics				Thoc1	hippocampus transcriptome
			hexadecenedioate	fecal metabolomics		PWY-6609: adenine and adenosine salvage III (Bacteroides sartorii)	fecal metagenome	Csde1	hippocampus transcriptome
			oleoyl-oleoyl-glycerol	fecal metabolomics				HARS	hippocampus transcriptome
			pregnenediol sulfate	fecal metabolomics				Lbh	hippocampus transcriptome
			tyramine O-sulfate	fecal metabolomics				Rab40c	hippocampus transcriptome
			vanillin	fecal metabolomics		PWY-6703: preQ0 biosynthesis (Alistipes putredinis)	fecal metagenome	AI987944	hippocampus transcriptome
	PWY-6703: preQ0 biosynthesis	fecal metagenome	PWY-6151: S-adenosyl-L-methionine cycle I	fecal metagenome				Gm15773	hippocampus transcriptome
			PWY-6609: adenine and adenosine salvage III	fecal metagenome				Golga3	hippocampus transcriptome
			PWY-7220: adenosine deoxyribonucleotides de novo biosynthesis II	fecal metagenome				Mpg	hippocampus transcriptome
			PWY-7229: superpathway of adenosine nucleotides de novo biosynthesis I	fecal metagenome				Myh10	hippocampus transcriptome
			PWY0-1296: purine ribonucleosides degradation	fecal metagenome		PWY-7446: sulfoglycolysis (Citrobacter amalonaticus)	fecal metagenome	Arhgap21	hippocampus transcriptome
			2-methoxyacetaminophen sulfate*	fecal metabolomics				Ccnq	hippocampus transcriptome
			adipate	fecal metabolomics				Cdh4	hippocampus transcriptome
			allantoin	fecal metabolomics				Rgs8	hippocampus transcriptome
			alpha-ketoglutarate	fecal metabolomics				Slc5a3	hippocampus transcriptome
			GlcNAc sulfate conjugate of C21H34O2 steroid**	fecal metabolomics		VALSYN-PWY: L-valine biosynthesis (Bacteroides sartorii)	fecal metagenome	Cd9	hippocampus transcriptome
			vanillin	fecal metabolomics				HARS	hippocampus transcriptome
	PWY-7446: sulfoglycolysis (Citrobacter farmeri)	fecal metagenome	PWY-5100: pyruvate fermentation to acetate and lactate II	fecal metagenome				Ppfia4	hippocampus transcriptome
			PWY-6277: superpathway of 5-aminoimidazole ribonucleotide biosynthesis (Ruthenibacterium lactatiformans)	fecal metagenome				Ppp2r5b	hippocampus transcriptome
			PWY-6731: starch degradation III	fecal metagenome		Gm15206	frontal cortex transcriptome	Abcc1	frontal cortex transcriptome
			PWY-7220: adenosine deoxyribonucleotides de novo biosynthesis II (Ruthenibacterium lactatiformans)	fecal metagenome				Maml2	frontal cortex transcriptome
			VALSYN-PWY: L-valine biosynthesis (Ruthenibacterium lactatiformans)	fecal metagenome				Mbd1	frontal cortex transcriptome
			2-methylcitrate/homocitrate	fecal metabolomics				Parvb	frontal cortex transcriptome
			3-methyl-2-oxovalerate	fecal metabolomics				Snx10	frontal cortex transcriptome
			adipate	fecal metabolomics				Eloa	hippocampus transcriptome
			diacylglycerol	fecal metabolomics				HARS	hippocampus transcriptome
			famotidine	fecal metabolomics				Lbh	hippocampus transcriptome
			hexadecenedioate	fecal metabolomics				Rab40c	hippocampus transcriptome
			hydroxymethylpyrimidine	fecal metabolomics				Vma21	hippocampus transcriptome
			oleoyl-oleoyl-glycerol	fecal metabolomics		Stra6	frontal cortex transcriptome	Ipcef1	frontal cortex transcriptome
			pregnenediol sulfate	fecal metabolomics				Maml2	frontal cortex transcriptome
			tyramine O-sulfate	fecal metabolomics				Map1s	frontal cortex transcriptome
	VALSYN-PWY: L-valine biosynthesis	fecal metagenome	PWY-5484: glycolysis II	fecal metagenome				Rbm48	frontal cortex transcriptome
			PWY-6163: chorismate biosynthesis from 3-dehydroquinate	fecal metagenome				Arhgap21	hippocampus transcriptome
			PWY-6317: galactose degradation I	fecal metagenome				Baz1b	hippocampus transcriptome
			PWY-7220: adenosine deoxyribonucleotides de novo biosynthesis II	fecal metagenome				Ccdc136	hippocampus transcriptome
			PWY66-422: D-galactose degradation V	fecal metagenome				Ccnq	hippocampus transcriptome
			2-oxoarginine*	fecal metabolomics				Cdh4	hippocampus transcriptome
			3-formylindole	fecal metabolomics				Eloa	hippocampus transcriptome
			4-acetamidobenzoate	fecal metabolomics				Gnaz	hippocampus transcriptome
			famotidine	fecal metabolomics				Gstm1	hippocampus transcriptome
			hexadecenedioate	fecal metabolomics				Ing1	hippocampus transcriptome
			hydroxymethylpyrimidine	fecal metabolomics				Lhfpl4	hippocampus transcriptome
			itaconate	fecal metabolomics				Loxl3	hippocampus transcriptome
			tyramine O-sulfate	fecal metabolomics				Myh10	hippocampus transcriptome
	VALSYN-PWY: L-valine biosynthesis (Citrobacter portucalensis)	fecal metagenome	PWY-6122: 5-aminoimidazole ribonucleotide biosynthesis II (Ruthenibacterium lactatiformans)	fecal metagenome				Nebl	hippocampus transcriptome
			PWY-6277: superpathway of 5-aminoimidazole ribonucleotide biosynthesis (Ruthenibacterium lactatiformans)	fecal metagenome				Rgs8	hippocampus transcriptome
			PWY-6731: starch degradation III	fecal metagenome		Atf4	hippocampus transcriptome	AI987944	hippocampus transcriptome
			PWY-7220: adenosine deoxyribonucleotides de novo biosynthesis II (Ruthenibacterium lactatiformans)	fecal metagenome				Ash1l	hippocampus transcriptome
			VALSYN-PWY: L-valine biosynthesis (Ruthenibacterium lactatiformans)	fecal metagenome				Baz1b	hippocampus transcriptome
			2-methoxyacetaminophen sulfate*	fecal metabolomics				Ccn3	hippocampus transcriptome
			3-methyl-2-oxovalerate	fecal metabolomics				Cd9	hippocampus transcriptome
			4-acetamidobenzoate	fecal metabolomics				Eif4e2	hippocampus transcriptome
			adipate	fecal metabolomics				Eif4e2	hippocampus transcriptome
			alpha-ketoglutarate	fecal metabolomics				Fip1l1	hippocampus transcriptome
			diacylglycerol	fecal metabolomics				Gk5	hippocampus transcriptome
			hydroxymethylpyrimidine	fecal metabolomics				Golga3	hippocampus transcriptome
			oleoyl-oleoyl-glycerol	fecal metabolomics				HARS	hippocampus transcriptome
			tyramine O-sulfate	fecal metabolomics				Hectd2	hippocampus transcriptome
			vanillin	fecal metabolomics				Klf13	hippocampus transcriptome
	VALSYN-PWY: L-valine biosynthesis (Ruthenibacterium lactatiformans)	fecal metagenome	PWY-5676: acetyl-CoA fermentation to butanoate II	fecal metagenome				Lbh	hippocampus transcriptome
			PWY-6122: 5-aminoimidazole ribonucleotide biosynthesis II (Ruthenibacterium lactatiformans)	fecal metagenome				Lss	hippocampus transcriptome
			PWY-6277: superpathway of 5-aminoimidazole ribonucleotide biosynthesis (Ruthenibacterium lactatiformans)	fecal metagenome				Mpg	hippocampus transcriptome
			PWY-6731: starch degradation III	fecal metagenome				Myh10	hippocampus transcriptome
			2-methoxyacetaminophen sulfate*	fecal metabolomics				Rab40c	hippocampus transcriptome
			2-methylcitrate/homocitrate	fecal metabolomics				Smarca5	hippocampus transcriptome
			adipate	fecal metabolomics				Zfp804a	hippocampus transcriptome
			allantoin	fecal metabolomics		Cxcl10	hippocampus transcriptome	Caprin1	hippocampus transcriptome
			diacylglycerol	fecal metabolomics				Cfdp1	hippocampus transcriptome
			GlcNAc sulfate conjugate of C21H34O2 steroid**	fecal metabolomics				Fam133b	hippocampus transcriptome
			hexadecenedioate	fecal metabolomics				HARS	hippocampus transcriptome
			oleoyl-oleoyl-glycerol	fecal metabolomics				Kcnb1	hippocampus transcriptome
			tyramine O-sulfate	fecal metabolomics				Ppp2r5b	hippocampus transcriptome
			vanillin	fecal metabolomics				Slit1	hippocampus transcriptome
								Tmod2	hippocampus transcriptome
								Zfyve27	hippocampus transcriptome
						Gm37848	hippocampus transcriptome	Ash1l	hippocampus transcriptome
								Cd9	hippocampus transcriptome
								Eif4e2	hippocampus transcriptome
								Gm24927	hippocampus transcriptome
								Gpank1	hippocampus transcriptome
								HARS	hippocampus transcriptome
								Kcnb1	hippocampus transcriptome
								Lbh	hippocampus transcriptome
								Rasd1	hippocampus transcriptome
								Srm	hippocampus transcriptome
						Lcmt2	hippocampus transcriptome	Cd9	hippocampus transcriptome
								Dapk1	hippocampus transcriptome
								Gm45183	hippocampus transcriptome
								HARS	hippocampus transcriptome
								Lbh	hippocampus transcriptome
								Nell1	hippocampus transcriptome
								Rab40c	hippocampus transcriptome
								Syncrip	hippocampus transcriptome
								Tpd52l2	hippocampus transcriptome
						Mrps2	hippocampus transcriptome	Arhgap21	hippocampus transcriptome
								Baz1b	hippocampus transcriptome
								Bicc1	hippocampus transcriptome
								Cd9	hippocampus transcriptome
								Cdh4	hippocampus transcriptome
								Dars2	hippocampus transcriptome
								Fam107a	hippocampus transcriptome
								Gnaz	hippocampus transcriptome
								Gramd1b	hippocampus transcriptome
								HARS	hippocampus transcriptome
								Lbh	hippocampus transcriptome
								Lhfpl4	hippocampus transcriptome
								Myh10	hippocampus transcriptome
								Nrbp1	hippocampus transcriptome
								Rab40c	hippocampus transcriptome
								Taf9b	hippocampus transcriptome
						Olfm1	hippocampus transcriptome	2610306M01Rik	hippocampus transcriptome
								B3galt5	hippocampus transcriptome
								Bloc1s1	hippocampus transcriptome
								Caprin1	hippocampus transcriptome
								Ccdc136	hippocampus transcriptome
								Cldn12	hippocampus transcriptome
								Cs	hippocampus transcriptome
								Eloa	hippocampus transcriptome
								HARS	hippocampus transcriptome
								Ing1	hippocampus transcriptome
								Marveld2	hippocampus transcriptome
								Myb	hippocampus transcriptome
								Nebl	hippocampus transcriptome
								Nrbp1	hippocampus transcriptome
								Proser1	hippocampus transcriptome
								Psd	hippocampus transcriptome
								Pxk	hippocampus transcriptome
								Slc16a11	hippocampus transcriptome
								Stox2	hippocampus transcriptome
						Rassf6	hippocampus transcriptome	Gstm1	hippocampus transcriptome
								Lbh	hippocampus transcriptome
								Nebl	hippocampus transcriptome
								Ube2j2	hippocampus transcriptome
								Vma21	hippocampus transcriptome
						Tor1b	hippocampus transcriptome	Celf4	hippocampus transcriptome
								Mfap3l	hippocampus transcriptome
								Mtus2	hippocampus transcriptome
								Set	hippocampus transcriptome
								Thoc1	hippocampus transcriptome
						Zfp385b	hippocampus transcriptome	Arhgap21	hippocampus transcriptome
								Baz1b	hippocampus transcriptome
								Cd9	hippocampus transcriptome
								Cdh4	hippocampus transcriptome
								Fam107a	hippocampus transcriptome
								Gnaz	hippocampus transcriptome
								HARS	hippocampus transcriptome
								Lbh	hippocampus transcriptome
								Lhfpl4	hippocampus transcriptome
								Loxl3	hippocampus transcriptome
								Myh10	hippocampus transcriptome
								Nrbp1	hippocampus transcriptome
								Rab40c	hippocampus transcriptome
								Rgs8	hippocampus transcriptome
